# Supplementary material for: pHmScarlet is a pH-sensitive red fluorescent protein to monitor exocytosis docking and fusion steps
Source: Nat Commun. 2021 Mar 3;12:1413. doi: 10.1038/s41467-021-21666-7 (PMC7930027; doi:10.1038/s41467-021-21666-7)
Supplement: Supplementary file 7 — Source Data [file 41467_2021_21666_MOESM7_ESM.zip]

Archive with 30 entries (24 files):
- source data/
- source data/Fig5/
- source data/Fig5/Fig5d.opj
- source data/fig1/
- source data/fig1/fig1a-ex in dif ph.opj
- source data/fig1/fig1b-abs-pH.xlsx
- source data/fig1/fig1c-PKA.opju
- source data/fig1/fig1d-abexem.opj
- source data/fig1/fig1esnap.xlsx
- source data/fig1/fig1f-bleach.xlsx
- source data/fig1/fig1g.xlsx
- source data/fig2/
- source data/fig2/405phchr--mscarlet.xlsx
- source data/fig2/405phchr-phsclt.xls
- source data/fig2/405phchr-phuji.xlsx
- source data/fig2/405phchr.csv
- source data/fig2/405phchr.opj
- source data/fig2/488phchr.csv
- source data/fig2/488phchr.opj
- source data/fig3-OSER.xlsx
- source data/fig4/
- source data/fig4/fig4BDF.xlsx
- source data/fig4/fig4gtime-area-new.xlsx
- source data/suppl-fig/
- source data/suppl-fig/-rings.xlsx
- source data/suppl-fig/phuji-ins1-peak.xlsx
- source data/suppl-fig/suppl-4-kinetics.xlsx
- source data/suppl-fig/suppl-fig5-either label%.xlsx
- source data/suppl-fig/suppl-fig7-Syp-kinetics.xlsx
- source data/suppl-fig/syp-dock%.xlsx
