# Supplementary material for: pHmScarlet is a pH-sensitive red fluorescent protein to monitor exocytosis docking and fusion steps
Source: Nat Commun. 2021 Mar 3;12:1413. doi: 10.1038/s41467-021-21666-7 (PMC7930027; doi:10.1038/s41467-021-21666-7)
Supplement: Supplementary file 7 — Source Data [file 41467_2021_21666_MOESM7_ESM.zip › source data/fig1/fig1b-abs-pH.xlsx]

## Sheet: pHarlet-0
	Absorbance (AU)							Normalized by max
Wavelength (nm)	pHarlet-0 pH5	pHarlet-0 pH6	pHarlet-0 pH7	pHarlet-0 pH8	pHarlet-0 pH9	pHarlet-0 pH10		pHarlet-0 pH5	pHarlet-0 pH6	pHarlet-0 pH7	pHarlet-0 pH8	pHarlet-0 pH9	pHarlet-0 pH10
251	0.0465117	0.0314689	0.0357413	0.0451927	0.0365844	0.0418549		0.580041	0.440516	0.46497	0.54992	0.492262	0.561429
252	0.0470343	0.0323887	0.0365658	0.0458074	0.0373335	0.0422587		0.586558	0.453392	0.475695	0.557399	0.502342	0.566846
253	0.0476575	0.0333176	0.0374513	0.0465717	0.0382338	0.042757		0.594331	0.466395	0.487215	0.566701	0.514455	0.57353
254	0.0481586	0.0341978	0.0383196	0.0473366	0.0390563	0.0432463		0.60058	0.478717	0.498511	0.576007	0.525523	0.580093
255	0.0488238	0.0352936	0.0393839	0.0482287	0.0399933	0.0438147		0.608876	0.494056	0.512357	0.586864	0.538131	0.587717
256	0.0496478	0.0365863	0.0407104	0.0493865	0.0412898	0.0446062		0.619152	0.512152	0.529615	0.600952	0.555576	0.598334
257	0.0508833	0.0382204	0.0423765	0.0508637	0.0428724	0.0458388		0.634559	0.535027	0.551289	0.618927	0.576871	0.614868
258	0.0523877	0.0401497	0.0443482	0.052743	0.044735	0.0473356		0.653321	0.562034	0.57694	0.641794	0.601933	0.634946
259	0.0537648	0.0420122	0.046185	0.0545206	0.0465364	0.0488548		0.670494	0.588107	0.600835	0.663425	0.626173	0.655324
260	0.0549655	0.0435638	0.0478244	0.0559225	0.0480018	0.0500555		0.685468	0.609827	0.622162	0.680484	0.645889	0.67143
261	0.0561504	0.0451121	0.0494223	0.0573835	0.0495052	0.0512276		0.700245	0.631501	0.642949	0.698262	0.666119	0.687151
262	0.0575757	0.0468111	0.0512438	0.0589724	0.0510654	0.0526271		0.718019	0.655284	0.666646	0.717596	0.687113	0.705924
263	0.0590701	0.048667	0.0530982	0.0606465	0.0527334	0.0540948		0.736656	0.681263	0.690771	0.737967	0.709556	0.725611
264	0.0609713	0.0508966	0.0553036	0.0626612	0.0548296	0.0559397		0.760365	0.712475	0.719461	0.762482	0.737761	0.750358
265	0.0630584	0.0531559	0.0578175	0.0649476	0.0570312	0.0580244		0.786393	0.744101	0.752165	0.790304	0.767384	0.778322
266	0.0649719	0.0551805	0.0598483	0.0667877	0.0589442	0.0597925		0.810257	0.772443	0.778585	0.812695	0.793126	0.802039
267	0.0668492	0.0571694	0.0619574	0.0686679	0.0607967	0.0614619		0.833668	0.800284	0.806022	0.835574	0.818052	0.824432
268	0.0689301	0.0594029	0.0642614	0.0707817	0.0628462	0.0634284		0.859619	0.83155	0.835997	0.861296	0.845629	0.85081
269	0.0708785	0.0613542	0.0663013	0.072607	0.0646491	0.0652013		0.883917	0.858864	0.862534	0.883507	0.869888	0.874591
270	0.0723648	0.0628166	0.0678716	0.0740333	0.0660677	0.0665045		0.902452	0.879336	0.882962	0.900862	0.888976	0.892071
271	0.0738645	0.0642676	0.0693808	0.0754261	0.0675015	0.0678582		0.921154	0.899648	0.902595	0.91781	0.908269	0.91023
272	0.0753512	0.065825	0.0711236	0.0769825	0.0690885	0.0694008		0.939696	0.921449	0.925269	0.936749	0.929622	0.930922
273	0.0769243	0.0675707	0.0728836	0.0786233	0.0707607	0.0710044		0.959314	0.945886	0.948165	0.956715	0.952123	0.952432
274	0.0782628	0.0690441	0.0744472	0.0800633	0.072186	0.0724087		0.976006	0.966512	0.968506	0.974238	0.971301	0.971268
275	0.0793123	0.0702066	0.0756154	0.0811963	0.0733218	0.0735021		0.989094	0.982785	0.983704	0.988024	0.986584	0.985935
276	0.0799208	0.0709696	0.0764785	0.0818701	0.0740547	0.0742083		0.996682	0.993465	0.994932	0.996223	0.996445	0.995408
277	0.0801868	0.0714364	0.0768681	0.0821805	0.0743189	0.0745506		1	1	1	1	1	1
278	0.0799041	0.0713363	0.0767312	0.0819516	0.0741167	0.0743952		0.996474	0.998598	0.99822	0.997215	0.99728	0.997915
279	0.0792527	0.070847	0.0762525	0.081296	0.0735664	0.0738125		0.988351	0.99175	0.991992	0.989237	0.989875	0.990099
280	0.0784469	0.0701623	0.0755448	0.0805054	0.0728202	0.0731359		0.978301	0.982164	0.982786	0.979616	0.979834	0.981023
281	0.077651	0.0695138	0.0748668	0.0797768	0.0723634	0.0726051		0.968376	0.973086	0.973965	0.970751	0.973688	0.973904
282	0.0771241	0.0691175	0.0744176	0.079391	0.072084	0.0724735		0.961805	0.96754	0.968121	0.966056	0.969928	0.972138
283	0.0762963	0.0683794	0.0736775	0.0788274	0.0715814	0.0720215		0.951482	0.957207	0.958494	0.959198	0.963165	0.966075
284	0.0743599	0.0663681	0.07164	0.0769005	0.0696721	0.0702691		0.927333	0.929052	0.931987	0.935751	0.937475	0.942569
285	0.0706425	0.0627084	0.0677853	0.0730095	0.0659466	0.0667253		0.880973	0.877821	0.881839	0.888404	0.887346	0.895033
286	0.0659151	0.0577707	0.0624542	0.0678115	0.0610304	0.0619731		0.822019	0.808702	0.812486	0.825153	0.821196	0.831289
287	0.0611782	0.0528369	0.0571985	0.0625772	0.0561132	0.0572519		0.762946	0.739635	0.744113	0.761461	0.755033	0.76796
288	0.057045	0.0486951	0.0528154	0.0582108	0.0518394	0.0530663		0.711401	0.681656	0.687092	0.708329	0.697526	0.711815
289	0.0541258	0.0457306	0.049674	0.0550599	0.0488486	0.0501394		0.674996	0.640158	0.646225	0.669988	0.657284	0.672555
290	0.0521464	0.0438175	0.047646	0.0529947	0.0468688	0.0481367		0.650312	0.613378	0.619842	0.644858	0.630645	0.645692
291	0.0496626	0.0414004	0.0450048	0.0501623	0.0440416	0.0454426		0.619336	0.579542	0.585482	0.610392	0.592604	0.609553
292	0.0459528	0.0375242	0.0408583	0.0458207	0.0399456	0.0414829		0.573072	0.525282	0.531538	0.557562	0.537489	0.55644
293	0.041532	0.032948	0.0359778	0.0409708	0.0352225	0.0370178		0.517941	0.461222	0.468047	0.498547	0.473938	0.496546
294	0.037498	0.0285616	0.0313706	0.0363884	0.0310163	0.032804		0.467633	0.399818	0.40811	0.442786	0.417341	0.440023
295	0.0338264	0.0247731	0.0273886	0.0325699	0.0274167	0.029223		0.421844	0.346786	0.356306	0.396321	0.368906	0.391988
296	0.0307841	0.021657	0.0241017	0.029263	0.02425	0.0260954		0.383905	0.303165	0.313547	0.356082	0.326297	0.350036
297	0.0281625	0.0190415	0.0212998	0.0263224	0.0214467	0.0232944		0.351211	0.266552	0.277096	0.320299	0.288577	0.312465
298	0.0260925	0.01682	0.0189586	0.0239267	0.0190973	0.0208573		0.325397	0.235454	0.246638	0.291149	0.256965	0.279774
299	0.0243859	0.0150166	0.0169911	0.0217462	0.0168629	0.0185905		0.304114	0.210209	0.221043	0.264615	0.226899	0.249367
300	0.0229731	0.0134859	0.0152726	0.0197921	0.0149083	0.016458		0.286494	0.188782	0.198686	0.240837	0.200599	0.220763
301	0.0218062	0.0122385	0.0138383	0.0179687	0.013144	0.0146465		0.271943	0.17132	0.180027	0.218649	0.17686	0.196464
302	0.0208263	0.0112963	0.0126486	0.0164533	0.0116744	0.0130372		0.259723	0.15813	0.164549	0.200209	0.157085	0.174877
303	0.0200667	0.0105228	0.0117912	0.015275	0.0103645	0.0116034		0.25025	0.147304	0.153396	0.185871	0.13946	0.155644
304	0.0195556	0.00985479	0.0111146	0.0142903	0.00938702	0.0104976		0.243875	0.137952	0.144593	0.17389	0.126307	0.140811
305	0.0192037	0.00934076	0.0105391	0.0135884	0.00872755	0.00976896		0.239486	0.130756	0.137106	0.165349	0.117434	0.131038
306	0.0189481	0.00907278	0.0101676	0.01302	0.00813055	0.00911474		0.236299	0.127005	0.132273	0.158432	0.109401	0.122262
307	0.0188446	0.00890398	0.00991726	0.0126677	0.00777245	0.00859022		0.235009	0.124642	0.129017	0.154144	0.104582	0.115227
308	0.0187845	0.00878239	0.00981808	0.0124836	0.00754118	0.00830221		0.234259	0.12294	0.127726	0.151905	0.101471	0.111363
309	0.0187426	0.00876522	0.00978231	0.0123377	0.00745916	0.00815058		0.233736	0.1227	0.127261	0.150129	0.100367	0.109329
310	0.018815	0.00878477	0.00977182	0.0122652	0.00747299	0.00802851		0.23464	0.122973	0.127125	0.149247	0.100553	0.107692
311	0.0189037	0.00880051	0.00983524	0.0122757	0.00757027	0.00802183		0.235746	0.123194	0.12795	0.149375	0.101862	0.107602
312	0.0189948	0.00882673	0.00998592	0.0123763	0.00764894	0.00810099		0.236882	0.123561	0.12991	0.150599	0.102921	0.108664
313	0.01899	0.00893831	0.0100255	0.0125513	0.00783062	0.00814819		0.236822	0.125123	0.130425	0.152729	0.105365	0.109297
314	0.0191121	0.0090909	0.0101323	0.0126629	0.0080142	0.00832748		0.238345	0.127259	0.131814	0.154086	0.107835	0.111702
315	0.0191264	0.00908804	0.010252	0.012773	0.00814867	0.00848341		0.238523	0.127219	0.133371	0.155427	0.109645	0.113794
316	0.0190792	0.00919771	0.010407	0.0129356	0.00847006	0.00869226		0.237934	0.128754	0.135387	0.157405	0.113969	0.116595
317	0.0190477	0.00935221	0.0104856	0.0131407	0.00878048	0.0090251		0.237542	0.130917	0.136411	0.1599	0.118146	0.12106
318	0.0189848	0.0093236	0.0106816	0.0133805	0.00913095	0.00934792		0.236757	0.130516	0.138961	0.162819	0.122862	0.12539
319	0.0190501	0.00944281	0.0107856	0.01373	0.00942755	0.00965405		0.237572	0.132185	0.140313	0.167072	0.126853	0.129496
320	0.0190167	0.0095706	0.011085	0.0139642	0.00971937	0.00989676		0.237155	0.133974	0.144209	0.169921	0.130779	0.132752
321	0.0190096	0.00972366	0.0112319	0.0141191	0.0100894	0.0102854		0.237066	0.136116	0.146119	0.171807	0.135758	0.137965
322	0.0189309	0.00983477	0.0114422	0.0144143	0.0104189	0.0106435		0.236085	0.137672	0.148855	0.175398	0.140192	0.142769
323	0.0189152	0.00989342	0.0115399	0.0147405	0.0107698	0.0108767		0.235889	0.138493	0.150127	0.179367	0.144914	0.145896
324	0.0188661	0.0099721	0.0116248	0.0148854	0.0110941	0.0112967		0.235276	0.139594	0.151231	0.181131	0.149277	0.151531
325	0.0187197	0.00998783	0.0117736	0.0152922	0.0114679	0.0116792		0.233451	0.139814	0.153166	0.18608	0.154307	0.156661
326	0.0187454	0.00999832	0.011827	0.0153456	0.0117173	0.0118713		0.233772	0.139961	0.153861	0.18673	0.157663	0.159239
327	0.0184588	0.00987577	0.0118704	0.0156484	0.0120873	0.0123034		0.230198	0.138246	0.154425	0.190415	0.162642	0.165034
328	0.0182109	0.00971079	0.0117898	0.0158558	0.0124831	0.0126433		0.227106	0.135936	0.153377	0.192939	0.167967	0.169594
329	0.0179806	0.00953341	0.0116272	0.0159941	0.0127263	0.0129952		0.224233	0.133453	0.151262	0.194621	0.171239	0.174314
330	0.0175772	0.00930691	0.0116653	0.0163159	0.0131707	0.01333		0.219203	0.130282	0.151758	0.198538	0.177219	0.178804
331	0.0170612	0.00894737	0.011354	0.0165367	0.0137081	0.0138979		0.212768	0.125249	0.147707	0.201224	0.18445	0.186422
332	0.0165744	0.00866461	0.0112658	0.0168376	0.0141501	0.0144525		0.206697	0.121291	0.14656	0.204886	0.190398	0.193861
333	0.0161185	0.00841188	0.0111213	0.017139	0.0146418	0.015058		0.201012	0.117753	0.14468	0.208553	0.197013	0.201984
334	0.015646	0.00814676	0.0110412	0.0173821	0.0150614	0.0155554		0.195119	0.114042	0.143638	0.211512	0.202659	0.208655
335	0.0152078	0.00790119	0.0109138	0.0176811	0.0155644	0.0160189		0.189654	0.110605	0.141982	0.21515	0.209428	0.214872
336	0.0147352	0.00756645	0.0108581	0.0178952	0.0158982	0.016458		0.183761	0.105919	0.141256	0.217755	0.213919	0.220763
337	0.0142908	0.00739479	0.010736	0.0180507	0.0161819	0.016695		0.178219	0.103516	0.139668	0.219647	0.217737	0.223942
338	0.0139294	0.00717068	0.0105972	0.0180936	0.0162859	0.0167732		0.173711	0.100378	0.137863	0.220169	0.219135	0.224991
339	0.0135632	0.0069313	0.0105572	0.0178437	0.016211	0.0167689		0.169144	0.0970276	0.137342	0.217128	0.218128	0.224933
340	0.0132184	0.00673103	0.0102501	0.0176287	0.0160809	0.0165677		0.164845	0.0942241	0.133347	0.214512	0.216376	0.222234
341	0.0129881	0.00655031	0.0100002	0.017345	0.0157514	0.0161228		0.161973	0.0916943	0.130096	0.211059	0.211943	0.216267
342	0.0126381	0.00642204	0.00981569	0.016994	0.0153999	0.0156898		0.157608	0.0898987	0.127695	0.206789	0.207214	0.210459
343	0.012392	0.00625658	0.00951338	0.0165219	0.0148678	0.0151916		0.15454	0.0875825	0.123762	0.201044	0.200054	0.203775
344	0.0121431	0.00611305	0.00940847	0.0160904	0.0143919	0.0146213		0.151436	0.0855733	0.122398	0.195793	0.193651	0.196125
345	0.0119767	0.00599098	0.00920057	0.0155139	0.0138369	0.0141354		0.14936	0.0838646	0.119693	0.188778	0.186182	0.189608
346	0.0118093	0.00578737	0.00895405	0.0150909	0.0132017	0.0135894		0.147273	0.0810143	0.116486	0.183632	0.177636	0.182284
347	0.0116186	0.00570583	0.00866079	0.0146756	0.0128222	0.0130367		0.144894	0.0798729	0.112671	0.178578	0.172529	0.174871
348	0.0114775	0.00548506	0.00840712	0.0141649	0.0123491	0.0126677		0.143134	0.0767824	0.109371	0.172364	0.166164	0.16992
349	0.0112076	0.00542784	0.0082078	0.0139303	0.0119233	0.0121679		0.139768	0.0759814	0.106778	0.169509	0.160434	0.163217
350	0.011095	0.00518751	0.00804472	0.0135527	0.0115485	0.011714		0.138365	0.0726172	0.104656	0.164913	0.155391	0.157128
351	0.0109844	0.00511408	0.00773621	0.0132017	0.0112658	0.0113969		0.136985	0.0715892	0.100643	0.160643	0.151587	0.152874
352	0.0108585	0.00500679	0.0076108	0.0128942	0.0108709	0.0110474		0.135415	0.0700874	0.0990112	0.1569	0.146274	0.148186
353	0.0107493	0.00480652	0.00745153	0.0127025	0.0106096	0.0106997		0.134054	0.0672839	0.0969393	0.154568	0.142758	0.143523
354	0.0106001	0.00471592	0.00728893	0.0122385	0.0102468	0.0103474		0.132192	0.0660156	0.0948239	0.148922	0.137876	0.138797
355	0.0105023	0.00455236	0.00707626	0.0120258	0.00999641	0.0101805		0.130973	0.0637261	0.0920573	0.146334	0.134507	0.136558
356	0.0104036	0.00439596	0.0068984	0.011899	0.00979137	0.00996828		0.129742	0.0615367	0.0897434	0.144791	0.131748	0.133712
357	0.0103059	0.00427771	0.00675011	0.0115271	0.00958586	0.00967073		0.128523	0.0598813	0.0878142	0.140265	0.128983	0.12972
358	0.010335	0.00417328	0.00652456	0.0113068	0.00935459	0.00936365		0.128886	0.0584195	0.08488	0.137584	0.125871	0.125601
359	0.0102587	0.00402164	0.00636387	0.0111151	0.00915337	0.00913382		0.127935	0.0562969	0.0827895	0.135252	0.123163	0.122518
360	0.0100365	0.00393105	0.00623226	0.0108833	0.00880861	0.00892019		0.125164	0.0550286	0.0810774	0.132432	0.118525	0.119653
361	0.00990343	0.00380564	0.00610209	0.0106425	0.00866079	0.00864935		0.123504	0.0532731	0.0793839	0.129502	0.116536	0.11602
362	0.00880241	0.00384474	0.00591087	0.0100727	0.00844526	0.00850725		0.109774	0.0538204	0.0768964	0.122568	0.113635	0.114114
363	0.00920057	0.00367308	0.00576878	0.00995779	0.00809002	0.00831842		0.114739	0.0514174	0.0750478	0.12117	0.108855	0.111581
364	0.0102944	0.0032568	0.00559855	0.0101471	0.00781107	0.00803089		0.128381	0.0455902	0.0728332	0.123473	0.105102	0.107724
365	0.0101323	0.00313616	0.00544024	0.00990248	0.00754499	0.00752831		0.126359	0.0439014	0.0707737	0.120497	0.101522	0.100982
366	0.0101318	0.0030117	0.00522614	0.00941181	0.00730276	0.00735903		0.126353	0.0421592	0.0679884	0.114526	0.0982625	0.0987118
367	0.0101209	0.00304747	0.00511742	0.00893116	0.00706816	0.00720549		0.126216	0.0426598	0.066574	0.108677	0.0951058	0.0966523
368	0.00988436	0.00289679	0.00500822	0.00875902	0.00667286	0.00681305		0.123267	0.0405506	0.0651535	0.106583	0.0897869	0.0913882
369	0.00982904	0.00260305	0.00475502	0.0086422	0.00626659	0.00646305		0.122577	0.0364388	0.0618595	0.105161	0.0843203	0.0866934
370	0.00959396	0.00259304	0.00448895	0.00828457	0.00594139	0.00597668		0.119645	0.0362986	0.0583981	0.100809	0.0799446	0.0801694
371	0.0087142	0.00255728	0.00419521	0.00782299	0.00576591	0.00573778		0.108674	0.035798	0.0545768	0.0951928	0.0775834	0.0769649
372	0.00839233	0.00247574	0.00421524	0.00719881	0.00533199	0.00563717		0.10466	0.0346565	0.0548373	0.0875976	0.0717448	0.0756153
373	0.00862932	0.00234318	0.00405025	0.0070591	0.00526237	0.00540161		0.107615	0.0328009	0.052691	0.0858975	0.070808	0.0724556
374	0.00851965	0.00224447	0.00376654	0.00690508	0.00491285	0.00504446		0.106247	0.0314192	0.049	0.0840233	0.066105	0.0676649
375	0.00859451	0.0020442	0.00362682	0.00663471	0.00469255	0.00485373		0.107181	0.0286157	0.0471825	0.0807334	0.0631408	0.0651064
376	0.00859118	0.00193214	0.00345325	0.00657701	0.00446987	0.00470543		0.107139	0.0270471	0.0449244	0.0800313	0.0601445	0.0631172
377	0.00852728	0.00209904	0.00341558	0.0063262	0.00427485	0.00444746		0.106343	0.0293833	0.0444344	0.0769793	0.0575203	0.0596569
378	0.00843096	0.00182533	0.00318336	0.00611734	0.00399685	0.00435543		0.105141	0.0255519	0.0414134	0.0744379	0.0537797	0.0584225
379	0.00833368	0.00175285	0.00304747	0.00587463	0.00384426	0.00427294		0.103928	0.0245373	0.0396454	0.0714845	0.0517266	0.0573159
380	0.00826263	0.00158834	0.00293636	0.00572443	0.00373602	0.00413036		0.103042	0.0222344	0.0382	0.0696568	0.0502701	0.0554035
381	0.00834942	0.00161123	0.00296211	0.00567675	0.00352383	0.00387955		0.104125	0.0225548	0.038535	0.0690766	0.047415	0.0520391
382	0.00822163	0.00158596	0.00282335	0.00551224	0.00344658	0.00360632		0.102531	0.022201	0.0367299	0.0670748	0.0463755	0.0483741
383	0.00811195	0.00162697	0.002738	0.00527859	0.00332642	0.00347471		0.101163	0.0227751	0.0356195	0.0642316	0.0447587	0.0466088
384	0.00800085	0.00155306	0.00261259	0.0051651	0.00304794	0.00333977		0.0997776	0.0217404	0.033988	0.0628507	0.0410117	0.0447986
385	0.00790024	0.00158215	0.00267029	0.00503778	0.00277948	0.00322962		0.0985229	0.0221476	0.0347386	0.0613015	0.0373994	0.0433211
386	0.00798845	0.0013957	0.00254393	0.00471067	0.00269938	0.00298023		0.099623	0.0195377	0.0330947	0.0573211	0.0363215	0.039976
387	0.00769615	0.00150537	0.00252962	0.00467682	0.00266361	0.0028882		0.0959777	0.0210729	0.0329086	0.0569091	0.0358403	0.0387415
388	0.00773811	0.00158596	0.0024457	0.00430298	0.00232363	0.00267267		0.096501	0.022201	0.0318168	0.0523601	0.0312656	0.0358504
389	0.007761	0.00146961	0.00245714	0.00425005	0.00218105	0.00233507		0.0967865	0.0205723	0.0319657	0.051716	0.0293472	0.031322
390	0.00769949	0.0016551	0.00238371	0.00419474	0.00197124	0.00227594		0.0960194	0.0231689	0.0310104	0.051043	0.0265241	0.0305288
391	0.00767851	0.00165176	0.00239277	0.00410271	0.00180912	0.00216532		0.0957577	0.0231222	0.0311283	0.0499231	0.0243427	0.0290449
392	0.00758648	0.00154734	0.00230122	0.00403261	0.00171328	0.00205326		0.09461	0.0216603	0.0299372	0.0490702	0.023053	0.0275418
393	0.00746822	0.00179911	0.00240231	0.00383997	0.0017581	0.00193071		0.0931353	0.0251847	0.0312523	0.046726	0.0236561	0.025898
394	0.00787878	0.00167561	0.00240517	0.00378609	0.00156116	0.00179958		0.0982553	0.0234559	0.0312895	0.0460704	0.0210063	0.0241391
395	0.00771046	0.00161552	0.00237799	0.00382042	0.00150585	0.00171852		0.0961561	0.0226149	0.030936	0.0464881	0.020262	0.0230517
396	0.00762701	0.00180769	0.00241137	0.00362158	0.00157499	0.00167131		0.0951155	0.0253049	0.0313702	0.0440686	0.0211924	0.0224185
397	0.00762939	0.00186586	0.0023098	0.00345945	0.00140285	0.00163078		0.0951452	0.0261192	0.0300489	0.0420958	0.0188762	0.0218748
398	0.00756884	0.00199175	0.00244522	0.0034833	0.00134087	0.00166607		0.09439	0.0278814	0.0318106	0.0423859	0.0180421	0.0223482
399	0.00764418	0.00209379	0.00254011	0.00342751	0.00128794	0.00143194		0.0953296	0.0293099	0.0330451	0.041707	0.0173299	0.0192076
400	0.0079298	0.00207233	0.00243473	0.00357103	0.0013175	0.00145197		0.0988916	0.0290095	0.0316742	0.0434535	0.0177277	0.0194763
401	0.00790691	0.00204325	0.0025034	0.00347996	0.00131845	0.00155926		0.0986061	0.0286023	0.0325674	0.0423453	0.0177405	0.0209154
402	0.0079546	0.00219345	0.00264454	0.00342512	0.00111818	0.00135183		0.0992008	0.0307049	0.0344036	0.041678	0.0150457	0.0181331
403	0.0079999	0.00235128	0.00271988	0.0034256	0.00113153	0.00128126		0.0997657	0.0329144	0.0353837	0.0416838	0.0152254	0.0171865
404	0.0079298	0.00258732	0.0028367	0.00348902	0.00111866	0.00138187		0.0988916	0.0362185	0.0369036	0.0424555	0.0150522	0.018536
405	0.00804853	0.00269651	0.00289011	0.00347662	0.00118923	0.00132895		0.100372	0.0377471	0.0375983	0.0423047	0.0160017	0.0178261
406	0.00830507	0.002666	0.00291061	0.00347853	0.00113058	0.001297		0.103572	0.0373199	0.0378651	0.0423279	0.0152126	0.0173975
407	0.00846148	0.00284195	0.0031004	0.00344086	0.00110817	0.00126791		0.105522	0.0397829	0.040334	0.0418695	0.014911	0.0170074
408	0.00845003	0.00297689	0.0030489	0.00353336	0.00114584	0.00135136		0.105379	0.041672	0.039664	0.0429952	0.0154179	0.0181267
409	0.00841761	0.00304794	0.00311852	0.00359631	0.00109863	0.00138903		0.104975	0.0426665	0.0405697	0.0437611	0.0147827	0.018632
410	0.00858688	0.00319195	0.00321913	0.00352716	0.00116348	0.00130892		0.107086	0.0446824	0.0418786	0.0429197	0.0156553	0.0175574
411	0.00896502	0.00316095	0.00339174	0.00374365	0.00118637	0.00129652		0.111802	0.0442485	0.0441242	0.045554	0.0159632	0.0173911
412	0.00894451	0.00336885	0.00357676	0.00377274	0.0011611	0.00126791		0.111546	0.0471588	0.0465311	0.0459079	0.0156232	0.0170074
413	0.00910521	0.00365973	0.00360107	0.00380707	0.00117779	0.00129509		0.11355	0.0512305	0.0468475	0.0463257	0.0158478	0.0173719
414	0.00923872	0.00366116	0.00390196	0.00374699	0.00116253	0.00143528		0.115215	0.0512506	0.0507618	0.0455946	0.0156424	0.0192524
415	0.00957632	0.00376606	0.00388765	0.00393248	0.00111198	0.00137711		0.119425	0.0527191	0.0505757	0.0478517	0.0149623	0.0184721
416	0.00956774	0.00392103	0.00412035	0.00384808	0.00117493	0.00132895		0.119318	0.0548884	0.0536029	0.0468247	0.0158093	0.0178261
417	0.00982523	0.00418806	0.00418854	0.00388813	0.00112343	0.00134897		0.122529	0.0586264	0.05449	0.0473121	0.0151163	0.0180947
418	0.0100579	0.00431824	0.00444365	0.00403118	0.00124884	0.00133276		0.125431	0.0604487	0.0578087	0.0490528	0.0168038	0.0178772
419	0.0102334	0.00465965	0.00452185	0.0040102	0.0012641	0.0013566		0.127619	0.065228	0.0588261	0.0487975	0.0170091	0.0181971
420	0.0104957	0.00473309	0.00454712	0.0040822	0.00131035	0.00132561		0.13089	0.0662559	0.0591549	0.0496736	0.0176314	0.0177813
421	0.0104661	0.00509167	0.00482225	0.00430727	0.00137949	0.00130033		0.130521	0.0712755	0.0627342	0.0524123	0.0185618	0.0174423
422	0.0106344	0.00517178	0.00508976	0.00417995	0.00133562	0.00146294		0.132621	0.0723969	0.0662142	0.0508631	0.0179715	0.0196234
423	0.0111237	0.00530052	0.0052886	0.0044198	0.00129652	0.00151062		0.138722	0.0741992	0.068801	0.0537817	0.0174454	0.020263
424	0.0113401	0.00568247	0.00549316	0.00453377	0.00141573	0.0014329		0.141421	0.0795458	0.0714622	0.0551684	0.0190494	0.0192204
425	0.0115075	0.00589991	0.00566435	0.00462055	0.0014801	0.00156498		0.143509	0.0825896	0.0736892	0.0562244	0.0199156	0.0209922
426	0.0117536	0.0062294	0.00588655	0.00468922	0.00138855	0.00155258		0.146577	0.087202	0.07658	0.05706	0.0186837	0.0208259
427	0.0120258	0.00640297	0.00607491	0.00473166	0.00160837	0.00157785		0.149973	0.0896317	0.0790303	0.0575764	0.0216415	0.0211649
428	0.0121799	0.00669909	0.00629902	0.00479603	0.00143909	0.00152731		0.151893	0.0937769	0.0819459	0.0583597	0.0193638	0.0204869
429	0.0123892	0.00684023	0.00657701	0.00499105	0.00154924	0.00156736		0.154504	0.0957527	0.0855624	0.0607328	0.0208459	0.0210242
430	0.0124431	0.00724173	0.00682449	0.00495768	0.00172615	0.00166273		0.155176	0.101373	0.0887819	0.0603267	0.0232263	0.0223034
431	0.0130005	0.00746155	0.00712252	0.00517416	0.00174379	0.00156689		0.162127	0.10445	0.092659	0.0629609	0.0234637	0.0210178
432	0.0136633	0.00763178	0.00732994	0.00534201	0.00188494	0.00166559		0.170393	0.106833	0.0953574	0.0650033	0.0253628	0.0223418
433	0.0136719	0.00797892	0.00762367	0.0054965	0.00176287	0.00171804		0.1705	0.111693	0.0991787	0.0668833	0.0237203	0.0230453
434	0.0136762	0.00841093	0.00793648	0.00547504	0.00188732	0.00174189		0.170554	0.11774	0.103248	0.0666222	0.0253949	0.0233651
435	0.0144444	0.00873756	0.00822878	0.00578451	0.00196171	0.00180864		0.180134	0.122312	0.107051	0.0703879	0.0263958	0.0242606
436	0.0146885	0.00905371	0.00839329	0.00583982	0.00209618	0.00191259		0.183178	0.126738	0.109191	0.071061	0.0282052	0.025655
437	0.014924	0.00939131	0.00868702	0.00606298	0.00215244	0.00208712		0.186116	0.131464	0.113012	0.0737764	0.0289623	0.027996
438	0.0153947	0.0097084	0.00900602	0.00633669	0.00229263	0.00201368		0.191985	0.135903	0.117162	0.077107	0.0308486	0.027011
439	0.0156884	0.0100198	0.00925493	0.00626898	0.0022583	0.00199413		0.195648	0.140262	0.1204	0.076283	0.0303866	0.0267487
440	0.0161572	0.0103502	0.00968838	0.0065918	0.00248289	0.00204563		0.201494	0.144887	0.126039	0.0802112	0.0334086	0.0274395
441	0.0163326	0.0107999	0.010057	0.00667238	0.00253868	0.00211668		0.203682	0.151182	0.130834	0.0811918	0.0341593	0.0283925
442	0.016603	0.0112395	0.0103827	0.0068388	0.00271988	0.00224829		0.207054	0.157336	0.135071	0.0832168	0.0365974	0.0301579
443	0.0172939	0.0115027	0.0107274	0.00709534	0.00269842	0.00232458		0.21567	0.161021	0.139556	0.0863384	0.0363087	0.0311812
444	0.0176706	0.0119367	0.0110421	0.00722885	0.00282955	0.00246477		0.220368	0.167095	0.14365	0.0879631	0.0380731	0.0330617
445	0.0182686	0.0125008	0.0116258	0.00752306	0.00292015	0.00245523		0.227825	0.174991	0.151243	0.0915431	0.0392922	0.0329338
446	0.0187464	0.0127721	0.011867	0.00777388	0.00302362	0.0026927		0.233784	0.17879	0.154382	0.0945951	0.0406845	0.0361191
447	0.0190926	0.0132103	0.0122871	0.00792789	0.00316191	0.00273561		0.238101	0.184924	0.159847	0.0964693	0.0425451	0.0366947
448	0.019733	0.0137863	0.0125852	0.00831509	0.00327826	0.00287867		0.246087	0.192987	0.163724	0.101181	0.0441107	0.0386136
449	0.0201764	0.0142012	0.013166	0.00850582	0.00345802	0.0029459		0.251617	0.198794	0.17128	0.103502	0.0465295	0.0395154
450	0.0205159	0.0147095	0.0135517	0.00863934	0.00364161	0.00317764		0.255851	0.20591	0.176298	0.105126	0.0489997	0.042624
451	0.0211086	0.0150933	0.0140266	0.00891066	0.00387573	0.00335217		0.263243	0.211283	0.182477	0.108428	0.05215	0.0449649
452	0.0217271	0.015635	0.0143957	0.00929356	0.00398779	0.00346756		0.270956	0.218866	0.187278	0.113087	0.0536578	0.0465128
453	0.0221586	0.0161171	0.0148554	0.00942802	0.00417089	0.00357962		0.276337	0.225615	0.193258	0.114723	0.0561216	0.0480159
454	0.0227346	0.0166135	0.0153966	0.00979757	0.00437737	0.00362062		0.283521	0.232563	0.200299	0.11922	0.0588998	0.048566
455	0.0230341	0.0171967	0.0158539	0.00996304	0.00452137	0.00389862		0.287255	0.240727	0.206248	0.121234	0.0608374	0.0522949
456	0.0235696	0.0177016	0.0163417	0.0103536	0.00479889	0.00400448		0.293933	0.247796	0.212594	0.125986	0.0645716	0.0537149
457	0.0240817	0.0182714	0.0169077	0.0106454	0.00487757	0.00416422		0.30032	0.255772	0.219957	0.129537	0.0656303	0.0558576
458	0.0245609	0.0187054	0.0173688	0.010838	0.00507832	0.00427485		0.306296	0.261846	0.225956	0.131881	0.0683314	0.0573415
459	0.0248108	0.0192466	0.0178504	0.0111036	0.00519514	0.00464725		0.309412	0.269423	0.232221	0.135113	0.0699034	0.0623369
460	0.0254984	0.019918	0.0181894	0.0113416	0.00557566	0.00462103		0.317987	0.278821	0.236632	0.138008	0.0750234	0.0619851
461	0.0260744	0.0204182	0.0186992	0.0117331	0.00568342	0.00490189		0.325171	0.285823	0.243263	0.142772	0.0764735	0.0657524
462	0.0266285	0.0208087	0.0192518	0.0120239	0.00585794	0.00518656		0.332081	0.29129	0.250453	0.146311	0.0788217	0.0695709
463	0.027072	0.0213981	0.0197597	0.0124626	0.00618935	0.00526524		0.337611	0.29954	0.257059	0.151649	0.0832809	0.0706263
464	0.0273433	0.0220613	0.0202894	0.0125699	0.00627613	0.00560141		0.340995	0.308825	0.263951	0.152955	0.0844487	0.0751356
465	0.0277028	0.0227027	0.0208359	0.0128174	0.0065608	0.00570345		0.345478	0.317803	0.27106	0.155966	0.0882791	0.0765044
466	0.0280976	0.0233397	0.0213466	0.013133	0.00692225	0.00615978		0.350402	0.326721	0.277704	0.159807	0.0931425	0.0826255
467	0.0288577	0.0236349	0.0217228	0.0136266	0.00714302	0.00641251		0.359881	0.330852	0.282598	0.165813	0.0961131	0.0860155
468	0.029356	0.024158	0.0222473	0.0140762	0.00736904	0.0065341		0.366095	0.338175	0.289422	0.171284	0.0991544	0.0876465
469	0.029808	0.0247488	0.0228653	0.0143261	0.00765753	0.00684118		0.371732	0.346445	0.297462	0.174325	0.103036	0.0917656
470	0.0303493	0.0253739	0.0234184	0.0146937	0.00797749	0.00710583		0.378482	0.355196	0.304657	0.178798	0.107341	0.0953155
471	0.0308747	0.0261035	0.0239558	0.0150824	0.00820255	0.00730371		0.385035	0.365409	0.311649	0.183527	0.11037	0.0979699
472	0.0311766	0.026628	0.0245929	0.0154004	0.00866938	0.00767994		0.388799	0.372751	0.319936	0.187397	0.116651	0.103016
473	0.0315905	0.0271997	0.0253234	0.0159645	0.00914621	0.00815773		0.393961	0.380755	0.32944	0.194262	0.123067	0.109425
474	0.0321436	0.0279059	0.0256686	0.0163808	0.00937319	0.0084486		0.400859	0.39064	0.333931	0.199327	0.126121	0.113327
475	0.0326152	0.0285149	0.0265579	0.0169415	0.00976515	0.00905037		0.40674	0.399164	0.3455	0.20615	0.131395	0.121399
476	0.033267	0.02915	0.0271368	0.0172515	0.0104203	0.00920153		0.414869	0.408055	0.353031	0.209922	0.140211	0.123427
477	0.0338869	0.0298543	0.0278525	0.0178652	0.0107741	0.0096941		0.422599	0.417914	0.362342	0.21739	0.144972	0.130034
478	0.0343857	0.0306115	0.0284243	0.0184731	0.0111189	0.010263		0.428819	0.428514	0.36978	0.224787	0.149611	0.137664
479	0.0348616	0.0312805	0.0292082	0.0189157	0.0116792	0.0107055		0.434754	0.437879	0.379978	0.230172	0.157149	0.1436
480	0.0355248	0.0319858	0.0298805	0.0195112	0.0122123	0.0111995		0.443026	0.447752	0.388725	0.237419	0.164323	0.150226
481	0.0359936	0.0326619	0.0304084	0.0201006	0.0127435	0.0117326		0.448871	0.457217	0.395592	0.244591	0.17147	0.157377
482	0.0366569	0.0333204	0.0310407	0.0205741	0.0132756	0.012198		0.457143	0.466435	0.403818	0.250352	0.178631	0.16362
483	0.0371575	0.0339961	0.0319014	0.0212421	0.0137582	0.012702		0.463387	0.475893	0.415015	0.258482	0.185124	0.170381
484	0.0375848	0.0346699	0.0325665	0.0216393	0.0143108	0.0131998		0.468715	0.485325	0.423668	0.263315	0.19256	0.177058
485	0.0379729	0.0353799	0.0333281	0.022861	0.0149231	0.0139966		0.473556	0.495264	0.433575	0.27818	0.200798	0.187746
486	0.0364814	0.0364347	0.0340037	0.021883	0.0155082	0.0143151		0.454955	0.510029	0.442365	0.26628	0.208671	0.192019
487	0.0393205	0.0365586	0.0344753	0.0230293	0.0159268	0.0146456		0.490361	0.511765	0.4485	0.280229	0.214304	0.196451
488	0.0407257	0.0367994	0.0350132	0.0243545	0.016397	0.0153232		0.507885	0.515136	0.455497	0.296353	0.22063	0.20554
489	0.0404301	0.0373554	0.0353966	0.0245776	0.0169401	0.0159979		0.504198	0.522919	0.460485	0.299069	0.227938	0.214591
490	0.0409446	0.0377917	0.0359449	0.0251427	0.0174541	0.0163188		0.510615	0.529026	0.467619	0.305944	0.234855	0.218896
491	0.0411868	0.0384097	0.0365191	0.0255938	0.0179524	0.0168447		0.513635	0.537677	0.475087	0.311433	0.24156	0.22595
492	0.0414824	0.0387917	0.036922	0.0258918	0.0184789	0.017416		0.517322	0.543024	0.480329	0.31506	0.248643	0.233613
493	0.0419569	0.0390944	0.0372748	0.0265088	0.0189047	0.0178704		0.523239	0.547262	0.48492	0.322568	0.254373	0.239709
494	0.042202	0.0393643	0.0378385	0.0270352	0.0194149	0.0181684		0.526296	0.55104	0.492252	0.328974	0.261238	0.243706
495	0.0424895	0.0396123	0.0379758	0.0273857	0.0197697	0.0187845		0.529882	0.554511	0.494039	0.333239	0.266011	0.25197
496	0.0426946	0.039959	0.0382719	0.0279145	0.020256	0.0192695		0.532439	0.559364	0.497891	0.339673	0.272556	0.258475
497	0.0427775	0.040103	0.038733	0.0281978	0.0207033	0.0196323		0.533473	0.56138	0.503889	0.34312	0.278574	0.263342
498	0.0432758	0.0401816	0.0390139	0.0287471	0.021193	0.0202222		0.539687	0.562481	0.507543	0.349804	0.285163	0.271254
499	0.0433064	0.0403333	0.039135	0.0292158	0.0217237	0.0208206		0.540068	0.564604	0.509119	0.355508	0.292305	0.279282
500	0.0433531	0.0406165	0.0394387	0.0297337	0.0223241	0.0213981		0.540651	0.568569	0.51307	0.361809	0.300382	0.287027
501	0.0435939	0.0407419	0.0397511	0.0302992	0.0230503	0.0221086		0.543654	0.570324	0.517134	0.368691	0.310154	0.296558
502	0.0435081	0.0409875	0.0398664	0.0307698	0.0237083	0.0228148		0.542583	0.573762	0.518635	0.374418	0.319008	0.30603
503	0.0436964	0.0409102	0.0402455	0.0314932	0.0243349	0.0235047		0.544932	0.572681	0.523566	0.38322	0.327439	0.315286
504	0.0436931	0.0410819	0.0404515	0.0320168	0.0251532	0.0243392		0.544891	0.575084	0.526246	0.389591	0.338449	0.326479
505	0.0438533	0.0411148	0.0408487	0.0329609	0.0259995	0.0252862		0.546889	0.575544	0.531414	0.401079	0.349838	0.339182
506	0.0439939	0.0413523	0.0411601	0.0337029	0.0270386	0.0262718		0.548643	0.578868	0.535464	0.410108	0.363818	0.352402
507	0.0439734	0.0414748	0.0415711	0.0344992	0.0277996	0.027204		0.548387	0.580584	0.540812	0.419797	0.374058	0.364907
508	0.0441251	0.0415077	0.041945	0.0353522	0.0290332	0.0283327		0.550278	0.581044	0.545675	0.430178	0.390657	0.380047
509	0.0440307	0.041904	0.0423851	0.0362673	0.0300245	0.0294814		0.549101	0.586591	0.551401	0.441312	0.403996	0.395455
510	0.0440974	0.0419827	0.0428181	0.0373344	0.0312676	0.030767		0.549933	0.587693	0.557033	0.454298	0.420723	0.412699
511	0.0442333	0.0421643	0.0433455	0.0383906	0.0324755	0.0320053		0.551628	0.590236	0.563894	0.46715	0.436975	0.42931
512	0.0443153	0.0422549	0.0438023	0.0395188	0.0338187	0.0334535		0.552651	0.591504	0.569837	0.480878	0.455049	0.448735
513	0.0442505	0.0424733	0.0443673	0.0406456	0.0352931	0.0348301		0.551842	0.594561	0.577188	0.494589	0.474887	0.467201
514	0.0444131	0.0426908	0.0447636	0.0417585	0.0365129	0.0363183		0.55387	0.597605	0.582343	0.508132	0.4913	0.487163
515	0.0444684	0.0427403	0.0453596	0.0429831	0.0379386	0.0378213		0.55456	0.598299	0.590097	0.523032	0.510484	0.507324
516	0.0445914	0.0431275	0.0457997	0.0442023	0.0393996	0.0393734		0.556094	0.603719	0.595823	0.537869	0.530143	0.528143
517	0.0445547	0.0430484	0.0463572	0.0453296	0.0408912	0.040956		0.555636	0.602611	0.603074	0.551585	0.550212	0.549372
518	0.0445576	0.0432386	0.0467286	0.0464973	0.0423141	0.0423803		0.555672	0.605275	0.607907	0.565795	0.569358	0.568477
519	0.0444589	0.0432568	0.047029	0.0476274	0.0437155	0.0437961		0.554441	0.605528	0.611815	0.579547	0.588215	0.587467
520	0.0444026	0.043304	0.0474205	0.0486135	0.0449338	0.045186		0.553739	0.606189	0.616908	0.591546	0.604608	0.606112
521	0.044189	0.0432034	0.0477614	0.0495577	0.0462699	0.0464053		0.551075	0.604781	0.621343	0.603035	0.622586	0.622467
522	0.0440273	0.0431213	0.0479407	0.0503111	0.0473461	0.0476122		0.549059	0.603633	0.623676	0.612202	0.637067	0.638656
523	0.0438137	0.0430298	0.0478706	0.0510116	0.0482192	0.0485682		0.546395	0.602351	0.622764	0.620726	0.648815	0.65148
524	0.0435929	0.0428109	0.0478005	0.0514846	0.0490136	0.0493364		0.543642	0.599287	0.621852	0.626482	0.659504	0.661784
525	0.0432053	0.0423698	0.047698	0.0518732	0.0496459	0.0500941		0.538807	0.593113	0.620518	0.631211	0.668012	0.671948
526	0.0427608	0.0419569	0.0475025	0.0521202	0.0503235	0.0505676		0.533265	0.587332	0.617975	0.634216	0.677129	0.678299
527	0.0422807	0.0414219	0.0469995	0.0521874	0.0506315	0.051146		0.527277	0.579843	0.61143	0.635034	0.681274	0.686058
528	0.0418029	0.0407829	0.046422	0.0521684	0.050765	0.0513539		0.521318	0.570898	0.603918	0.634802	0.68307	0.688846
529	0.0411448	0.0401287	0.0458531	0.0520644	0.0509577	0.051527		0.513112	0.56174	0.596517	0.633537	0.685663	0.691168
530	0.0404944	0.0394168	0.045229	0.0518522	0.0508671	0.0515447		0.505001	0.551775	0.588397	0.630955	0.684444	0.691405
531	0.0397763	0.0384316	0.0443373	0.0516167	0.050982	0.0515928		0.496046	0.537984	0.576797	0.628089	0.68599	0.692051
532	0.0389128	0.0375319	0.0435495	0.0511742	0.0507131	0.0517154		0.485276	0.525388	0.566549	0.622704	0.682371	0.693695
533	0.0379586	0.0364013	0.0425615	0.0508223	0.0507298	0.0516829		0.473377	0.509562	0.553696	0.618422	0.682596	0.69326
534	0.0369759	0.0355244	0.0416584	0.0504622	0.0506392	0.0516076		0.461121	0.497287	0.541947	0.614042	0.681377	0.692249
535	0.0359435	0.0343766	0.0406928	0.0502439	0.0506563	0.0518184		0.448247	0.48122	0.529385	0.611384	0.681608	0.695076
536	0.0348978	0.0331841	0.0397449	0.0500951	0.0507627	0.0519495		0.435206	0.464526	0.517053	0.609574	0.683038	0.696835
537	0.0338807	0.0319042	0.0386481	0.0498948	0.0509586	0.0522437		0.422522	0.44661	0.502785	0.607137	0.685675	0.700782
538	0.0326786	0.0306249	0.0376139	0.0498238	0.0512609	0.0527248		0.407531	0.428701	0.48933	0.606272	0.689743	0.707235
539	0.0314784	0.0292664	0.0366073	0.0497947	0.051652	0.0532374		0.392563	0.409684	0.476235	0.605918	0.695004	0.714111
540	0.0303931	0.0279269	0.0356207	0.0499992	0.0522513	0.0539126		0.379029	0.390934	0.4634	0.608408	0.703069	0.723168
541	0.0291152	0.0266604	0.0346589	0.0502505	0.0529976	0.0548453		0.363092	0.373205	0.450888	0.611465	0.713111	0.735679
542	0.0278921	0.0254569	0.0338368	0.050653	0.053894	0.0558715		0.347839	0.356358	0.440194	0.616363	0.725173	0.749444
543	0.0266137	0.0241642	0.0330358	0.0511484	0.0547519	0.0570874		0.331896	0.338262	0.429772	0.622391	0.736715	0.765754
544	0.0254774	0.0229335	0.0323262	0.0519161	0.0559239	0.0583568		0.317726	0.321034	0.420542	0.631733	0.752486	0.78278
545	0.0241799	0.0217342	0.0316305	0.0526299	0.0574155	0.0599828		0.301545	0.304246	0.411491	0.640419	0.772556	0.804591
546	0.0232105	0.0205622	0.0310163	0.0536146	0.0588808	0.061636		0.289456	0.287839	0.403501	0.652401	0.792272	0.826767
547	0.0219364	0.0193787	0.0304937	0.0547056	0.0605884	0.063488		0.273566	0.271272	0.396702	0.665676	0.815248	0.851609
548	0.0208282	0.0182886	0.0301685	0.0559053	0.0622954	0.0655489		0.259746	0.256012	0.392472	0.680275	0.838218	0.879253
549	0.0198727	0.0172734	0.0298347	0.0573049	0.0643544	0.0676765		0.247829	0.241801	0.388129	0.697305	0.865923	0.907793
550	0.0188503	0.0162396	0.0294762	0.0587444	0.066432	0.0698948		0.23508	0.22733	0.383464	0.714822	0.893878	0.937548
551	0.0178432	0.0153203	0.0292473	0.0604382	0.0687323	0.0724635		0.222521	0.214461	0.380487	0.735432	0.924829	0.972004
552	0.01683	0.0144496	0.0291624	0.0620799	0.0710869	0.0749769		0.209884	0.202272	0.379383	0.755409	0.956512	1.00572
553	0.0159259	0.0136886	0.0291076	0.0638862	0.0733528	0.0773749		0.19861	0.191619	0.378669	0.777388	0.987001	1.03788
554	0.0151205	0.0130281	0.0291719	0.0656495	0.0758824	0.0801406		0.188566	0.182374	0.379507	0.798845	1.02104	1.07498
555	0.0143204	0.012188	0.0292144	0.0676208	0.0783148	0.0828781		0.178588	0.170613	0.380059	0.822832	1.05377	1.1117
556	0.0134444	0.0115786	0.0291996	0.0694141	0.0808153	0.0854111		0.167664	0.162082	0.379867	0.844655	1.08741	1.14568
557	0.0127993	0.0109076	0.0293489	0.0710878	0.0832138	0.0879197		0.159618	0.15269	0.381808	0.865021	1.11969	1.17933
558	0.0120611	0.0104089	0.0294495	0.0727806	0.0854311	0.0902567		0.150413	0.145708	0.383117	0.885619	1.14952	1.21068
559	0.0114794	0.00980186	0.0296221	0.0742269	0.0875001	0.0924025		0.143158	0.137211	0.385363	0.903217	1.17736	1.23946
560	0.0107789	0.00940084	0.0297108	0.075583	0.0892529	0.0943484		0.134422	0.131597	0.386516	0.919719	1.20095	1.26556
561	0.0101552	0.00894356	0.0296822	0.0765572	0.0907555	0.0958009		0.126644	0.125196	0.386144	0.931573	1.22116	1.28504
562	0.00974131	0.00850773	0.0295577	0.0772099	0.091713	0.0968552		0.121483	0.119095	0.384525	0.939517	1.23405	1.29919
563	0.00926113	0.00809336	0.0293508	0.077683	0.0924511	0.0975108		0.115494	0.113295	0.381833	0.945273	1.24398	1.30798
564	0.00879097	0.00771236	0.0291057	0.0776005	0.0926518	0.0975933		0.109631	0.107961	0.378644	0.944269	1.24668	1.30909
565	0.00830793	0.00730658	0.0287342	0.0771251	0.0922222	0.0971642		0.103607	0.102281	0.373812	0.938484	1.2409	1.30333
566	0.00797129	0.00693178	0.028182	0.0761795	0.0913897	0.0959516		0.0994089	0.0970343	0.366629	0.926978	1.2297	1.28707
567	0.00759029	0.00654554	0.0275269	0.0748873	0.0897055	0.0944958		0.0946576	0.0916276	0.358105	0.911254	1.20703	1.26754
568	0.00712252	0.00621462	0.0268021	0.0730658	0.0877595	0.0923262		0.088824	0.0869951	0.348676	0.889089	1.18085	1.23844
569	0.00677109	0.00586939	0.0258327	0.0708184	0.0851836	0.0894861		0.0844414	0.0821624	0.336065	0.861742	1.14619	1.20034
570	0.00638628	0.00559664	0.024848	0.0682502	0.0820913	0.0862064		0.0796425	0.0783443	0.323255	0.830491	1.10458	1.15635
571	0.00618649	0.00521994	0.0236907	0.0652318	0.0786524	0.0825438		0.0771509	0.0730711	0.3082	0.793763	1.05831	1.10722
572	0.0058465	0.00486422	0.0225606	0.0619898	0.0749326	0.0785236		0.072911	0.0680916	0.293498	0.754313	1.00826	1.05329
573	0.00569439	0.0045476	0.0212026	0.0585446	0.0706758	0.0739861		0.071014	0.0636594	0.275831	0.712391	0.950981	0.992427
574	0.00532484	0.00419283	0.019875	0.0548081	0.0662408	0.0694113		0.0664054	0.0586932	0.258561	0.666924	0.891305	0.931062
575	0.00502539	0.00397348	0.0186481	0.0511584	0.061923	0.0648751		0.062671	0.0556227	0.242599	0.622513	0.833207	0.870216
576	0.00520325	0.00344086	0.0171447	0.047411	0.0571642	0.059866		0.064889	0.0481667	0.22304	0.576913	0.769175	0.803024
577	0.00475216	0.00321484	0.0157266	0.0435081	0.0524063	0.0549521		0.0592636	0.0450028	0.204592	0.529421	0.705155	0.737112
578	0.00422287	0.00297785	0.0145245	0.0398064	0.0482612	0.0504651		0.0526629	0.0416853	0.188953	0.484377	0.64938	0.676924
579	0.00455427	0.00270081	0.0132585	0.036613	0.0440183	0.0460529		0.0567957	0.0378071	0.172483	0.445519	0.592289	0.61774
580	0.00441408	0.00232792	0.0119467	0.03302	0.0395193	0.0414748		0.0550475	0.0325873	0.155418	0.401799	0.531753	0.556331
581	0.00404549	0.00215483	0.0106645	0.0296469	0.0354576	0.0371943		0.0504508	0.0301643	0.138737	0.360753	0.477101	0.498913
582	0.00359774	0.00201559	0.00977039	0.0265326	0.0320253	0.0336132		0.0448669	0.0282152	0.127106	0.322858	0.430918	0.450878
583	0.0039444	0.00173521	0.00884771	0.024076	0.0288367	0.0301781		0.0491901	0.0242903	0.115103	0.292965	0.388013	0.4048
584	0.00400591	0.00141573	0.00771904	0.0215707	0.025341	0.0266395		0.0499572	0.019818	0.100419	0.262479	0.340977	0.357334
585	0.00345898	0.00129509	0.00684881	0.0189023	0.022387	0.0235882		0.0431365	0.0181293	0.0890983	0.23001	0.301229	0.316405
586	0.00341845	0.00115871	0.00614452	0.0168834	0.0199013	0.020936		0.042631	0.0162202	0.079936	0.205443	0.267782	0.280829
587	0.00353146	0.000935078	0.0054121	0.0150723	0.0174217	0.0184321		0.0440403	0.0130897	0.0704077	0.183405	0.234419	0.247243
588	0.00319147	0.000770092	0.00474501	0.0132446	0.015451	0.0162463		0.0398004	0.0107801	0.0617292	0.161165	0.207901	0.217923
589	0.00324202	0.000628948	0.00423622	0.0118313	0.013618	0.0142646		0.0404308	0.00880431	0.0551103	0.143967	0.183237	0.191341
590	0.00317001	0.000459194	0.00370884	0.0103765	0.011755	0.0125351		0.0395328	0.00642801	0.0482494	0.126264	0.15817	0.168142
591	0.0030427	0.000368118	0.00321245	0.00921154	0.0103302	0.0109792		0.0379451	0.00515309	0.0417918	0.112089	0.138998	0.147271
592	0.00311327	0.000239849	0.00273371	0.00825834	0.00895643	0.00952625		0.0388252	0.00335752	0.0355636	0.10049	0.120514	0.127782
593	0.00270224	0.00018692	0.0023818	0.00711012	0.00776339	0.00833654		0.0336992	0.0026166	0.0309856	0.0865183	0.10446	0.111824
594	0.00269127	9.67979e-05	0.00211239	0.00629187	0.00683689	0.00727749		0.0335625	0.00135502	0.0274807	0.0765615	0.091994	0.0976181
595	0.00271463	-5.19753e-05	0.00184155	0.00561285	0.00591135	0.00636339		0.0338539	-0.000727574	0.0239572	0.0682991	0.0795404	0.0853566
596	0.00245619	-6.77109e-05	0.00163078	0.00497675	0.00515842	0.00556803		0.0306308	-0.000947848	0.0212154	0.0605588	0.0694093	0.0746879
597	0.00258827	-0.000120163	0.00137424	0.00446892	0.00453377	0.00485086		0.032278	-0.0016821	0.017878	0.0543793	0.0610042	0.0650681
598	0.00254869	-0.000243664	0.00120068	0.00403023	0.00388098	0.00422287		0.0317844	-0.00341092	0.01562	0.0490412	0.0522206	0.0566443
599	0.00236082	-0.000160694	0.00103283	0.00348568	0.00338793	0.00377703		0.0294415	-0.00224947	0.0134364	0.0424149	0.0455864	0.0506639
600	0.00230026	-0.000269413	0.000864506	0.00315952	0.00294828	0.00326014		0.0286863	-0.00377137	0.0112466	0.0384461	0.0396707	0.0437305
601	0.00226927	-0.000246048	0.000830173	0.00288963	0.0025425	0.00278664		0.0282998	-0.00344429	0.0108	0.035162	0.0342106	0.0373791
602	0.00222969	-0.000312805	0.000701427	0.00263596	0.00219202	0.00248003		0.0278062	-0.00437879	0.00912508	0.0320752	0.0294948	0.0332664
603	0.00216532	-0.000372887	0.000549316	0.00228834	0.00193071	0.00220394		0.0270034	-0.00521984	0.00714622	0.0278453	0.0259788	0.029563
604	0.0020442	-0.000299931	0.000545979	0.00210476	0.00168943	0.00196981		0.025493	-0.00419857	0.0071028	0.0256114	0.0227322	0.0264225
605	0.00209332	-0.000281811	0.000464439	0.00199413	0.00145197	0.00171423		0.0261055	-0.00394492	0.00604203	0.0242653	0.019537	0.0229942
606	0.0019455	-0.000335217	0.000320435	0.00172329	0.00127077	0.001472		0.024262	-0.00469252	0.00416863	0.0209696	0.0170989	0.0197449
607	0.0020299	-0.000424385	0.000295639	0.00160313	0.00105429	0.00140476		0.0253146	-0.00594074	0.00384606	0.0195074	0.014186	0.0188431
608	0.00191259	-0.000345707	0.000233173	0.00157881	0.00104141	0.00115204		0.0238517	-0.00483937	0.00303342	0.0192115	0.0140128	0.0154531
609	0.00190306	-0.000432968	0.000204086	0.00139999	0.000826359	0.00102091		0.0237328	-0.00606089	0.00265502	0.0170356	0.0111191	0.0136942
610	0.00192022	-0.000451565	0.00014782	0.00135708	0.000747681	0.000989437		0.0239469	-0.00632121	0.00192303	0.0165134	0.0100604	0.013272
611	0.00182581	-0.000440598	0.000199318	0.00131083	0.000610828	0.000818253		0.0227694	-0.00616769	0.00259299	0.0159506	0.00821902	0.0109758
612	0.00185776	-0.000419617	0.000171185	0.00114775	0.00060606	0.000721455		0.0231679	-0.00587399	0.00222699	0.0139662	0.00815486	0.00967738
613	0.00184011	-0.000482559	8.24928e-05	0.00115871	0.000441551	0.000670433		0.0229478	-0.00675509	0.00107317	0.0140996	0.00594131	0.00899299
614	0.00175095	-0.000472546	4.29153e-05	0.00109243	0.000532627	0.000670433		0.0218358	-0.00661491	0.000558299	0.0132931	0.00716678	0.00899299
615	0.0017314	-0.000408649	2.38419e-06	0.000943184	0.000340462	0.000552177		0.021592	-0.00572046	3.10166e-05	0.011477	0.00458109	0.00740674
616	0.00170326	-0.000405312	4.43459e-05	0.000957012	0.00026989	0.000517368		0.0212412	-0.00567374	0.000576909	0.0116452	0.00363151	0.00693983
617	0.00173521	-0.000496864	6.1512e-05	0.000971794	0.000255108	0.000517368		0.0216396	-0.00695534	0.000800228	0.0118251	0.00343261	0.00693983
618	0.00162411	-0.00045681	-8.10623e-05	0.000824451	0.000300884	0.000497818		0.020254	-0.00639464	-0.00105456	0.0100322	0.00404856	0.00667758
619	0.0017395	-0.000483036	7.29561e-05	0.000867367	0.000239849	0.000361443		0.0216931	-0.00676176	0.000949108	0.0105544	0.0032273	0.00484828
620	0.00157976	-0.000350475	4.76837e-07	0.000842094	0.000230312	0.000368118		0.019701	-0.00490612	6.20332e-06	0.0102469	0.00309897	0.00493783
621	0.00160456	-0.000426769	3.19481e-05	0.000804424	0.000166893	0.000285149		0.0200102	-0.00597411	0.000415622	0.00978851	0.00224563	0.0038249
622	0.00166225	-0.000439644	-2.57492e-05	0.000769138	0.000230789	0.000349045		0.0207298	-0.00615434	-0.000334979	0.00935913	0.00310539	0.00468198
623	0.000652313	-0.000397682	-0.000101089	0.000266552	7.05719e-05	0.000378132		0.00813492	-0.00556694	-0.0013151	0.00324349	0.000949582	0.00507215
624	-0.000165462	-0.000279427	-0.000290871	-3.43323e-05	4.24385e-05	0.000498772		-0.00206346	-0.00391154	-0.00378403	-0.000417767	0.000571033	0.00669038
625	0.00101662	-0.000345707	-0.000143528	0.000727654	0.000118732	0.000277519		0.0126781	-0.00483937	-0.0018672	0.00885433	0.00159761	0.00372256
626	0.00219011	-0.000473976	0.000199795	0.00141048	0.000252724	6.34193e-05		0.0273126	-0.00663494	0.00259919	0.0171632	0.00340053	0.000850688
627	0.00227785	-0.000424862	0.000249863	0.00108671	0.000201702	0.000203133		0.0284068	-0.00594741	0.00325054	0.0132235	0.00271401	0.00272476
628	0.00245142	-0.000532627	0.000125885	0.000813007	0.000158787	0.000343323		0.0305713	-0.00745596	0.00163768	0.00989295	0.00213656	0.00460523
629	0.00306559	-0.000696659	-7.62939e-05	0.00102472	-1.43051e-05	0.000266552		0.0382305	-0.00975216	-0.000992531	0.0124692	-0.000192483	0.00357545
630	0.00214386	-0.000529289	-2.71797e-05	0.000824451	-2.6226e-05	0.000160694		0.0267358	-0.00740924	-0.000353589	0.0100322	-0.000352885	0.0021555
631	0.000843525	-0.000309467	-4.43459e-05	0.000445843	2.95639e-05	0.000128269		0.0105195	-0.00433207	-0.000576909	0.00542516	0.000397798	0.00172056
632	0.000562668	-0.000304222	-9.10759e-05	0.000420094	1.71661e-05	0.000199318		0.00701696	-0.00425864	-0.00118483	0.00511184	0.000230979	0.00267359
633	0.00105429	-0.000365257	-1.14441e-05	0.000587463	4.48227e-05	0.00027895		0.0131479	-0.00511304	-0.00014888	0.00714845	0.000603113	0.00374175
634	0.00133419	-0.00042963	-4.76837e-06	0.000704765	6.58035e-05	0.000206947		0.0166385	-0.00601416	-6.20332e-05	0.00857582	0.000885421	0.00277593
635	0.00152397	-0.000411987	-1.4782e-05	0.000733376	5.76973e-05	0.000154972		0.0190053	-0.00576719	-0.000192303	0.00892396	0.000776348	0.00207875
636	0.00175333	-0.000389576	-3.38554e-05	0.000778675	5.96046e-05	0.000213623		0.0218656	-0.00545347	-0.000440436	0.00947518	0.000802012	0.00286548
637	0.00165224	-0.000494003	3.43323e-05	0.000777245	6.34193e-05	0.000163555		0.0206049	-0.00691529	0.000446639	0.00945777	0.000853341	0.00219388
638	0.00175476	-0.000462532	-1.90735e-06	0.000732422	6.05583e-05	0.00022316		0.0218834	-0.00647474	-2.48133e-05	0.00891236	0.000814844	0.0029934
639	0.0017581	-0.000477791	3.19481e-05	0.000761986	1.43051e-05	0.000100136		0.021925	-0.00668834	0.000415622	0.0092721	0.000192483	0.00134319
640	0.00163698	-0.00040102	-8.10623e-06	0.000691414	-5.72205e-05	0.000184059		0.0204146	-0.00561367	-0.000105456	0.00841336	-0.000769932	0.00246891
641	0.00164509	-0.000427246	-2.90871e-05	0.000770092	4.76837e-06	7.72476e-05		0.0205157	-0.00598079	-0.000378403	0.00937074	6.4161e-05	0.00103618
642	0.00148296	-0.000331402	-3.62396e-05	0.000735283	5.96046e-05	7.96318e-05		0.0184939	-0.00463912	-0.000471452	0.00894717	0.000802012	0.00106816
643	0.00153732	-0.000388145	-1.62125e-05	0.000653267	8.2016e-05	0.000190258		0.0191718	-0.00543344	-0.000210913	0.00794917	0.00110357	0.00255206
644	0.00154686	-0.000379086	-2.95639e-05	0.000673771	-0.000104904	0.000157833		0.0192907	-0.00530662	-0.000384606	0.00819867	-0.00141154	0.00211713
645	0.00145292	-0.000368595	2.6226e-05	0.000619888	-1.7643e-05	0.000146389		0.0181192	-0.00515977	0.000341183	0.00754301	-0.000237396	0.00196362
646	0.00141859	-0.000411034	-6.67572e-06	0.000689507	8.39233e-05	0.000120163		0.0176911	-0.00575384	-8.68465e-05	0.00839015	0.00112923	0.00161183
647	0.00145483	-0.000449657	-9.53674e-07	0.000641823	6.91414e-05	0.000218868		0.018143	-0.00629451	-1.24066e-05	0.00780992	0.000930334	0.00293583
648	0.00147009	-0.000357628	-8.58307e-06	0.000618935	3.43323e-05	0.000157833		0.0183333	-0.00500624	-0.00011166	0.00753141	0.000461959	0.00211713
649	0.00117636	-0.000473022	-2.24113e-05	0.000688076	0.000103474	0.000158787		0.0146702	-0.00662159	-0.000291556	0.00837274	0.00139229	0.00212992
650	0.00119209	-0.00032711	-0.000126839	0.000627518	-3.09944e-05	0.000222206		0.0148664	-0.00457904	-0.00165008	0.00763585	-0.000417046	0.00298061
651	0.0012598	-0.00033617	-1.43051e-05	0.000549793	2.6226e-05	0.000201702		0.0157109	-0.00470587	-0.0001861	0.00669007	0.000352885	0.00270557
652	0.00117397	-0.000344276	1.23978e-05	0.000563622	6.96182e-05	0.00014782		0.0146405	-0.00481934	0.000161286	0.00685834	0.00093675	0.00198281
653	0.00119591	-0.000362396	-6.67572e-05	0.000564098	7.34329e-05	9.10759e-05		0.014914	-0.00507299	-0.000868465	0.00686414	0.000988079	0.00122167
654	0.000933647	-0.000238419	5.24521e-06	0.000393867	9.53674e-06	0.000134945		0.0116434	-0.00333749	6.82365e-05	0.00479271	0.000128322	0.00181011
655	0.0027194	-0.000874519	-0.00030756	0.00194311	-9.01222e-05	0.000200272		0.0339133	-0.0122419	-0.00400114	0.0236444	-0.00121264	0.00268638
656	0.00229216	-0.000690937	-0.000272274	0.000612736	-0.000172138	0.000277042		0.0285852	-0.00967206	-0.0035421	0.00745597	-0.00231621	0.00371616
657	-0.00189447	0.000366211	0.000156403	-0.00101614	0.000222206	-0.000257015		-0.0236257	0.00512639	0.00203469	-0.0123647	0.0029899	-0.00344753
658	0.00129366	-0.000360489	-6.1512e-05	0.000674725	5.00679e-05	7.77245e-05		0.0161331	-0.00504629	-0.000800228	0.00821028	0.00067369	0.00104257
659	0.000983238	-0.000297546	-1.09673e-05	0.000546932	5.05447e-05	0.000114918		0.0122618	-0.00416519	-0.000142676	0.00665526	0.000680106	0.00154147
660	0.00121212	-0.000337601	-8.10623e-05	0.000640869	-1.23978e-05	0.000100136		0.0151162	-0.00472589	-0.00105456	0.00779831	-0.000166819	0.00134319
661	0.00116396	-0.000272274	-0.000116348	0.000595093	-1.09673e-05	0.000132561		0.0145156	-0.00381142	-0.00151361	0.00724129	-0.00014757	0.00177813
662	0.00126171	-0.000290394	1.43051e-05	0.00065279	5.91278e-05	0.000139236		0.0157346	-0.00406507	0.0001861	0.00794337	0.000795596	0.00186768
663	0.00183535	-0.000435352	0.000113964	0.000955105	0.00011158	7.53403e-05		0.0228884	-0.00609426	0.00148259	0.011622	0.00150137	0.00101059
664	0.00116777	-0.000395775	0	0.000478745	3.33786e-05	0.000131607		0.0145632	-0.00554024	0	0.00582552	0.000449127	0.00176534
665	0.000688553	-0.000260353	-0.000214577	0.000236511	-0.000141621	0.000184059		0.00858686	-0.00364454	-0.00279149	0.00287795	-0.00190558	0.00246891
666	0.000925541	-0.000245571	-7.34329e-05	0.000356674	-2.19345e-05	0.000165462		0.0115423	-0.00343762	-0.000955311	0.00434013	-0.00029514	0.00221946
667	0.000899315	-0.000346184	-4.673e-05	0.000551224	-2.57492e-05	0		0.0112152	-0.00484604	-0.000607925	0.00670748	-0.000346469	0
668	0.000646591	-0.000144958	8.58307e-05	0.000498295	5.19753e-05	0.000153065		0.00806356	-0.0020292	0.0011166	0.00606342	0.000699355	0.00205316
669	0.00132704	-0.000429153	3.19481e-05	0.000787735	6.96182e-05	0.000169754		0.0165493	-0.00600749	0.000415622	0.00958542	0.00093675	0.00227703
670	0.00190258	-0.000469208	4.673e-05	0.000879288	7.29561e-05	0.000128746		0.0237268	-0.00656819	0.000607925	0.0106995	0.000981663	0.00172696
671	0.00161076	-0.000350475	-2.86102e-06	0.000769138	-2.90871e-05	9.15527e-05		0.0200875	-0.00490612	-3.72199e-05	0.00935913	-0.000391382	0.00122806
672	0.00131559	-0.000320435	-4.00543e-05	0.000644684	1.90735e-06	0.000119686		0.0164066	-0.00448559	-0.000521079	0.00784473	2.56644e-05	0.00160543
673	0.00118446	-0.000266552	4.00543e-05	0.000603199	-3.05176e-05	8.7738e-05		0.0147713	-0.00373132	0.000521079	0.00733993	-0.00041063	0.00117689
674	0.00129414	-0.000281811	-7.62939e-06	0.000566006	3.91006e-05	0.000164509		0.016139	-0.00394492	-9.92531e-05	0.00688735	0.00052612	0.00220667
675	0.00122309	-0.000299931	4.76837e-07	0.00067234	-5.24521e-05	0.000139236		0.015253	-0.00419857	6.20332e-06	0.00818126	-0.000705771	0.00186768
676	0.00118303	-0.00039196	3.48091e-05	0.000628948	7.62939e-05	8.15392e-05		0.0147535	-0.00548684	0.000452842	0.00765325	0.00102658	0.00109374
677	0.00124264	-0.00030899	3.57628e-05	0.000589371	-2.38419e-05	0.000133991		0.0154968	-0.00432539	0.000465249	0.00717166	-0.000320805	0.00179732
678	0.00118399	-0.000311375	-1.71661e-05	0.000589371	-6.53267e-05	9.29832e-05		0.0147653	-0.00435877	-0.00022332	0.00717166	-0.000879005	0.00124725
679	0.00118971	-0.000274658	1.7643e-05	0.000520229	1.19209e-05	8.86917e-05		0.0148367	-0.00384479	0.000229523	0.00633033	0.000160402	0.00118968
680	0.00118065	-0.000181198	4.57764e-05	0.000556946	3.8147e-05	0.000161171		0.0147237	-0.0025365	0.000595519	0.0067771	0.000513288	0.0021619
681	0.0012393	-0.00029707	3.29018e-05	0.00062561	2.38419e-05	0.000166416		0.0154552	-0.00415852	0.000428029	0.00761264	0.000320805	0.00223226
682	0.00128889	-0.000312328	-4.57764e-05	0.000637054	4.673e-05	0.0001297		0.0160736	-0.00437212	-0.000595519	0.00775189	0.000628777	0.00173975
683	0.00131941	-0.000252247	7.15256e-06	0.000667095	-4.72069e-05	3.14713e-05		0.0164542	-0.00353107	9.30498e-05	0.00811744	-0.000635194	0.000422146
684	0.0012269	-0.000323772	-4.1008e-05	0.000640392	-2.3365e-05	0.000106812		0.0153005	-0.00453232	-0.000533486	0.00779251	-0.000314389	0.00143274
685	0.00122404	-0.000312805	3.8147e-06	0.00061655	-8.10623e-06	0.000130653		0.0152649	-0.00437879	4.96266e-05	0.00750239	-0.000109074	0.00175255
686	0.00122547	-0.000283718	3.14713e-05	0.00060606	6.05583e-05	7.72476e-05		0.0152827	-0.00397162	0.000409419	0.00737474	0.000814844	0.00103618
687	0.00121164	-0.000300884	8.2016e-05	0.00057745	8.24928e-05	0.000107765		0.0151102	-0.00421192	0.00106697	0.0070266	0.00110998	0.00144553
688	0.00125504	-0.000266075	1.28746e-05	0.000687599	2.52724e-05	0.000174522		0.0156514	-0.00372464	0.00016749	0.00836694	0.000340053	0.00234099
689	0.00124741	-0.000299931	2.19345e-05	0.000685692	2.24113e-05	5.29289e-05		0.0155562	-0.00419857	0.000285353	0.00834373	0.000301557	0.000709973
690	0.00127602	-0.000236034	6.19888e-05	0.000638962	7.00951e-05	4.673e-05		0.015913	-0.00330412	0.000806432	0.0077751	0.000943166	0.000626823
691	0.0013032	-0.000335217	-9.53674e-06	0.000593185	-1.52588e-05	-3.33786e-06		0.016252	-0.00469252	-0.000124066	0.00721808	-0.000205315	-4.47731e-05
692	0.0012641	-0.000317097	7.53403e-05	0.000562191	1.14441e-05	4.76837e-06		0.0157644	-0.00443887	0.000980125	0.00684093	0.000153986	6.39615e-05
693	0.00121546	-0.000320435	2.00272e-05	0.000619888	1.43051e-05	4.00543e-05		0.0151578	-0.00448559	0.000260539	0.00754301	0.000192483	0.000537277
694	0.00118065	-0.000373363	3.86238e-05	0.000582218	5.8651e-05	3.38554e-05		0.0147237	-0.00522652	0.000502469	0.00708463	0.00078918	0.000454127
695	0.00113916	-0.000313759	4.24385e-05	0.000638008	1.28746e-05	7.15256e-05		0.0142064	-0.00439214	0.000552095	0.0077635	0.000173235	0.000959423
696	0.0011425	-0.000344753	9.9659e-05	0.000601768	-2.28882e-05	9.44138e-05		0.014248	-0.00482602	0.00129649	0.00732252	-0.000307973	0.00126644
697	0.00114298	-0.0002985	6.24657e-05	0.000566483	2.52724e-05	8.24928e-05		0.0142539	-0.00417854	0.000812635	0.00689315	0.000340053	0.00110653
698	0.00115871	-0.000273705	4.1008e-05	0.000559807	-1.19209e-05	6.05583e-05		0.0144502	-0.00383144	0.000533486	0.00681192	-0.000160402	0.000812311
699	0.00120497	-0.000263214	2.86102e-05	0.000558376	-2.81334e-05	9.72748e-05		0.015027	-0.00368459	0.000372199	0.00679451	-0.00037855	0.00130482
700	0.00107718	-0.000330925	2.67029e-05	0.000580788	7.62939e-06	9.39369e-05		0.0134333	-0.00463244	0.000347386	0.00706722	0.000102658	0.00126004
701	0.00110722	-0.000240803	2.28882e-05	0.000465393	-4.81606e-05	-5.05447e-05		0.0138079	-0.00337087	0.000297759	0.00566306	-0.000648026	-0.000677992
702	0.00112438	-0.000335217	-5.34058e-05	0.000508308	1.33514e-05	0.000125408		0.014022	-0.00469252	-0.000694772	0.00618527	0.000179651	0.00168219
703	0.00115061	-0.000267982	4.76837e-05	0.000505924	5.8651e-05	3.00407e-05		0.0143491	-0.00375134	0.000620332	0.00615626	0.00078918	0.000402958
704	0.001122	-0.000224113	2.81334e-05	0.000470161	1.66893e-05	9.48906e-05		0.0139923	-0.00313724	0.000365996	0.00572108	0.000224563	0.00127283
705	0.00111151	-0.000266552	6.1512e-05	0.000519753	1.57356e-05	6.34193e-05		0.0138615	-0.00373132	0.000800228	0.00632452	0.000211731	0.000850688
706	0.0011425	-0.000276566	-2.3365e-05	0.000497341	4.1008e-05	9.72748e-05		0.014248	-0.00387149	-0.000303963	0.00605181	0.000551784	0.00130482
707	0.00121927	-0.000252724	2.52724e-05	0.000513554	-0.000106812	8.39233e-05		0.0152054	-0.00353774	0.000328776	0.00624909	-0.00143721	0.00112572
708	0.00105572	-0.000261784	5.29289e-05	0.000513554	-2.24113e-05	5.29289e-05		0.0131657	-0.00366457	0.000688569	0.00624909	-0.000301557	0.000709973
709	0.00108337	-0.000247955	-1.23978e-05	0.000571251	4.33922e-05	3.86238e-05		0.0135106	-0.00347099	-0.000161286	0.00695117	0.000583865	0.000518088
710	0.0011034	-0.000275135	3.95775e-05	0.000534058	3.57628e-05	0.000115871		0.0137604	-0.00385147	0.000514876	0.00649859	0.000481207	0.00155426
711	0.0011158	-0.000257969	1.4782e-05	0.000542641	-2.57492e-05	7.67708e-05		0.013915	-0.00361117	0.000192303	0.00660303	-0.000346469	0.00102978
712	0.00104237	-0.000267982	1.09673e-05	0.00052166	1.57356e-05	5.8651e-05		0.0129992	-0.00375134	0.000142676	0.00634773	0.000211731	0.000786727
713	0.00108719	-0.000267506	8.10623e-06	0.000477791	-3.8147e-06	5.24521e-05		0.0135582	-0.00374467	0.000105456	0.00581392	-5.13288e-05	0.000703577
714	0.00106144	-0.000286102	-2.86102e-06	0.000559807	-6.48499e-05	5.43594e-05		0.0132371	-0.00400499	-3.72199e-05	0.00681192	-0.000872589	0.000729161
715	0.00099659	-0.000220299	-4.14848e-05	0.00049448	-5.76973e-05	3.19481e-05		0.0124283	-0.00308384	-0.000539689	0.006017	-0.000776348	0.000428542
716	0.000877857	-0.000290394	9.82285e-05	0.000408649	1.7643e-05	8.63075e-05		0.0109476	-0.00406507	0.00127788	0.00497258	0.000237396	0.0011577
717	0.000938892	-0.000225544	-1.14441e-05	0.000520229	-5.8651e-05	8.96454e-05		0.0117088	-0.00315727	-0.00014888	0.00633033	-0.00078918	0.00120248
718	0.000907898	-0.000236034	1.7643e-05	0.00056982	8.7738e-05	3.71933e-05		0.0113223	-0.00330412	0.000229523	0.00693377	0.00118056	0.0004989
719	0.000971317	-0.000282764	-4.29153e-06	0.000518322	-4.19617e-05	3.05176e-05		0.0121132	-0.00395827	-5.58299e-05	0.00630712	-0.000564617	0.000409354
720	0.000982285	-0.000227928	3.76701e-05	0.000470161	3.76701e-05	6.34193e-05		0.0122499	-0.00319064	0.000490062	0.00572108	0.000506872	0.000850688
721	0.00100422	-0.000264168	4.95911e-05	0.000453949	4.1008e-05	0.000110626		0.0125235	-0.00369794	0.000645145	0.0055238	0.000551784	0.00148391
722	0.00108242	-0.000291348	-1.00136e-05	0.000509262	-9.05991e-06	6.1512e-05		0.0134987	-0.00407842	-0.00013027	0.00619687	-0.000121906	0.000825104
723	0.00105906	-0.000249863	2.76566e-05	0.000505924	-2.0504e-05	8.96454e-05		0.0132073	-0.00349769	0.000359793	0.00615626	-0.000275892	0.00120248
724	0.000992775	-0.000203609	-1.81198e-05	0.000491619	3.8147e-06	4.48227e-05		0.0123808	-0.00285022	-0.000235726	0.00598219	5.13288e-05	0.000601238
725	0.000980854	-0.000267982	4.05312e-05	0.00050354	-4.57764e-05	5.53131e-05		0.0122321	-0.00375134	0.000527282	0.00612724	-0.000615945	0.000741954
726	0.000989437	-0.000235081	-9.05991e-06	0.000483036	4.1008e-05	2.00272e-05		0.0123391	-0.00329077	-0.000117863	0.00587775	0.000551784	0.000268638
727	0.000897408	-0.000229836	7.48634e-05	0.000506401	-6.67572e-06	3.67165e-05		0.0111915	-0.00321734	0.000973921	0.00616206	-8.98254e-05	0.000492504
728	0.000922203	-0.000178337	6.91414e-05	0.000449181	4.33922e-05	9.48906e-05		0.0115007	-0.00249645	0.000899481	0.00546578	0.000583865	0.00127283
729	0.000899315	-0.000253201	1.14441e-05	0.000452042	4.52995e-05	0.000110149		0.0112152	-0.00354442	0.00014888	0.00550059	0.000609529	0.00147751
730	0.00096941	-0.000310421	5.38826e-05	0.000444412	1.57356e-05	4.76837e-06		0.0120894	-0.00434542	0.000700975	0.00540776	0.000211731	6.39615e-05
731	0.00106001	-0.000239372	-2.43187e-05	0.000510693	-4.1008e-05	4.1008e-05		0.0132192	-0.00335084	-0.000316369	0.00621428	-0.000551784	0.000550069
732	0.00106573	-0.000242233	2.86102e-05	0.000479221	4.43459e-05	5.67436e-05		0.0132906	-0.00339089	0.000372199	0.00583133	0.000596697	0.000761142
733	0.0010376	-0.000275135	-1.81198e-05	0.000453949	-6.53267e-05	1.14441e-05		0.0129397	-0.00385147	-0.000235726	0.0055238	-0.000879005	0.000153508
734	0.000991344	-0.000254154	2.43187e-05	0.000436783	-5.72205e-06	1.28746e-05		0.0123629	-0.00355777	0.000316369	0.00531492	-7.69932e-05	0.000172696
735	0.000890732	-0.000261784	7.58171e-05	0.00042963	-2.00272e-05	-5.57899e-05		0.0111082	-0.00366457	0.000986328	0.00522789	-0.000269476	-0.00074835
736	0.000851154	-0.00024128	2.81334e-05	0.000439167	-1.28746e-05	1.14441e-05		0.0106146	-0.00337754	0.000365996	0.00534393	-0.000173235	0.000153508
737	0.000881195	-0.000248909	2.71797e-05	0.000409603	7.15256e-06	5.19753e-05		0.0109893	-0.00348434	0.000353589	0.00498419	9.62415e-05	0.000697181
738	0.000924587	-0.000238419	-4.62532e-05	0.00046587	2.76566e-05	5.24521e-06		0.0115304	-0.00333749	-0.000601722	0.00566886	0.000372134	7.03577e-05
739	0.00104809	-0.000252724	1.4782e-05	0.000517368	-2.14577e-05	1.43051e-06		0.0130706	-0.00353774	0.000192303	0.00629551	-0.000288724	1.91885e-05
740	0.00092268	-0.000291348	3.33786e-05	0.000392914	1.43051e-05	-4.29153e-06		0.0115066	-0.00407842	0.000434232	0.00478111	0.000192483	-5.75654e-05
741	0.000933647	-0.000288486	4.57764e-05	0.000405312	-5.10216e-05	-3.14713e-05		0.0116434	-0.00403837	0.000595519	0.00493197	-0.000686522	-0.000422146
742	0.000946522	-0.000257015	-1.52588e-05	0.000378132	1.62125e-05	2.3365e-05		0.011804	-0.00359782	-0.000198506	0.00460124	0.000218147	0.000313411
743	0.000817299	-0.00025177	3.76701e-05	0.000356674	-3.00407e-05	-6.77109e-05		0.0101924	-0.00352439	0.000490062	0.00434013	-0.000404214	-0.000908254
744	0.000844002	-0.000211239	3.38554e-05	0.000376701	-4.72069e-05	-4.76837e-06		0.0105254	-0.00295702	0.000440436	0.00458383	-0.000635194	-6.39615e-05
745	0.000937939	-0.000236988	1.43051e-06	0.000432968	3.52859e-05	-2.6226e-05		0.0116969	-0.00331747	1.861e-05	0.0052685	0.000474791	-0.000351788
746	0.000990868	-0.000236511	3.24249e-05	0.000421524	3.86238e-05	-2.67029e-05		0.012357	-0.00331079	0.000421826	0.00512925	0.000519704	-0.000358185
747	0.000951767	-0.000216961	-4.33922e-05	0.000421047	-3.67165e-05	-3.91006e-05		0.0118694	-0.00303712	-0.000564502	0.00512344	-0.000494039	-0.000524484
748	0.000843048	-0.00026226	-2.86102e-06	0.000397205	-2.0504e-05	-4.29153e-06		0.0105135	-0.00367124	-3.72199e-05	0.00483333	-0.000275892	-5.75654e-05
749	0.000817776	-0.00017786	9.34601e-05	0.000358105	-3.57628e-05	5.91278e-05		0.0101984	-0.00248977	0.00121585	0.00435754	-0.000481207	0.000793123
750	0.000923157	-0.000263691	1.23978e-05	0.000429153	-3.76701e-05	1.28746e-05		0.0115126	-0.00369127	0.000161286	0.00522208	-0.000506872	0.000172696
751	0.000854492	-0.000224113	3.76701e-05	0.000407219	-2.0504e-05	-2.28882e-05		0.0106563	-0.00313724	0.000490062	0.00495518	-0.000275892	-0.000307015
752	0.000856876	-0.000239372	-5.24521e-06	0.000367641	-2.57492e-05	-6.67572e-06		0.010686	-0.00335084	-6.82365e-05	0.00447358	-0.000346469	-8.95461e-05
753	0.00079155	-0.000188828	7.00951e-05	0.000466824	-5.24521e-06	8.58307e-06		0.00987132	-0.0026433	0.000911888	0.00568047	-7.05771e-05	0.000115131
754	0.000663757	-0.000135422	8.10623e-05	0.000342369	2.47955e-05	2.09808e-05		0.00827763	-0.0018957	0.00105456	0.00416606	0.000333637	0.000281431
755	0.000746727	-0.00021553	-4.76837e-06	0.000401497	0.000124454	-2.90871e-05		0.00931234	-0.00301709	-6.20332e-05	0.00488555	0.0016746	-0.000390165
756	0.000842094	-0.000202179	1.52588e-05	0.000371456	-6.05583e-05	1.4782e-05		0.0105017	-0.00283019	0.000198506	0.00452	-0.000814844	0.000198281
757	0.000917912	-0.000250816	-7.62939e-06	0.000455856	5.8651e-05	1.52588e-05		0.0114472	-0.00351104	-9.92531e-05	0.00554701	0.00078918	0.000204677
758	0.000718117	-0.000220299	4.62532e-05	0.000316143	-1.19209e-05	6.67572e-06		0.00895554	-0.00308384	0.000601722	0.00384693	-0.000160402	8.95461e-05
759	0.000623703	-0.000144005	3.52859e-05	0.000305176	1.09673e-05	-4.00543e-05		0.00777812	-0.00201585	0.000459046	0.00371348	0.00014757	-0.000537277
760	0.000815392	-0.000121117	-2.09808e-05	0.000349045	-1.66893e-05	2.24113e-05		0.0101686	-0.00169545	-0.000272946	0.00424729	-0.000224563	0.000300619
761	0.000659466	-0.000195026	4.00543e-05	0.000351906	-1.52588e-05	8.58307e-06		0.00822411	-0.00273007	0.000521079	0.00428211	-0.000205315	0.000115131
762	0.000603199	-0.000141621	8.01086e-05	0.000282764	7.00951e-05	5.05447e-05		0.00752242	-0.00198247	0.00104216	0.00344077	0.000943166	0.000677992
763	0.00062418	-0.000146389	2.3365e-05	0.000352859	5.24521e-05	5.34058e-05		0.00778407	-0.00204922	0.000303963	0.00429371	0.000705771	0.000716369
764	0.000581264	-0.000187874	6.19888e-05	0.000267982	1.04904e-05	3.00407e-05		0.00724888	-0.00262995	0.000806432	0.0032609	0.000141154	0.000402958
765	0.000675678	-0.000192165	2.3365e-05	0.000284195	-3.62396e-05	9.53674e-06		0.0084263	-0.00269002	0.000303963	0.00345818	-0.000487623	0.000127923
766	0.000582218	-0.000223637	6.10352e-05	0.000239849	2.09808e-05	2.3365e-05		0.00726077	-0.00313057	0.000794025	0.00291856	0.000282308	0.000313411
767	0.000513554	-0.000202179	4.05312e-05	0.000235081	6.19888e-05	5.72205e-05		0.00640446	-0.00283019	0.000527282	0.00286054	0.000834093	0.000767538
768	0.000634193	-0.000161648	0.000119209	0.000288486	-4.05312e-05	-1.7643e-05		0.00790895	-0.00226282	0.00155083	0.0035104	-0.000545368	-0.000236658
769	0.000572205	-0.000141144	5.24521e-05	0.000310421	7.62939e-06	-2.43187e-05		0.00713589	-0.0019758	0.000682365	0.00377731	0.000102658	-0.000326204
770	0.000683784	-0.000115871	7.29561e-05	0.000231266	6.00815e-05	4.673e-05		0.00852739	-0.00162202	0.000949108	0.00281412	0.000808428	0.000626823
771	0.000577927	-0.000212669	6.62804e-05	0.000319958	-5.24521e-06	4.76837e-05		0.00720725	-0.00297704	0.000862261	0.00389335	-7.05771e-05	0.000639615
772	0.000402927	-0.00012064	6.34193e-05	0.000178814	-3.33786e-05	5.05447e-05		0.00502486	-0.00168877	0.000825042	0.00217587	-0.000449127	0.000677992
773	0.000424862	-8.96454e-05	-2.38419e-05	0.000224113	-1.09673e-05	6.34193e-05		0.0052984	-0.0012549	-0.000310166	0.00272709	-0.00014757	0.000850688
774	0.000544071	-0.000124931	4.3869e-05	0.000295639	-2.24113e-05	1.85966e-05		0.00678504	-0.00174885	0.000570705	0.00359744	-0.000301557	0.00024945
775	0.000436306	-9.72748e-05	4.48227e-05	0.000218868	4.43459e-05	-6.53267e-05		0.00544112	-0.0013617	0.000583112	0.00266326	0.000596697	-0.000876273
776	0.000385761	-8.39233e-05	1.62125e-05	0.000196457	7.15256e-06	2.86102e-05		0.00481078	-0.0011748	0.000210913	0.00239055	9.62415e-05	0.000383769
777	0.000382423	-3.29018e-05	1.71661e-05	0.000214577	2.24113e-05	5.91278e-05		0.00476915	-0.000460574	0.00022332	0.00261104	0.000301557	0.000793123
778	0.000543594	-8.72612e-05	5.81741e-05	0.000223637	4.62532e-05	-1.14441e-05		0.0067791	-0.00122152	0.000756805	0.00272129	0.000622361	-0.000153508
779	0.000481129	-7.82013e-05	8.67844e-05	0.000266075	0.000120163	6.38962e-05		0.0060001	-0.0010947	0.001129	0.00323769	0.00161686	0.000857084
780	0.000268459	-8.15392e-05	6.29425e-05	0.000174046	-1.7643e-05	7.34329e-05		0.00334792	-0.00114142	0.000818838	0.00211785	-0.000237396	0.000985007
781	0.000366688	-8.10623e-05	9.48906e-05	0.000163078	-4.48227e-05	-6.96182e-05		0.00457292	-0.00113475	0.00123446	0.00198439	-0.000603113	-0.000933838
782	0.000486851	-8.91685e-05	5.62668e-05	0.000123978	6.58035e-05	5.91278e-05		0.00607145	-0.00124822	0.000731992	0.0015086	0.000885421	0.000793123
783	0.000325203	-0.000133038	3.43323e-05	0.000178814	9.53674e-06	2.19345e-05		0.00405556	-0.00186232	0.000446639	0.00217587	0.000128322	0.000294223
784	0.000290871	-1.09673e-05	5.24521e-05	4.43459e-05	2.3365e-05	5.53131e-05		0.00362741	-0.000153525	0.000682365	0.000539615	0.000314389	0.000741954
785	0.000281811	-6.05583e-05	1.57356e-05	0.000120163	-3.00407e-05	1.52588e-05		0.00351443	-0.000847723	0.00020471	0.00146218	-0.000404214	0.000204677
786	0.000337124	-6.48499e-05	7.43866e-05	0.000177383	4.3869e-05	6.05583e-05		0.00420423	-0.000907798	0.000967718	0.00215846	0.000590281	0.000812311
787	0.000276089	-1.85966e-05	5.67436e-05	0.000126362	2.19345e-05	5.81741e-05		0.00344307	-0.000260325	0.000738195	0.00153761	0.00029514	0.000780331
788	0.000217915	-8.58307e-06	3.00407e-05	7.00951e-05	8.29697e-05	-3.67165e-05		0.00271759	-0.00012015	0.000390809	0.00085294	0.0011164	-0.000492504
789	0.00026083	-4.1008e-05	7.05719e-05	3.71933e-05	8.05855e-05	8.10623e-06		0.00325278	-0.000574049	0.000918091	0.000452581	0.00108432	0.000108735
790	0.000180244	-0.000137329	9.87053e-05	0.00010252	8.7738e-05	4.86374e-05		0.00224781	-0.0019224	0.00128409	0.0012475	0.00118056	0.000652408
791	5.96046e-05	-9.9659e-05	0.000134945	6.81877e-05	0.000115395	1.81198e-05		0.000743322	-0.00139507	0.00175554	0.000829731	0.0015527	0.000243054
792	0.000132561	-3.57628e-05	5.81741e-05	4.29153e-05	-3.24249e-05	5.48363e-05		0.00165315	-0.000500624	0.000756805	0.000522208	-0.000436295	0.000735557
793	0.000170231	-4.00543e-05	7.82013e-05	8.53539e-05	5.53131e-05	6.05583e-05		0.00212293	-0.000560699	0.00101734	0.00103861	0.000744267	0.000812311
794	0.000216484	-8.82149e-05	-3.8147e-06	8.34465e-05	7.05719e-05	5.72205e-06		0.00269975	-0.00123487	-4.96266e-05	0.00101541	0.000949582	7.67538e-05
795	0.000186443	-1.43051e-06	2.38419e-05	3.71933e-05	6.81877e-05	8.10623e-05		0.00232511	-2.0025e-05	0.000310166	0.000452581	0.000917502	0.00108735
796	2.28882e-05	4.29153e-06	8.86917e-05	-9.05991e-06	1.85966e-05	6.00815e-05		0.000285436	6.00749e-05	0.00115382	-0.000110244	0.000250228	0.000805915
797	4.29153e-06	-5.53131e-05	8.05855e-05	0.000104904	0	5.96046e-05		5.35192e-05	-0.000774299	0.00104836	0.00127651	0	0.000799519
798	4.48227e-05	-6.00815e-05	0.000120163	1.09673e-05	3.91006e-05	-2.67029e-05		0.000558978	-0.000841049	0.00156324	0.000133453	0.00052612	-0.000358185
799	4.57764e-05	-7.43866e-05	6.91414e-05	-3.38554e-05	9.44138e-05	0.000107765		0.000570871	-0.0010413	0.000899481	-0.000411964	0.00127039	0.00144553
800	0	0	0	0	0	0		0	0	0	0	0	0

## Sheet: pHarlet
Wavelength (nm)	pHarlet pH5	pHarlet pH6	pHarlet pH7	pHarlet pH8	pHarlet pH9	pHarlet pH10		pHarlet pH5	pHarlet pH6	pHarlet pH7	pHarlet pH8	pHarlet pH9	pHarlet pH10
251	0.0736108	0.0701652	0.0601406	0.0538311	0.0835867	0.0780931		0.433949	0.420782	0.406066	0.408785	0.462161	0.497396
252	0.0758214	0.072053	0.0618505	0.0552011	0.0854378	0.0789981		0.446981	0.432103	0.417611	0.419188	0.472396	0.50316
253	0.0780554	0.0740485	0.0635624	0.056694	0.0874114	0.0800419		0.460151	0.44407	0.429169	0.430525	0.483308	0.509808
254	0.0801554	0.076046	0.0653381	0.0581536	0.0893869	0.0810771		0.47253	0.456049	0.441159	0.441609	0.494231	0.516402
255	0.0826836	0.0784578	0.0675073	0.0599232	0.0917139	0.0824685		0.487435	0.470513	0.455805	0.455047	0.507097	0.525264
256	0.0857816	0.0814905	0.0702038	0.062295	0.0947924	0.084516		0.505698	0.4887	0.474012	0.473058	0.524119	0.538305
257	0.0898085	0.0854349	0.0737572	0.0654235	0.0987716	0.0873685		0.529437	0.512355	0.498004	0.496815	0.54612	0.556473
258	0.0944543	0.0900116	0.078064	0.0691285	0.103447	0.0910959		0.556825	0.539801	0.527083	0.524951	0.571974	0.580214
259	0.0987635	0.0943031	0.0819921	0.0725732	0.10795	0.094367		0.582229	0.565538	0.553606	0.551109	0.59687	0.601049
260	0.102365	0.09797	0.0852966	0.0754871	0.111644	0.0972414		0.603458	0.587528	0.575918	0.573237	0.617295	0.619357
261	0.106236	0.101841	0.0888233	0.0784888	0.115445	0.100105		0.62628	0.610742	0.59973	0.596031	0.63831	0.637598
262	0.110362	0.106134	0.0926366	0.0817862	0.119508	0.103432		0.650604	0.636487	0.625476	0.621071	0.660776	0.658784
263	0.114877	0.110549	0.0967388	0.0853825	0.124009	0.107042		0.677222	0.662967	0.653175	0.64838	0.685662	0.681778
264	0.120194	0.115988	0.101698	0.0898438	0.129396	0.111595		0.708568	0.695584	0.686661	0.682259	0.715449	0.710777
265	0.125777	0.121674	0.106717	0.0944443	0.135074	0.116496		0.74148	0.729679	0.720544	0.717194	0.746841	0.741992
266	0.130524	0.126642	0.11124	0.0985031	0.139925	0.120512		0.769464	0.759476	0.751088	0.748017	0.77366	0.767576
267	0.135542	0.131553	0.115802	0.102407	0.1448	0.124866		0.799047	0.788924	0.78189	0.777658	0.800615	0.795302
268	0.140893	0.13706	0.120802	0.106864	0.150204	0.129466		0.83059	0.821953	0.815647	0.811511	0.830497	0.824601
269	0.145346	0.141602	0.12499	0.110607	0.154727	0.133481		0.856839	0.849187	0.843921	0.839933	0.855502	0.850174
270	0.149032	0.145398	0.128413	0.11375	0.158487	0.136843		0.878569	0.871956	0.867035	0.863802	0.876293	0.871591
271	0.152604	0.149036	0.131847	0.116842	0.162313	0.140208		0.899626	0.893774	0.890222	0.887281	0.897451	0.893024
272	0.15653	0.153113	0.135566	0.120355	0.166707	0.144114		0.922775	0.918221	0.915332	0.913954	0.921744	0.917901
273	0.16054	0.157324	0.139437	0.12392	0.171049	0.148026		0.94641	0.943474	0.941468	0.941028	0.945749	0.942817
274	0.164048	0.161012	0.14276	0.126995	0.175014	0.151538		0.967091	0.96559	0.963905	0.964376	0.967671	0.965186
275	0.166903	0.163709	0.145359	0.129351	0.177908	0.154189		0.983924	0.981764	0.981455	0.982271	0.983677	0.982069
276	0.168798	0.1658	0.147233	0.131137	0.179891	0.15618		0.995095	0.994304	0.994105	0.995836	0.994637	0.994752
277	0.16963	0.166749	0.148106	0.131686	0.180861	0.157004		1	1	1	1	1	1
278	0.169276	0.16637	0.147958	0.131434	0.180335	0.156785		0.997914	0.997727	0.999005	0.998092	0.997092	0.998603
279	0.168148	0.165347	0.146771	0.130532	0.179094	0.155935		0.99126	0.991587	0.990988	0.991237	0.990234	0.993194
280	0.166647	0.163949	0.145567	0.129336	0.177683	0.154692		0.982414	0.983206	0.982859	0.982159	0.982433	0.985273
281	0.165575	0.162667	0.144639	0.128512	0.17673	0.154046		0.976092	0.975516	0.97659	0.975902	0.977163	0.981161
282	0.164997	0.161945	0.143956	0.128299	0.176651	0.154283		0.972685	0.97119	0.971983	0.97428	0.976728	0.982667
283	0.163431	0.160428	0.142581	0.127343	0.175704	0.153619		0.963456	0.96209	0.962701	0.967023	0.971486	0.97844
284	0.158588	0.155443	0.138017	0.12358	0.170847	0.14986		0.934908	0.932196	0.93188	0.93845	0.944636	0.954501
285	0.149553	0.146176	0.129456	0.116004	0.161041	0.141858		0.881641	0.876622	0.874079	0.880919	0.890414	0.903532
286	0.137882	0.134351	0.118641	0.10616	0.148694	0.131004		0.812841	0.805704	0.801056	0.806163	0.822148	0.834402
287	0.126952	0.123038	0.108369	0.0969186	0.136711	0.12065		0.748403	0.73786	0.731703	0.735984	0.755893	0.768454
288	0.11786	0.113657	0.100015	0.0890942	0.12701	0.112012		0.694808	0.681606	0.675293	0.676567	0.702256	0.713437
289	0.112151	0.107686	0.0943003	0.0839014	0.120351	0.105969		0.661149	0.645793	0.63671	0.637134	0.665437	0.674945
290	0.108234	0.10378	0.0909748	0.0807443	0.115938	0.102141		0.638059	0.622372	0.614256	0.613159	0.641036	0.650566
291	0.102279	0.0980015	0.0855184	0.075633	0.109026	0.0963478		0.602954	0.587717	0.577415	0.574345	0.602818	0.613665
292	0.0931988	0.0888128	0.0767221	0.0675578	0.0987024	0.0874557		0.549424	0.532612	0.518023	0.513023	0.545738	0.557029
293	0.0826983	0.0779963	0.0668812	0.0585575	0.0873013	0.0778227		0.487522	0.467745	0.451578	0.444676	0.482699	0.495674
294	0.0729299	0.0680594	0.0577207	0.0503564	0.077189	0.0687723		0.429935	0.408154	0.389726	0.382398	0.426787	0.438029
295	0.0644503	0.0594726	0.0499892	0.0435972	0.0684891	0.0610418		0.379946	0.356658	0.337524	0.33107	0.378684	0.388792
296	0.0576391	0.0523973	0.0437717	0.0378537	0.0609603	0.0543222		0.339793	0.314227	0.295544	0.287455	0.337057	0.345993
297	0.0517893	0.0465727	0.0384107	0.0328856	0.0544925	0.0484462		0.305307	0.279297	0.259346	0.249728	0.301296	0.308567
298	0.0470133	0.0418849	0.0339508	0.0287685	0.0486283	0.0430322		0.277152	0.251185	0.229234	0.218464	0.268872	0.274083
299	0.0432987	0.0378804	0.0300212	0.0248194	0.0435209	0.0379939		0.255254	0.22717	0.202701	0.188474	0.240633	0.241993
300	0.0400257	0.0346599	0.0270529	0.0213747	0.0388017	0.0337019		0.235959	0.207856	0.182659	0.162316	0.214539	0.214656
301	0.037416	0.0320144	0.0243659	0.0184531	0.0345602	0.0297685		0.220574	0.191991	0.164517	0.14013	0.191088	0.189603
302	0.0354476	0.0299377	0.0222082	0.0160542	0.0310545	0.0263977		0.20897	0.179537	0.149948	0.121913	0.171704	0.168134
303	0.0338583	0.0282741	0.020607	0.0142961	0.0282397	0.0234981		0.199601	0.16956	0.139137	0.108562	0.156141	0.149665
304	0.0326304	0.027082	0.0192747	0.0128298	0.0260906	0.0214562		0.192362	0.162411	0.130142	0.0974273	0.144258	0.136661
305	0.0317678	0.0261993	0.0183592	0.0118613	0.0245399	0.0197315		0.187277	0.157118	0.12396	0.090073	0.135684	0.125675
306	0.0311661	0.0258069	0.0178995	0.0111852	0.0235262	0.0187354		0.18373	0.154765	0.120856	0.0849384	0.130079	0.119331
307	0.0309482	0.0253835	0.0176744	0.0108838	0.0228758	0.0179577		0.182445	0.152225	0.119337	0.0826499	0.126483	0.114377
308	0.0309076	0.025393	0.0175619	0.0108047	0.022584	0.0174484		0.182206	0.152282	0.118577	0.0820488	0.124869	0.111134
309	0.0309343	0.0255237	0.0174861	0.0108671	0.0224152	0.0172567		0.182364	0.153066	0.118065	0.0825231	0.123936	0.109913
310	0.0310421	0.025733	0.0175877	0.0110698	0.0225987	0.0172248		0.182999	0.154321	0.118751	0.0840621	0.124951	0.109709
311	0.0311308	0.0258021	0.0178027	0.0114141	0.0227542	0.0173216		0.183522	0.154736	0.120203	0.0866764	0.125811	0.110326
312	0.031467	0.0261192	0.0180225	0.0116978	0.0231371	0.0175724		0.185503	0.156638	0.121687	0.088831	0.127928	0.111923
313	0.0315771	0.0263176	0.0183096	0.0120425	0.0236521	0.0179214		0.186153	0.157827	0.123625	0.091449	0.130775	0.114147
314	0.0318117	0.0265532	0.0186815	0.0125499	0.0242081	0.0184131		0.187536	0.15924	0.126137	0.0953017	0.133849	0.117278
315	0.0319676	0.0266891	0.018991	0.013062	0.024869	0.0190144		0.188455	0.160055	0.128226	0.0991907	0.137504	0.121108
316	0.0320134	0.0269151	0.0192838	0.0134869	0.0255527	0.0197358		0.188725	0.16141	0.130203	0.102417	0.141284	0.125703
317	0.0320253	0.027163	0.0196495	0.0141554	0.0263157	0.0204225		0.188795	0.162897	0.132672	0.107494	0.145503	0.130076
318	0.0321159	0.0273414	0.0200229	0.0146928	0.0272298	0.0211987		0.189329	0.163967	0.135193	0.111575	0.150557	0.135021
319	0.0321827	0.0277381	0.0203857	0.0153255	0.0280962	0.0219483		0.189723	0.166346	0.137643	0.11638	0.155347	0.139795
320	0.032207	0.0280571	0.0209146	0.0159211	0.0288033	0.0227423		0.189866	0.168259	0.141214	0.120902	0.159257	0.144852
321	0.032414	0.0284095	0.0213103	0.0164843	0.0298729	0.0235844		0.191086	0.170372	0.143886	0.125179	0.165171	0.150215
322	0.0324917	0.0285821	0.0216527	0.0170012	0.0306158	0.0243683		0.191544	0.171407	0.146198	0.129104	0.169279	0.155208
323	0.0326614	0.0286331	0.0220332	0.0176678	0.0314345	0.0252838		0.192545	0.171713	0.148767	0.134166	0.173805	0.161039
324	0.0325456	0.0287547	0.0221143	0.0181627	0.0322413	0.025949		0.191862	0.172443	0.149314	0.137925	0.178266	0.165276
325	0.0324616	0.02876	0.0223961	0.0189376	0.0330734	0.0267086		0.191367	0.172474	0.151217	0.143809	0.182867	0.170114
326	0.0322781	0.0288172	0.0224457	0.0192394	0.0338402	0.0276442		0.190285	0.172817	0.151552	0.146101	0.187107	0.176073
327	0.031858	0.0285244	0.0225134	0.019763	0.0345469	0.0283766		0.187809	0.171061	0.152009	0.150077	0.191014	0.180738
328	0.031179	0.0281739	0.0224986	0.0203457	0.0357175	0.0293159		0.183806	0.16896	0.151909	0.154502	0.197486	0.186721
329	0.0303755	0.0276537	0.0223284	0.020998	0.0366139	0.0303397		0.179069	0.16584	0.15076	0.159455	0.202443	0.193242
330	0.0297651	0.0270448	0.0219417	0.0215945	0.0377765	0.0313931		0.175471	0.162188	0.148149	0.163985	0.208871	0.199951
331	0.0288301	0.0262113	0.0219393	0.0220947	0.0389633	0.0326033		0.169958	0.157189	0.148133	0.167784	0.215433	0.207659
332	0.0278826	0.0257063	0.0219021	0.0227642	0.0401001	0.0335517		0.164373	0.154161	0.147882	0.172868	0.221718	0.2137
333	0.0268507	0.0253096	0.0216541	0.0235124	0.0412889	0.0347466		0.15829	0.151782	0.146207	0.178549	0.228291	0.221311
334	0.0257907	0.024754	0.0218096	0.0242615	0.0424795	0.0359273		0.152041	0.148451	0.147257	0.184238	0.234874	0.228831
335	0.024889	0.0243444	0.0217047	0.0247293	0.0433693	0.0368595		0.146725	0.145994	0.146549	0.18779	0.239794	0.234768
336	0.0241933	0.0235453	0.0213332	0.02529	0.0442324	0.0376687		0.142624	0.141201	0.144041	0.192048	0.244566	0.239922
337	0.0234771	0.0232615	0.021224	0.0254054	0.0446434	0.0380816		0.138402	0.1395	0.143303	0.192925	0.246839	0.242552
338	0.0229139	0.0228629	0.0210552	0.0254884	0.044735	0.0383763		0.135082	0.137109	0.142164	0.193555	0.247345	0.244429
339	0.0223742	0.0225859	0.0208149	0.0254197	0.0444579	0.0377126		0.1319	0.135448	0.140541	0.193033	0.245813	0.240202
340	0.0215955	0.0221257	0.0204668	0.0250058	0.0436978	0.0371161		0.127309	0.132688	0.138191	0.18989	0.241611	0.236402
341	0.0210361	0.0218735	0.0201797	0.0244389	0.0426741	0.0363612		0.124012	0.131176	0.136252	0.185585	0.23595	0.231594
342	0.0205579	0.0215988	0.019815	0.0237875	0.0415678	0.035418		0.121192	0.129529	0.133789	0.180638	0.229833	0.225587
343	0.0201693	0.0213757	0.0194068	0.0229473	0.0403147	0.034349		0.118901	0.12819	0.131033	0.174258	0.222905	0.218778
344	0.0196524	0.0208912	0.0188761	0.0221043	0.0388913	0.0330572		0.115854	0.125285	0.12745	0.167856	0.215035	0.21055
345	0.0192676	0.0203171	0.0183835	0.0212336	0.0376987	0.031898		0.113586	0.121842	0.124124	0.161244	0.208441	0.203167
346	0.0190372	0.0202703	0.0179825	0.0205321	0.0364661	0.0306973		0.112228	0.121562	0.121417	0.155918	0.201626	0.19552
347	0.0185089	0.019949	0.0176549	0.0199084	0.0354843	0.0298233		0.109113	0.119634	0.119205	0.151181	0.196197	0.189953
348	0.0181203	0.0197325	0.0173664	0.0192299	0.0342135	0.0286021		0.106822	0.118336	0.117257	0.146029	0.189171	0.182175
349	0.0178542	0.0192642	0.0166974	0.0185261	0.0331602	0.0278916		0.105254	0.115528	0.11274	0.140684	0.183347	0.177649
350	0.0174923	0.0192151	0.0163441	0.0178757	0.0324163	0.0268559		0.10312	0.115233	0.110354	0.135745	0.179234	0.171053
351	0.0173092	0.018415	0.0157523	0.0172548	0.0310998	0.0261817		0.102041	0.110435	0.106359	0.13103	0.171955	0.166758
352	0.0170455	0.018353	0.0154672	0.0168118	0.0306716	0.0253863		0.100486	0.110063	0.104433	0.127666	0.169587	0.161692
353	0.0166717	0.0179334	0.0151858	0.0164061	0.029645	0.0247731		0.0982825	0.107547	0.102534	0.124585	0.163911	0.157787
354	0.0163298	0.0176282	0.0146403	0.0160012	0.0290704	0.0241761		0.0962669	0.105717	0.0988506	0.121511	0.160734	0.153984
355	0.016026	0.0173597	0.0145025	0.0154572	0.0283623	0.0234284		0.0944763	0.104107	0.0979202	0.117379	0.156818	0.149222
356	0.0158482	0.016911	0.013711	0.0150261	0.0275912	0.0227437		0.0934278	0.101416	0.0925757	0.114106	0.152555	0.144861
357	0.0155916	0.0165696	0.0134649	0.0146604	0.0269184	0.0223231		0.0919154	0.0993683	0.0909144	0.111328	0.148835	0.142182
358	0.0153408	0.0162635	0.0131297	0.0142288	0.0263133	0.0216994		0.0904368	0.0975324	0.088651	0.108051	0.145489	0.13821
359	0.0149279	0.0160794	0.0125413	0.013659	0.0256753	0.0211768		0.0880025	0.0964286	0.084678	0.103724	0.141962	0.134881
360	0.0146623	0.015605	0.0121932	0.0133076	0.0251117	0.0202532		0.0864367	0.0935833	0.0823278	0.101056	0.138846	0.128998
361	0.0144444	0.015089	0.0122652	0.0127406	0.0243807	0.0197258		0.0851521	0.0904892	0.0828139	0.0967501	0.134804	0.125639
362	0.0142317	0.0146852	0.0116987	0.0123315	0.0236406	0.0190473		0.0838984	0.0880672	0.0789891	0.0936433	0.130712	0.121317
363	0.0140924	0.0143366	0.0110583	0.0115695	0.0227804	0.0181408		0.0830775	0.0859768	0.0746652	0.0878569	0.125956	0.115544
364	0.0139251	0.0139437	0.00994349	0.00996971	0.0218978	0.0171714		0.0820909	0.0836205	0.0671378	0.0757084	0.121076	0.109369
365	0.0133634	0.0140567	0.0101895	0.0104661	0.0213237	0.0171919		0.0787794	0.0842982	0.0687991	0.0794778	0.117901	0.1095
366	0.0128498	0.0135951	0.0108624	0.0113425	0.0204782	0.017128		0.075752	0.0815301	0.0733419	0.0861333	0.113227	0.109093
367	0.012773	0.0133405	0.0103164	0.0112677	0.0197988	0.0169287		0.0752994	0.0800031	0.0696555	0.0855648	0.10947	0.107823
368	0.0127735	0.0129161	0.0095396	0.00946283	0.0189624	0.0154934		0.0753022	0.077458	0.0644108	0.0718592	0.104845	0.0986816
369	0.0129857	0.0123348	0.00849152	0.00813389	0.017848	0.0137177		0.0765531	0.0739722	0.0573342	0.0617674	0.0986839	0.0873714
370	0.0124459	0.0116639	0.00752354	0.00700331	0.0170393	0.013103		0.073371	0.0699487	0.0507985	0.053182	0.0942124	0.0834566
371	0.0122805	0.0111914	0.00713825	0.0064435	0.016068	0.0126138		0.0723956	0.0671149	0.048197	0.0489309	0.0888418	0.0803405
372	0.0118275	0.0110159	0.00720406	0.00642443	0.0153623	0.0122199		0.0697251	0.0660625	0.0486413	0.0487861	0.0849398	0.0778319
373	0.0114522	0.0107365	0.00666046	0.0061779	0.0147467	0.0115538		0.0675128	0.0643868	0.044971	0.046914	0.0815361	0.073589
374	0.0115604	0.0104322	0.00657797	0.00564384	0.01441	0.0107784		0.0681509	0.0625624	0.044414	0.0428584	0.0796748	0.0686507
375	0.0116811	0.00966549	0.00602722	0.00494814	0.0133233	0.0109525		0.0688621	0.0579641	0.0406954	0.0375754	0.0736662	0.0697592
376	0.0113368	0.00971889	0.00536489	0.00481892	0.0131149	0.010416		0.0668325	0.0582844	0.0362234	0.0365941	0.0725141	0.0663425
377	0.0110769	0.00935698	0.005301	0.00427914	0.0125842	0.00989056		0.0653005	0.056114	0.035792	0.0324951	0.0695796	0.0629956
378	0.0111208	0.009058	0.00502014	0.00391102	0.012146	0.00921488		0.0655591	0.054321	0.0338957	0.0296996	0.0671567	0.058692
379	0.0106859	0.00892687	0.00500488	0.00340843	0.011416	0.00922632		0.0629954	0.0535346	0.0337927	0.0258831	0.0631202	0.0587649
380	0.0106688	0.00880289	0.00457287	0.00345373	0.0109715	0.00883865		0.0628942	0.0527911	0.0308757	0.0262271	0.060663	0.0562958
381	0.0108027	0.00866222	0.00458145	0.00319815	0.0105543	0.00849628		0.0636842	0.0519475	0.0309337	0.0242862	0.0583561	0.0541151
382	0.0104222	0.00844336	0.00421715	0.00274801	0.0100389	0.00805092		0.0614409	0.050635	0.0284739	0.020868	0.055506	0.0512785
383	0.0106306	0.0083127	0.00356483	0.00210714	0.00941277	0.00748968		0.0626694	0.0498514	0.0240695	0.0160013	0.0520443	0.0477038
384	0.010922	0.00795603	0.00379848	0.00220394	0.00906897	0.00735474		0.0643869	0.0477125	0.0256471	0.0167364	0.0501434	0.0468443
385	0.0109129	0.00836468	0.00373983	0.00157452	0.00891447	0.00714493		0.0643335	0.0501631	0.0252511	0.0119566	0.0492892	0.045508
386	0.0107775	0.00834322	0.00364971	0.00157022	0.00835323	0.00682449		0.0635352	0.0500345	0.0246426	0.011924	0.0461861	0.043467
387	0.011148	0.0080986	0.00325537	0.00106621	0.00761366	0.00622272		0.0657193	0.0485675	0.02198	0.00809661	0.0420969	0.0396342
388	0.0110292	0.00788307	0.00333023	0.000718594	0.00746489	0.00598907		0.0650194	0.0472749	0.0224855	0.00545688	0.0412743	0.038146
389	0.0110145	0.00807667	0.00312805	0.000936031	0.00716639	0.00551414		0.0649323	0.0484359	0.0211204	0.00710807	0.0396238	0.0351211
390	0.0111461	0.00810432	0.0034709	0.000472546	0.00647545	0.00553846		0.0657081	0.0486018	0.0234353	0.00358843	0.0358035	0.035276
391	0.0114317	0.00806236	0.00320292	0.000105381	0.00631475	0.00502682		0.0673919	0.0483502	0.0216259	0.000800246	0.0349151	0.0320172
392	0.011621	0.00822306	0.00308609	-0.000426292	0.00642395	0.00448132		0.0685079	0.0493138	0.0208371	-0.0032372	0.0355188	0.0285427
393	0.0118117	0.00839663	0.00312376	-0.000137329	0.0059948	0.00475216		0.0696323	0.0503547	0.0210914	-0.00104285	0.033146	0.0302678
394	0.0120296	0.00846338	0.00326777	-0.000168324	0.00574112	0.00428295		0.070917	0.0507551	0.0220637	-0.00127822	0.0317434	0.0272793
395	0.0120478	0.00847006	0.00315475	1.00136e-05	0.00568581	0.00439596		0.0710238	0.0507951	0.0213007	7.60415e-05	0.0314375	0.0279991
396	0.0122666	0.00891829	0.00340605	-0.000399113	0.00568104	0.00431776		0.072314	0.0534831	0.0229974	-0.0030308	0.0314112	0.027501
397	0.0125303	0.00878048	0.00342607	-0.000627995	0.00531483	0.00414085		0.0738686	0.0526567	0.0231326	-0.00476889	0.0293863	0.0263742
398	0.0127587	0.00921965	0.00333929	-0.00029707	0.00547218	0.00403881		0.075215	0.0552904	0.0225467	-0.0022559	0.0302564	0.0257243
399	0.013062	0.00947905	0.00394392	-7.77245e-05	0.00518322	0.00396967		0.0770029	0.056846	0.0266291	-0.000590227	0.0286587	0.0252839
400	0.0133476	0.00953484	0.00414801	-0.000227928	0.00514126	0.00373602		0.0786867	0.0571806	0.0280071	-0.00173085	0.0284266	0.0237957
401	0.0134454	0.00973034	0.00390053	-0.000224113	0.00512457	0.00390244		0.0792629	0.058353	0.0263361	-0.00170188	0.0283344	0.0248557
402	0.0137348	0.0100284	0.00427628	-0.000112534	0.00516653	0.0036068		0.0809692	0.0601403	0.0288731	-0.000854562	0.0285664	0.0229727
403	0.0140481	0.0101476	0.00448561	-4.57764e-05	0.00480366	0.0038209		0.0828161	0.0608552	0.0302865	-0.000347618	0.02656	0.0243363
404	0.0142446	0.0106521	0.00449753	-0.000143051	0.00494719	0.0037961		0.0839743	0.0638807	0.030367	-0.00108631	0.0273536	0.0241784
405	0.0146837	0.0109024	0.00463438	-0.000458241	0.00497389	0.00363159		0.0865632	0.0653819	0.031291	-0.0034798	0.0275012	0.0231306
406	0.0151114	0.0112834	0.00509596	0.000123024	0.00491858	0.00359917		0.0890847	0.0676668	0.0344076	0.000934224	0.0271954	0.0229241
407	0.0151587	0.0113301	0.00548887	8.58307e-05	0.00509214	0.00371981		0.089363	0.067947	0.0370605	0.000651784	0.0281551	0.0236925
408	0.0153666	0.0113945	0.00525665	-0.000238419	0.00499249	0.00363541		0.0905886	0.0683331	0.0354926	-0.00181051	0.0276041	0.0231549
409	0.0157866	0.0119085	0.00586224	0.000189781	0.00506926	0.00358057		0.0930652	0.0714157	0.0395815	0.00144117	0.0280285	0.0228056
410	0.0161338	0.0122695	0.00591755	0.000320911	0.00486803	0.00364828		0.0951116	0.0735804	0.0399549	0.00243695	0.0269159	0.0232369
411	0.0166583	0.0126595	0.00619507	0.000256538	0.00508833	0.00364971		0.0982037	0.0759196	0.0418287	0.00194811	0.028134	0.023246
412	0.0170951	0.0133166	0.00649023	0.000479221	0.00475836	0.00339842		0.100779	0.0798601	0.0438216	0.00363913	0.0263095	0.0216454
413	0.0173063	0.0136619	0.00666285	0.000974178	0.00508547	0.00378466		0.102024	0.0819305	0.0449871	0.00739775	0.0281182	0.0241055
414	0.0176549	0.0138235	0.0069828	0.000785828	0.00525522	0.00412941		0.104079	0.0828999	0.0471475	0.00596745	0.0290568	0.0263013
415	0.018189	0.0143862	0.00728369	0.000927925	0.00507355	0.00411034		0.107227	0.0862742	0.049179	0.00704651	0.0280523	0.0261798
416	0.0185633	0.0143375	0.00790691	0.000969887	0.00531721	0.00388718		0.109434	0.0859825	0.053387	0.00736516	0.0293995	0.0247585
417	0.0189705	0.0151863	0.00811625	0.00130129	0.00521421	0.00395679		0.111834	0.0910726	0.0548004	0.00988177	0.02883	0.0252019
418	0.0195928	0.0157881	0.00830126	0.00121737	0.00568533	0.00394773		0.115503	0.0946814	0.0560496	0.00924447	0.0314349	0.0251442
419	0.0197506	0.0160756	0.00872231	0.00131798	0.00548792	0.0041275		0.116433	0.0964058	0.0588925	0.0100085	0.0303434	0.0262892
420	0.0202317	0.0163598	0.0090971	0.00122356	0.00530624	0.00435686		0.11927	0.0981101	0.0614231	0.00929155	0.0293389	0.02775
421	0.0209394	0.0168667	0.0093832	0.00143099	0.00536203	0.00441122		0.123441	0.10115	0.0633548	0.0108667	0.0296473	0.0280963
422	0.02108	0.0176072	0.0100231	0.00177908	0.00563908	0.0045743		0.124271	0.105591	0.0676755	0.01351	0.0311791	0.0291349
423	0.0215688	0.0180497	0.0104675	0.00212097	0.0058856	0.00454473		0.127152	0.108245	0.0706761	0.0161063	0.0325422	0.0289466
424	0.0221548	0.018436	0.0106387	0.00206518	0.00602627	0.00428057		0.130607	0.110561	0.0718319	0.0156827	0.03332	0.0272641
425	0.023097	0.019135	0.011023	0.00258636	0.00597191	0.00438356		0.136161	0.114753	0.0744269	0.0196404	0.0330194	0.0279201
426	0.0233545	0.0198631	0.0116639	0.00257969	0.00598478	0.00461912		0.137679	0.11912	0.078754	0.0195897	0.0330906	0.0294204
427	0.0241294	0.0203876	0.0119181	0.00263119	0.00611353	0.0044136		0.142247	0.122265	0.0804701	0.0199808	0.0338025	0.0281114
428	0.0244427	0.0212059	0.0126629	0.00330114	0.00660181	0.00495005		0.144094	0.127172	0.085499	0.0250683	0.0365022	0.0315282
429	0.0256391	0.021565	0.0128908	0.00251961	0.0065136	0.00463867		0.151147	0.129326	0.087038	0.0191335	0.0360145	0.029545
430	0.0258069	0.0223594	0.0136328	0.00293636	0.0068326	0.00495529		0.152136	0.13409	0.0920476	0.0222983	0.0377783	0.0315616
431	0.0263577	0.0230913	0.0142689	0.0041852	0.00721979	0.0051713		0.155383	0.138479	0.0963426	0.0317817	0.0399191	0.0329374
432	0.0271459	0.0237355	0.0147357	0.00442076	0.00727797	0.00508356		0.16003	0.142342	0.0994945	0.0335705	0.0402408	0.0323786
433	0.0281181	0.0244036	0.014864	0.00391769	0.00726652	0.00499487		0.165762	0.146349	0.100361	0.0297503	0.0401775	0.0318137
434	0.0286584	0.0251765	0.0156865	0.00425816	0.00743437	0.0053196		0.168946	0.150984	0.105914	0.0323357	0.0411055	0.0338819
435	0.0293217	0.0261593	0.016551	0.00521946	0.00772429	0.00548124		0.172857	0.156878	0.111751	0.0396357	0.0427085	0.0349115
436	0.0302286	0.0268149	0.0167751	0.00492525	0.00792599	0.00571299		0.178203	0.16081	0.113265	0.0374016	0.0438238	0.0363875
437	0.0309649	0.0276332	0.0174336	0.00526333	0.00826073	0.00577164		0.182543	0.165717	0.117711	0.0399689	0.0456746	0.0367611
438	0.0315337	0.0283203	0.0181322	0.00564671	0.00828314	0.00591087		0.185897	0.169837	0.122428	0.0428802	0.0457985	0.0376479
439	0.0324178	0.0292568	0.0187225	0.00598478	0.00853205	0.00627565		0.191109	0.175454	0.126413	0.0454475	0.0471747	0.0399713
440	0.0330296	0.0300908	0.0194979	0.0063777	0.00859833	0.00653362		0.194715	0.180455	0.131648	0.0484312	0.0475412	0.0416144
441	0.0339456	0.0309258	0.0198336	0.00612164	0.0091815	0.00656271		0.200115	0.185462	0.133915	0.0464867	0.0507656	0.0417997
442	0.0347681	0.0324993	0.0210257	0.00708771	0.00942564	0.00683641		0.204964	0.194899	0.141964	0.0538229	0.0521155	0.043543
443	0.0355349	0.033	0.0217896	0.00732899	0.00980616	0.00714064		0.209484	0.197902	0.147122	0.0556551	0.0542194	0.0454806
444	0.0366988	0.0339088	0.0223718	0.00785208	0.00989294	0.00759697		0.216346	0.203352	0.151053	0.0596274	0.0546993	0.0483871
445	0.0377707	0.035058	0.0232077	0.00836563	0.0102057	0.00787735		0.222665	0.210244	0.156697	0.0635272	0.0564288	0.050173
446	0.0385041	0.0362887	0.0237565	0.00879288	0.0106549	0.00836325		0.226989	0.217624	0.160402	0.0667717	0.0589124	0.0532678
447	0.0395684	0.037292	0.0245342	0.00899887	0.0110211	0.00867033		0.233263	0.223641	0.165654	0.068336	0.0609372	0.0552237
448	0.040699	0.0378556	0.0255985	0.00960016	0.0115433	0.00887918		0.239928	0.227021	0.17284	0.0729021	0.0638242	0.0565539
449	0.0416465	0.0391574	0.0262961	0.0102386	0.0119863	0.00943899		0.245514	0.234828	0.17755	0.0777506	0.0662735	0.0601195
450	0.0428095	0.0402403	0.0271873	0.0107956	0.0123849	0.00990009		0.25237	0.241322	0.183567	0.08198	0.0684776	0.0630564
451	0.0436988	0.041502	0.0281172	0.0107822	0.0128851	0.0101709		0.257612	0.248888	0.189845	0.0818786	0.0712433	0.0647814
452	0.044981	0.0426741	0.0289149	0.0114818	0.0132337	0.0103321		0.265171	0.255917	0.195232	0.0871906	0.0731705	0.065808
453	0.045846	0.0437908	0.029705	0.0123129	0.0135088	0.010582		0.27027	0.262614	0.200567	0.0935021	0.0746918	0.0673994
454	0.0467873	0.0448575	0.03052	0.012558	0.0142198	0.0111675		0.275819	0.269011	0.206069	0.0953633	0.0786228	0.071129
455	0.04809	0.0461216	0.0314937	0.0127234	0.014595	0.0116181		0.283499	0.276592	0.212643	0.0966198	0.0806977	0.073999
456	0.0493612	0.0475421	0.032702	0.0134397	0.0153341	0.0119972		0.290993	0.285111	0.220802	0.102059	0.0847843	0.0764135
457	0.0499635	0.0482235	0.0334997	0.0137687	0.015615	0.0127549		0.294544	0.289197	0.226188	0.104557	0.0863372	0.0812395
458	0.051239	0.0494843	0.0345068	0.0142288	0.0158949	0.0127597		0.302063	0.296758	0.232988	0.108051	0.0878848	0.0812699
459	0.0522518	0.0506377	0.0351672	0.0145674	0.0168028	0.0136857		0.308034	0.303675	0.237447	0.110622	0.0929047	0.0871679
460	0.0529323	0.0516949	0.0364041	0.0153298	0.0170059	0.0139637		0.312045	0.310015	0.245798	0.116412	0.0940278	0.0889386
461	0.0543461	0.0530953	0.0372233	0.0156436	0.01825	0.0146031		0.32038	0.318414	0.25133	0.118795	0.100906	0.0930113
462	0.0553303	0.0538859	0.0381927	0.0166159	0.0182166	0.0150604		0.326182	0.323155	0.257875	0.126178	0.100722	0.0959239
463	0.057106	0.0551872	0.0389609	0.0169282	0.0185132	0.0153761		0.33665	0.330959	0.263062	0.12855	0.102362	0.0979345
464	0.0578394	0.056375	0.0399938	0.017252	0.0192008	0.0159874		0.340974	0.338082	0.270035	0.131009	0.106164	0.101828
465	0.0589204	0.0576768	0.0409698	0.0173554	0.0200539	0.0166588		0.347346	0.345889	0.276626	0.131794	0.11088	0.106104
466	0.0597739	0.0590863	0.0419955	0.0185251	0.0204806	0.0172057		0.352378	0.354342	0.283551	0.140677	0.11324	0.109588
467	0.0611839	0.0600758	0.0431514	0.0194378	0.0210876	0.017684		0.36069	0.360276	0.291355	0.147607	0.116596	0.112634
468	0.0624118	0.0611138	0.0438752	0.0197568	0.0216765	0.0183687		0.367929	0.366501	0.296243	0.15003	0.119852	0.116995
469	0.0633531	0.0629635	0.0450101	0.0204849	0.0228691	0.0190568		0.373478	0.377593	0.303905	0.155559	0.126446	0.121378
470	0.0640764	0.0641813	0.0459623	0.0210891	0.0235438	0.0195346		0.377742	0.384897	0.310335	0.160147	0.130177	0.124421
471	0.0655293	0.0649209	0.0471044	0.0216494	0.024291	0.0201659		0.386307	0.389332	0.318046	0.164402	0.134308	0.128442
472	0.0670748	0.0666504	0.0482764	0.0222297	0.0250473	0.0209818		0.395418	0.399704	0.325959	0.168809	0.13849	0.133639
473	0.0683079	0.0680132	0.049417	0.0230265	0.0262728	0.0218101		0.402687	0.407876	0.333661	0.174859	0.145265	0.138914
474	0.0693674	0.0693827	0.0502687	0.0241575	0.0272064	0.0230255		0.408933	0.416089	0.339411	0.183448	0.150428	0.146656
475	0.070581	0.0710158	0.0522251	0.0248542	0.0282922	0.0238299		0.416088	0.425883	0.352621	0.188739	0.156431	0.151779
476	0.0720644	0.0727005	0.0531721	0.0260186	0.0301032	0.0250454		0.424833	0.435986	0.359015	0.197581	0.166444	0.159521
477	0.0729876	0.0739374	0.054255	0.0268474	0.0305338	0.0258336		0.430275	0.443404	0.366326	0.203874	0.168825	0.164541
478	0.0746164	0.0754757	0.055346	0.0273309	0.0320244	0.0272598		0.439877	0.452629	0.373693	0.207546	0.177067	0.173625
479	0.0760398	0.0765295	0.0568366	0.0288014	0.0334215	0.0281558		0.448268	0.458949	0.383757	0.218713	0.184792	0.179332
480	0.077065	0.0783124	0.0583673	0.0295658	0.0344567	0.0293908		0.454312	0.469641	0.394092	0.224518	0.190515	0.187198
481	0.0782433	0.0795431	0.0596414	0.0305243	0.0356817	0.0306139		0.461258	0.477022	0.402695	0.231796	0.197289	0.194988
482	0.0795555	0.081039	0.0606933	0.0315418	0.0369358	0.0319285		0.468994	0.485992	0.409797	0.239523	0.204223	0.203361
483	0.0803823	0.0822158	0.0619922	0.0325303	0.0384793	0.0330729		0.473869	0.49305	0.418567	0.24703	0.212757	0.210651
484	0.0816493	0.0837708	0.0633392	0.0339899	0.0394483	0.0340848		0.481337	0.502375	0.427663	0.258114	0.218114	0.217095
485	0.0834298	0.0842323	0.0632634	0.0314131	0.0408616	0.0354624		0.491834	0.505143	0.427151	0.238546	0.225929	0.225869
486	0.083467	0.0861363	0.0671167	0.0355706	0.0426898	0.0383539		0.492053	0.516561	0.453168	0.270118	0.236037	0.244286
487	0.0845828	0.0869508	0.0675035	0.0377192	0.0433073	0.0378809		0.498631	0.521446	0.455779	0.286434	0.239451	0.241274
488	0.0855918	0.0880094	0.0673866	0.0379457	0.0444036	0.0380259		0.504579	0.527794	0.45499	0.288154	0.245513	0.242197
489	0.0864916	0.0889349	0.0683508	0.0381861	0.0457735	0.0392671		0.509884	0.533344	0.4615	0.289979	0.253087	0.250103
490	0.0873566	0.0895472	0.0688009	0.039351	0.0463691	0.0404115		0.514983	0.537016	0.46454	0.298825	0.25638	0.257392
491	0.0879731	0.0904827	0.0690222	0.0397921	0.0474963	0.0409498		0.518618	0.542627	0.466033	0.302174	0.262613	0.26082
492	0.0885177	0.0910449	0.0703349	0.0408192	0.0485525	0.0419378		0.521828	0.545998	0.474897	0.309974	0.268453	0.267113
493	0.0890551	0.0915861	0.070641	0.0417137	0.0494881	0.0429268		0.524996	0.549244	0.476964	0.316767	0.273626	0.273412
494	0.0895863	0.092114	0.0713482	0.0423441	0.0501461	0.0440235		0.528127	0.552409	0.481739	0.321554	0.277264	0.280398
495	0.0896473	0.0920916	0.0715475	0.0430689	0.0513339	0.0444221		0.528487	0.552275	0.483084	0.327058	0.283831	0.282937
496	0.0894108	0.0921431	0.0721512	0.0436454	0.0522985	0.0456872		0.527093	0.552584	0.48716	0.331436	0.289165	0.290994
497	0.090035	0.0929389	0.0728312	0.0448184	0.0537477	0.0466399		0.530772	0.557356	0.491751	0.340344	0.297177	0.297062
498	0.0901914	0.0929179	0.0730252	0.0455103	0.0547991	0.0474668		0.531694	0.557231	0.493062	0.345598	0.302991	0.302329
499	0.0901217	0.0932527	0.0732365	0.046042	0.0560298	0.0487189		0.531284	0.559238	0.494488	0.349635	0.309796	0.310304
500	0.090322	0.0934339	0.0738692	0.0473576	0.0571547	0.0499501		0.532465	0.560325	0.49876	0.359626	0.316015	0.318146
501	0.0905933	0.0933223	0.0740871	0.0482979	0.0586472	0.0513005		0.534064	0.559656	0.500232	0.366766	0.324267	0.326747
502	0.090097	0.093348	0.0743399	0.0493584	0.0601497	0.0527558		0.531138	0.55981	0.501938	0.374819	0.332575	0.336016
503	0.0903502	0.0935035	0.0751371	0.0505672	0.0620604	0.05439		0.532631	0.560742	0.507321	0.383999	0.343139	0.346424
504	0.0905395	0.0935473	0.0756707	0.0518665	0.064117	0.0561628		0.533747	0.561005	0.510924	0.393866	0.354511	0.357716
505	0.0904241	0.0933356	0.0760922	0.0532851	0.0660233	0.0580955		0.533066	0.559736	0.51377	0.404639	0.365051	0.370026
506	0.0902376	0.0937433	0.0765514	0.054914	0.0681782	0.0598116		0.531967	0.562181	0.516871	0.417008	0.376966	0.380956
507	0.0902176	0.0937772	0.0772419	0.0566235	0.0706892	0.0619912		0.531849	0.562384	0.521533	0.429989	0.390849	0.394839
508	0.0905652	0.0941768	0.0776262	0.0581813	0.0730209	0.0642376		0.533898	0.56478	0.524127	0.441819	0.403742	0.409147
509	0.0907831	0.094028	0.0785723	0.0599165	0.0757837	0.0668883		0.535183	0.563888	0.530515	0.454996	0.419018	0.42603
510	0.0907941	0.0943613	0.079494	0.0615129	0.0785656	0.06949		0.535248	0.565887	0.536739	0.467119	0.434399	0.4426
511	0.0907588	0.0943689	0.0801826	0.0636935	0.0814929	0.072134		0.53504	0.565932	0.541388	0.483678	0.450584	0.459441
512	0.091013	0.0945115	0.0810947	0.0656686	0.0847631	0.0750861		0.536538	0.566787	0.547547	0.498677	0.468665	0.478244
513	0.0911446	0.0949521	0.0821266	0.067688	0.0880833	0.0780416		0.537314	0.56943	0.554514	0.514012	0.487023	0.497068
514	0.090683	0.0949564	0.0828314	0.0697613	0.091258	0.0810452		0.534593	0.569455	0.559272	0.529756	0.504577	0.516198
515	0.0908589	0.0951858	0.0835729	0.0723305	0.0945921	0.0839362		0.53563	0.570831	0.564279	0.549266	0.523011	0.534612
516	0.0904617	0.0954771	0.0845528	0.0739608	0.0976825	0.0869751		0.533288	0.572578	0.570895	0.561646	0.540098	0.553968
517	0.0904307	0.0955715	0.0849943	0.0760388	0.100843	0.0898976		0.533106	0.573144	0.573876	0.577427	0.557576	0.572582
518	0.0899663	0.0953398	0.0856361	0.0777221	0.103949	0.092381		0.530368	0.571755	0.57821	0.590209	0.574747	0.588399
519	0.0899491	0.0949345	0.0856776	0.0797982	0.107015	0.0954595		0.530266	0.569324	0.57849	0.605975	0.591697	0.608007
520	0.0892801	0.0944853	0.0862141	0.0814285	0.10931	0.0978827		0.526323	0.56663	0.582112	0.618355	0.604387	0.623442
521	0.0886645	0.0938239	0.0860748	0.0827503	0.111609	0.100155		0.522694	0.562664	0.581172	0.628392	0.6171	0.637913
522	0.0881553	0.0930581	0.0860772	0.0837598	0.113572	0.102115		0.519691	0.558071	0.581188	0.636058	0.627952	0.650399
523	0.0871916	0.0923853	0.0855865	0.0844665	0.115502	0.103591		0.51401	0.554036	0.577875	0.641425	0.638624	0.659802
524	0.0864682	0.0912452	0.0851369	0.0850692	0.116778	0.105065		0.509746	0.547199	0.574839	0.646001	0.645679	0.669186
525	0.0853214	0.0900273	0.0844631	0.0857744	0.117836	0.106006		0.502985	0.539896	0.57029	0.651357	0.651532	0.675182
526	0.0838022	0.0885816	0.0832028	0.085803	0.1187	0.106857		0.494029	0.531225	0.56178	0.651574	0.656307	0.6806
527	0.0822668	0.0870061	0.0822272	0.0858216	0.119134	0.107305		0.484978	0.521777	0.555193	0.651715	0.658706	0.683455
528	0.0807385	0.0847869	0.0806246	0.0855408	0.119282	0.107398		0.475968	0.508469	0.544372	0.649583	0.659524	0.684044
529	0.0790658	0.0830626	0.0793381	0.085506	0.119705	0.10784		0.466107	0.498128	0.535686	0.649318	0.661865	0.686862
530	0.077198	0.0804186	0.0775089	0.0848365	0.119336	0.107895		0.455096	0.482272	0.523335	0.644234	0.659821	0.687215
531	0.0751996	0.0781832	0.0758638	0.0844793	0.119407	0.107612		0.443315	0.468866	0.512228	0.641522	0.660214	0.685408
532	0.0729032	0.0756211	0.0738635	0.083847	0.119109	0.108071		0.429777	0.453501	0.498722	0.636721	0.658569	0.688335
533	0.0707078	0.0730877	0.0719399	0.0834699	0.119279	0.108265		0.416835	0.438308	0.485734	0.633857	0.65951	0.689571
534	0.0681114	0.0704689	0.0701385	0.083169	0.119487	0.108671		0.401529	0.422603	0.473571	0.631572	0.66066	0.692153
535	0.0656686	0.0675173	0.0682273	0.082819	0.119767	0.108853		0.387128	0.404903	0.460666	0.628914	0.662205	0.693313
536	0.0631905	0.0646811	0.0661459	0.0829544	0.120393	0.109819		0.372519	0.387894	0.446613	0.629942	0.665669	0.699469
537	0.0605021	0.0616269	0.0640936	0.0829082	0.121223	0.110624		0.356671	0.369578	0.432756	0.629591	0.670259	0.704596
538	0.0578518	0.058877	0.0622339	0.0832443	0.122421	0.111895		0.341047	0.353087	0.4202	0.632144	0.67688	0.712687
539	0.0551572	0.0563583	0.0608206	0.0841031	0.123991	0.113501		0.325162	0.337982	0.410657	0.638665	0.685564	0.722919
540	0.0524082	0.0534997	0.0589952	0.0846987	0.125814	0.115496		0.308956	0.320839	0.398332	0.643188	0.695641	0.735623
541	0.0500741	0.0503664	0.0572805	0.085618	0.128169	0.117674		0.295196	0.302048	0.386755	0.650169	0.708662	0.7495
542	0.0472512	0.0479388	0.0561881	0.0869169	0.130697	0.119913		0.278555	0.28749	0.379379	0.660033	0.722638	0.763756
543	0.044683	0.0452876	0.0549378	0.0884442	0.133816	0.122903		0.263414	0.271591	0.370937	0.671631	0.739886	0.782805
544	0.0419993	0.0427933	0.0540733	0.0899816	0.137041	0.126462		0.247594	0.256632	0.3651	0.683305	0.757717	0.805473
545	0.0396333	0.0404	0.0531812	0.0921712	0.140748	0.130136		0.233645	0.24228	0.359076	0.699933	0.77821	0.828868
546	0.0370951	0.0379391	0.0526443	0.0943799	0.144656	0.1338		0.218682	0.227521	0.355451	0.716706	0.799819	0.852208
547	0.0349431	0.0357728	0.0518456	0.0966458	0.149055	0.137836		0.205996	0.21453	0.350058	0.733913	0.824141	0.877918
548	0.0327659	0.0338917	0.0516901	0.0994587	0.153956	0.142337		0.193161	0.203249	0.349008	0.755273	0.851241	0.906585
549	0.0305724	0.0320106	0.0514627	0.1024	0.158772	0.147182		0.18023	0.191968	0.347473	0.777611	0.877867	0.937439
550	0.0284157	0.0302396	0.0513058	0.105338	0.163767	0.151994		0.167516	0.181347	0.346413	0.799917	0.905487	0.968089
551	0.0265369	0.0283966	0.051393	0.108519	0.169379	0.157146		0.15644	0.170295	0.347003	0.824073	0.936519	1.00091
552	0.0247402	0.0271101	0.0514264	0.111808	0.174932	0.162447		0.145848	0.16258	0.347228	0.84905	0.967223	1.03467
553	0.0230937	0.0258384	0.0520916	0.115086	0.180456	0.1677		0.136142	0.154953	0.351719	0.873945	0.997762	1.06813
554	0.021502	0.0246205	0.05232	0.118373	0.185786	0.172875		0.126758	0.14765	0.353261	0.898905	1.02723	1.10109
555	0.0200634	0.0232186	0.0527277	0.121509	0.191046	0.17808		0.118277	0.139243	0.356014	0.922716	1.05632	1.13424
556	0.018569	0.0223041	0.0532479	0.124635	0.196216	0.182714		0.109468	0.133758	0.359527	0.94646	1.0849	1.16375
557	0.0173726	0.0212712	0.0535636	0.127214	0.201083	0.186897		0.102415	0.127564	0.361658	0.966046	1.11181	1.1904
558	0.0161657	0.0203171	0.0537558	0.129647	0.204859	0.190936		0.0952999	0.121842	0.362956	0.98452	1.13269	1.21612
559	0.0150709	0.0195284	0.0540991	0.131781	0.20844	0.19393		0.0888458	0.117112	0.365274	1.00072	1.15249	1.23519
560	0.0140109	0.0187459	0.054049	0.132988	0.210987	0.196239		0.0825968	0.11242	0.364936	1.00989	1.16657	1.2499
561	0.0129776	0.0179667	0.054049	0.133619	0.212457	0.198133		0.0765053	0.107747	0.364936	1.01468	1.1747	1.26197
562	0.0119076	0.0172052	0.0536842	0.13395	0.213079	0.198573		0.0701973	0.10318	0.362473	1.01719	1.17814	1.26477
563	0.0112882	0.0167484	0.0529861	0.133329	0.212606	0.198083		0.0665458	0.100441	0.357759	1.01248	1.17553	1.26164
564	0.0105419	0.0156589	0.0522375	0.131911	0.210832	0.196333		0.0621465	0.0939065	0.352704	1.00171	1.16572	1.2505
565	0.00974035	0.0152345	0.0513992	0.129959	0.207659	0.193494		0.0574212	0.0913614	0.347044	0.986885	1.14817	1.23241
566	0.00917721	0.0147696	0.0500183	0.127159	0.203433	0.18941		0.0541013	0.0885733	0.337721	0.965622	1.1248	1.2064
567	0.0085001	0.0136724	0.0482783	0.123332	0.197959	0.184598		0.0501096	0.0819934	0.325972	0.936563	1.09454	1.17576
568	0.00805998	0.0132251	0.0464711	0.119046	0.191465	0.178506		0.047515	0.0793111	0.31377	0.904014	1.05864	1.13695
569	0.00744247	0.0123305	0.0445762	0.113939	0.184015	0.171788		0.0438747	0.0739465	0.300976	0.865233	1.01744	1.09416
570	0.0067811	0.011683	0.0426784	0.108336	0.175836	0.164371		0.0399758	0.0700631	0.288162	0.822689	0.972219	1.04692
571	0.00640821	0.0112219	0.0404124	0.102732	0.166689	0.156009		0.0377776	0.0672979	0.272862	0.780131	0.921646	0.993662
572	0.00593138	0.0108018	0.0381269	0.0969915	0.157195	0.147069		0.0349665	0.0647786	0.257431	0.736538	0.869151	0.936719
573	0.00556135	0.00985336	0.0351729	0.090097	0.147022	0.137582		0.0327852	0.0590908	0.237486	0.684182	0.812901	0.876299
574	0.00524139	0.00918579	0.0326481	0.0834646	0.136804	0.128179		0.030899	0.0550874	0.220438	0.633817	0.756404	0.816404
575	0.00478172	0.008564	0.0306907	0.0779843	0.127213	0.118826		0.0281891	0.0513585	0.207222	0.5922	0.703376	0.756834
576	0.00454569	0.00792456	0.0273328	0.0704937	0.116159	0.109054		0.0267977	0.0475237	0.184549	0.535318	0.64226	0.694592
577	0.00441122	0.00724506	0.0248637	0.0638061	0.106063	0.0996814		0.0260049	0.0434488	0.167878	0.484533	0.586435	0.634898
578	0.00404549	0.00686407	0.0232706	0.0589147	0.0974374	0.0915751		0.0238489	0.041164	0.157122	0.447388	0.538743	0.583267
579	0.00368643	0.00644922	0.0207806	0.0533123	0.0879264	0.0827966		0.0217322	0.0386761	0.140309	0.404845	0.486156	0.527354
580	0.00369596	0.00577688	0.0180216	0.0466161	0.0787883	0.0739498		0.0217884	0.0346441	0.121681	0.353995	0.43563	0.471006
581	0.00337648	0.00509834	0.0160356	0.0412726	0.0705762	0.066494		0.019905	0.0305749	0.108271	0.313418	0.390224	0.423518
582	0.00303936	0.00489521	0.0149055	0.0377507	0.0636888	0.0603218		0.0179176	0.0293567	0.100641	0.286673	0.352143	0.384206
583	0.00287437	0.00439501	0.013104	0.034162	0.0569048	0.0535703		0.016945	0.026357	0.0884771	0.259421	0.314634	0.341203
584	0.00294018	0.00391245	0.0106096	0.0287781	0.049962	0.0469384		0.0173329	0.023463	0.0716355	0.218536	0.276246	0.298963
585	0.00265646	0.00352573	0.00946236	0.0252447	0.0441494	0.0419631		0.0156603	0.0211439	0.0638892	0.191704	0.244107	0.267274
586	0.00242853	0.00330782	0.00852108	0.0228863	0.0392375	0.0372715		0.0143166	0.0198371	0.0575338	0.173795	0.216949	0.237392
587	0.00256157	0.00279093	0.00681496	0.0191393	0.0342512	0.032608		0.0151009	0.0167373	0.0460142	0.145341	0.189379	0.207689
588	0.00224352	0.00252342	0.0061183	0.0173283	0.0304737	0.0288963		0.013226	0.015133	0.0413104	0.131588	0.168493	0.184049
589	0.00219774	0.00233889	0.00499535	0.0149231	0.0267329	0.0252104		0.0129561	0.0140263	0.0337283	0.113324	0.14781	0.160572
590	0.00222588	0.0020647	0.00391436	0.0127196	0.0233512	0.0218925		0.0131219	0.0123821	0.0264295	0.0965908	0.129112	0.13944
591	0.00203466	0.00189543	0.00314856	0.0110817	0.0204287	0.0191646		0.0119947	0.0113669	0.0212589	0.0841526	0.112953	0.122064
592	0.00227022	0.00157213	0.00239182	0.00887585	0.0177121	0.0167489		0.0133834	0.00942811	0.0161494	0.0674017	0.0979325	0.106678
593	0.0017972	0.00134802	0.00199318	0.00738287	0.0155277	0.014945		0.0105948	0.0080841	0.0134578	0.0560643	0.0858547	0.0951889
594	0.00174475	0.00121593	0.00162077	0.00683498	0.0136709	0.0130534		0.0102856	0.00729199	0.0109433	0.0519038	0.0755882	0.0831407
595	0.00170708	0.00105715	0.00100374	0.00560617	0.0119448	0.0113621		0.0100635	0.00633974	0.00677721	0.0425724	0.0660441	0.0723681
596	0.00169659	0.00101709	0.000702858	0.00486612	0.0104036	0.00983		0.0100017	0.00609953	0.00474565	0.0369525	0.057523	0.0626099
597	0.00162554	0.000968933	9.53674e-05	0.00373745	0.00904036	0.00853729		0.00958284	0.00581071	0.000643915	0.0283816	0.0499852	0.0543763
598	0.0014658	0.000587463	-0.000104904	0.00303936	0.00793266	0.00746298		0.00864114	0.00352303	-0.000708307	0.0230804	0.0438607	0.0475337
599	0.00152826	0.000557899	-0.000361443	0.00221825	0.00699377	0.00668859		0.00900939	0.00334573	-0.00244044	0.016845	0.0386694	0.0426015
600	0.0013876	0.000309944	-0.000565052	0.00188875	0.0059433	0.0059104		0.00818013	0.00185874	-0.0038152	0.0143429	0.0328612	0.0376449
601	0.00132084	0.000538826	-0.000729561	0.0015521	0.0052495	0.00511265		0.00778659	0.00323135	-0.00492595	0.0117864	0.0290251	0.0325638
602	0.00129986	0.000321865	-0.000920773	0.00114346	0.00462627	0.0043993		0.0076629	0.00193023	-0.006217	0.00868321	0.0255792	0.0280203
603	0.00135279	0.000375271	-0.00120544	0.000702858	0.00407505	0.00396204		0.00797493	0.00225051	-0.00813909	0.00533739	0.0225315	0.0252353
604	0.00125647	0.000173092	-0.00111294	0.000562191	0.00348806	0.00363922		0.0074071	0.00103804	-0.00751449	0.00426919	0.0192859	0.0231792
605	0.00118971	0.000253677	-0.00155306	2.95639e-05	0.00305128	0.00309896		0.00701355	0.00152131	-0.0104862	0.000224503	0.0168709	0.0197381
606	0.00106621	0.000105381	-0.00145912	-0.000108242	0.00278139	0.00291729		0.00628549	0.000631972	-0.0098519	-0.000821972	0.0153787	0.018581
607	0.00111437	8.4877e-05	-0.0013957	-0.000217438	0.00251055	0.00245667		0.0065694	0.000509009	-0.0094237	-0.00165119	0.0138811	0.0156472
608	0.00116253	0.00020647	-0.00167704	-0.000380039	0.00207663	0.00223541		0.00685332	0.00123821	-0.0113232	-0.00288596	0.0114819	0.0142379
609	0.00117874	2.19345e-05	-0.00158119	-0.000450134	0.0019412	0.00188303		0.0069489	0.000131542	-0.0106761	-0.00341825	0.0107332	0.0119935
610	0.00115347	0.000118732	-0.00169134	-0.000830173	0.00166988	0.00158358		0.00679991	0.000712041	-0.0114198	-0.0063042	0.00923299	0.0100862
611	0.00107574	0.000104427	-0.00161314	-0.000769615	0.00154829	0.00134134		0.00634171	0.000626253	-0.0108918	-0.00584433	0.00856069	0.00854337
612	0.00117826	8.96454e-05	-0.00187445	-0.000980377	0.00123835	0.000993729		0.00694608	0.000537605	-0.0126561	-0.00744482	0.00684697	0.00632933
613	0.00101662	-1.33514e-05	-0.00183868	-0.000878334	0.00127125	0.00107336		0.00599314	-8.00689e-05	-0.0124147	-0.00666993	0.00702889	0.00683652
614	0.000982285	8.15392e-05	-0.00183344	-0.000923634	0.00108051	0.00105476		0.00579075	0.000488992	-0.0123793	-0.00701392	0.00597429	0.00671807
615	0.00120354	-5.19753e-05	-0.00183725	-0.00113297	0.00102568	0.000998497		0.00709507	-0.000311697	-0.012405	-0.00860355	0.00567109	0.0063597
616	0.00110388	-9.53674e-06	-0.00186443	-0.000909805	0.000796318	0.000896454		0.00650756	-5.7192e-05	-0.0125885	-0.00690891	0.00440294	0.00570976
617	0.00102901	0.000129223	-0.00192928	-0.00114012	0.000853062	0.000617981		0.00606623	0.000774952	-0.0130264	-0.00865787	0.00471668	0.00393609
618	0.00108624	1.81198e-05	-0.00187731	-0.000985146	0.000829697	0.000574589		0.00640355	0.000108665	-0.0126755	-0.00748103	0.00458749	0.00365971
619	0.00102615	-5.05447e-05	-0.00196457	-0.000968456	0.00057745	0.000508308		0.00604936	-0.000303118	-0.0132646	-0.0073543	0.00319279	0.00323755
620	0.00117397	0.000274181	-0.00186729	-0.000917435	0.000736237	0.000331402		0.00692078	0.00164427	-0.0126079	-0.00696685	0.00407074	0.00211079
621	0.00101709	2.00272e-05	-0.00163889	-0.00092268	0.000516891	0.000248909		0.00599595	0.000120103	-0.0110657	-0.00700668	0.00285796	0.00158537
622	0.0010438	7.00951e-05	-0.00208139	-0.00105143	0.000608921	0.000196457		0.00615337	0.000420362	-0.0140534	-0.00798436	0.0033668	0.00125129
623	0.00118303	-1.33514e-05	-0.00198364	-0.00131845	0.00039053	4.24385e-05		0.00697419	-8.00689e-05	-0.0133934	-0.0100121	0.00215929	0.000270302
624	0.00141096	-6.91414e-05	-0.0025301	-0.00277805	0.000337601	-0.000894547		0.00831787	-0.000414642	-0.0170831	-0.0210961	0.00186664	-0.00569761
625	0.0019598	-0.000224113	-0.0035677	-0.00421047	1.38283e-05	-0.00110292		0.0115534	-0.00134401	-0.0240889	-0.0319736	7.64582e-05	-0.00702482
626	0.000973701	2.67029e-05	-0.00223875	-0.00116682	0.000500679	0.00119638		0.00574015	0.000160138	-0.0151159	-0.00886064	0.00276832	0.00762009
627	-0.000236034	0.000153542	0.000183105	0.0026021	0.000815392	0.00256395		-0.00139147	0.000920792	0.00123632	0.0197599	0.0045084	0.0163305
628	0.000431061	0.000231743	-0.000353336	0.00168562	0.000526905	0.00122309		0.00254118	0.00138977	-0.00238571	0.0128003	0.00291332	0.00779017
629	0.00100183	-0.000132084	-0.00169945	-0.000256538	0.000333309	-0.000484943		0.005906	-0.00079211	-0.0114746	-0.00194811	0.00184291	-0.00308874
630	0.00139236	-5.76973e-05	-0.00263453	-0.0020237	9.91821e-05	-0.00112391		0.00820824	-0.000346012	-0.0177882	-0.0153676	0.00054839	-0.00715845
631	0.00119114	-3.86238e-05	-0.00254297	-0.00247192	0.000118256	-0.000361919		0.00702198	-0.000231628	-0.01717	-0.0187714	0.00065385	-0.00230516
632	0.00121593	-0.00013113	-0.00227642	-0.00179434	0.000175953	-0.000130653		0.00716816	-0.000786391	-0.0153703	-0.0136259	0.000972865	-0.000832167
633	0.000852108	-5.72205e-05	-0.00195265	-0.00118065	0.00019598	0.000257969		0.00502333	-0.000343152	-0.0131842	-0.00896565	0.0010836	0.00164307
634	0.000887394	-9.05991e-06	-0.00188303	-0.000841618	0.000292778	0.000226021		0.00523135	-5.43324e-05	-0.0127141	-0.00639111	0.00161881	0.00143959
635	0.000919342	-7.10487e-05	-0.00188684	-0.000519276	0.000230312	0.000247002		0.00541969	-0.000426081	-0.0127399	-0.00394329	0.00127343	0.00157322
636	0.000953674	-0.000138283	-0.00162315	-0.000807285	0.000298977	0.000317574		0.00562208	-0.000829285	-0.0109594	-0.00613039	0.00165308	0.00202271
637	0.000781536	-6.67572e-06	-0.00155449	-0.000459194	0.000273705	0.000175953		0.0046073	-4.00344e-05	-0.0104958	-0.00348705	0.00151335	0.00112069
638	0.000935078	-3.52859e-05	-0.00184011	-0.000977993	0.00024128	0.000220776		0.00551245	-0.000211611	-0.0124243	-0.00742672	0.00133406	0.00140618
639	0.0007658	-0.000175476	-0.00165558	-0.000721931	0.000285625	0.000308037		0.00451453	-0.00105233	-0.0111784	-0.00548223	0.00157926	0.00196197
640	0.000896454	1.90735e-05	-0.0017972	-0.000686646	0.000252247	0.000153542		0.00528476	0.000114384	-0.0121346	-0.00521427	0.0013947	0.000977948
641	0.000842094	-2.09808e-05	-0.0016942	-0.000523567	0.000227451	2.81334e-05		0.0049643	-0.000125822	-0.0114392	-0.00397588	0.00125761	0.000179189
642	0.000846386	-1.14441e-05	-0.00178623	-0.000639915	0.000102997	-0.000176907		0.0049896	-6.86305e-05	-0.0120605	-0.00485941	0.000569482	-0.00112677
643	0.000939846	4.76837e-05	-0.00169182	-0.000713348	0.00034523	-0.000104427		0.00554056	0.00028596	-0.0114231	-0.00541705	0.00190882	-0.000665126
644	0.000841141	1.71661e-05	-0.00167513	-0.000743866	0.000257969	-6.05583e-05		0.00495868	0.000102946	-0.0113104	-0.0056488	0.00142634	-0.000385712
645	0.000860691	-0.000115395	-0.00167322	-0.000772476	0.00026083	-0.000165462		0.00507393	-0.000692024	-0.0112975	-0.00586606	0.00144216	-0.00105388
646	0.000750542	-0.000103951	-0.00170469	-0.000953197	-2.28882e-05	-1.09673e-05		0.00442458	-0.000623393	-0.01151	-0.00723843	-0.000126552	-6.98534e-05
647	0.000657558	0.000184059	-0.00165701	-0.000830173	0.000176907	-2.09808e-05		0.00387643	0.00110381	-0.011188	-0.0063042	0.000978138	-0.000133633
648	0.000917435	3.38554e-05	-0.00152445	-0.000807285	0.000100613	-0.000130653		0.00540844	0.000203032	-0.010293	-0.00613039	0.0005563	-0.000832167
649	0.000908852	0.000119686	-0.0015502	-0.000996113	0.000136852	-4.48227e-05		0.00535785	0.00071776	-0.0104668	-0.00756432	0.000756673	-0.000285488
650	0.000873089	-0.000191689	-0.00152206	-0.000866413	3.48091e-05	-5.24521e-06		0.00514702	-0.00114956	-0.0102769	-0.0065794	0.000192464	-3.34081e-05
651	0.000814438	-6.4373e-05	-0.00162268	-0.00103331	0.000284672	-8.67844e-05		0.00480126	-0.000386046	-0.0109562	-0.00784676	0.00157399	-0.000552753
652	0.000895023	-8.34465e-05	-0.0016675	-0.000850201	3.76701e-05	0.0001297		0.00527633	-0.00050043	-0.0112589	-0.00645629	0.000208283	0.000826092
653	0.000952244	-0.000161171	-0.00160456	-0.00107765	5.19753e-05	0.000124931		0.00561365	-0.000966546	-0.0108339	-0.00818351	0.000287378	0.000795721
654	0.000644684	-1.33514e-05	-0.00104189	-0.000320911	0.000120163	1.71661e-05		0.00380053	-8.00689e-05	-0.00703477	-0.00243695	0.000664396	0.000109336
655	0.00141668	-0.0012126	-0.00535679	-0.00679207	-0.000257969	6.00815e-05		0.00835161	-0.00727197	-0.0361687	-0.0515779	-0.00142634	0.000382675
656	-8.2016e-05	-0.00038147	-0.000665188	-0.00319672	0.000722408	0.00381088		-0.000483499	-0.00228768	-0.00449131	-0.0242753	0.00399428	0.0242725
657	-7.48634e-05	0.000189781	1.90735e-05	0.000580788	0.000262737	0.000511646		-0.000441334	0.00113812	0.000128783	0.00441041	0.00145271	0.00325881
658	0.000744343	-0.000317097	-0.0015769	-0.000936508	0.000152111	-0.000117302		0.00438804	-0.00190164	-0.0106471	-0.00711169	0.000841041	-0.000747128
659	0.000722885	0.000123024	-0.00138664	-0.00066328	0.000300884	-5.14984e-05		0.00426154	0.000737777	-0.00936252	-0.00503684	0.00166363	-0.000328007
660	0.000858784	-2.24113e-05	-0.00152683	-0.000704765	0.000149727	-0.000372887		0.00506269	-0.000134401	-0.0103091	-0.00535187	0.000827858	-0.00237502
661	0.000686646	-0.000169754	-0.00149584	-0.000705242	9.9659e-05	-0.000273705		0.0040479	-0.00101802	-0.0100998	-0.00535549	0.000551027	-0.0017433
662	0.000744343	-0.000194073	-0.00138426	-0.000823021	0.000141621	-0.000183105		0.00438804	-0.00116386	-0.00934643	-0.00624989	0.000783038	-0.00116625
663	0.000801563	6.58035e-05	-0.00127459	-0.000479221	0.000332355	0.000154972		0.00472536	0.000394625	-0.00860592	-0.00363913	0.00183763	0.000987059
664	0.000423431	1.23978e-05	-0.000835419	0.000376701	0.000219822	0.000321865		0.00249621	7.43497e-05	-0.0056407	0.00286061	0.00121542	0.00205005
665	0.000918388	-0.000157833	-0.00176239	-0.000976086	7.00951e-05	-0.000461102		0.00541407	-0.000946528	-0.0118995	-0.00741224	0.000387564	-0.00293688
666	0.00118065	-0.000171185	-0.00187922	-0.0020256	0.000164986	-0.00090456		0.00696014	-0.0010266	-0.0126883	-0.0153821	0.000912226	-0.00576139
667	0.000859261	-0.000134945	-0.00223494	-0.00169134	0.000265121	-2.95639e-05		0.0050655	-0.000809267	-0.0150901	-0.0128438	0.00146589	-0.0001883
668	0.000685692	-4.14848e-05	-0.000759125	-0.000276566	0.000140667	0.000591755		0.00404228	-0.000248785	-0.00512556	-0.00210019	0.000777765	0.00376905
669	0.000422478	-0.000133991	-0.000963688	0.000234127	0.000137329	0.000571251		0.00249058	-0.000803548	-0.00650676	0.00177792	0.000759309	0.00363845
670	0.000653267	0.00010252	-0.00128794	-3.09944e-05	0.000201702	7.67708e-05		0.00385113	0.000614814	-0.00869607	-0.000235367	0.00111524	0.000488974
671	0.000705719	0.000103474	-0.0014286	-0.000399113	0.000235081	-5.48363e-05		0.00416034	0.000620534	-0.00964585	-0.0030308	0.00129979	-0.000349267
672	0.000773907	3.43323e-05	-0.00122976	-0.00063467	0.000185013	7.39098e-05		0.00456232	0.000205891	-0.00830328	-0.00481958	0.00102296	0.000470751
673	0.000558376	-0.000164032	-0.00133419	-0.000515938	0.000339985	0.000181198		0.00329173	-0.000983703	-0.00900837	-0.00391795	0.00187982	0.0011541
674	0.000557899	9.48906e-05	-0.00145578	-0.000412464	0.000115395	0.00011158		0.00328892	0.000569061	-0.00982936	-0.00313219	0.000638031	0.000710682
675	0.000797272	-4.43459e-05	-0.00139284	-0.000589848	7.86781e-05	-8.05855e-05		0.00470006	-0.000265943	-0.00940438	-0.00447921	0.000435021	-0.000513271
676	0.000567913	-1.57356e-05	-0.00116205	-0.000436306	0.000119209	-1.90735e-05		0.00334795	-9.43669e-05	-0.0078461	-0.00331324	0.000659123	-0.000121484
677	0.000569344	-9.48906e-05	-0.00121117	-0.000520229	0.000182629	6.29425e-05		0.00335638	-0.000569061	-0.00817772	-0.00395054	0.00100978	0.000400898
678	0.0007267	2.24113e-05	-0.00128794	-0.000583172	0.000109673	6.24657e-05		0.00428403	0.000134401	-0.00869607	-0.00442851	0.000606393	0.000397861
679	0.000608444	-1.04904e-05	-0.00123167	-0.00052166	0.000227451	9.82285e-05		0.00358689	-6.29112e-05	-0.00831616	-0.0039614	0.00125761	0.000625643
680	0.000543118	-1.52588e-05	-0.00116777	-0.00065136	0.000236034	7.86781e-05		0.00320178	-9.15073e-05	-0.00788474	-0.00494632	0.00130506	0.000501122
681	0.000597954	-2.86102e-05	-0.000952721	-0.000611305	0.000216007	7.24792e-05		0.00352505	-0.000171576	-0.00643271	-0.00464215	0.00119433	0.00046164
682	0.000572205	1.7643e-05	-0.00123119	-0.000618458	0.000261307	0.000103951		0.00337325	0.000105805	-0.00831294	-0.00469647	0.0014448	0.000662089
683	0.000593662	-0.000196457	-0.00134039	-0.000570297	1.43051e-06	2.95639e-05		0.00349975	-0.00117816	-0.00905023	-0.00433074	7.90947e-06	0.0001883
684	0.000782967	0.000238419	-0.00102711	-0.000487328	0.000112534	0.000151634		0.00461573	0.0014298	-0.00693496	-0.00370069	0.000622212	0.000965799
685	0.00061512	1.43051e-05	-0.0011673	-0.000613689	7.62939e-05	5.91278e-05		0.00362624	8.57881e-05	-0.00788152	-0.00466026	0.000421839	0.000376601
686	0.000595093	-2.47955e-05	-0.0010457	-0.000564575	5.38826e-05	0.000236034		0.00350818	-0.000148699	-0.00706053	-0.00428729	0.000297923	0.00150337
687	0.000483513	7.15256e-06	-0.00115871	-0.000650406	0.000108242	7.15256e-05		0.0028504	4.2894e-05	-0.00782357	-0.00493908	0.000598483	0.000455566
688	0.000564575	-0.000188351	-0.00113201	-0.000405788	0.000242233	0.000108719		0.00332827	-0.00112954	-0.00764327	-0.00308149	0.00133934	0.00069246
689	0.000618458	-0.000136852	-0.00120163	-0.000444412	0.000203609	0.000213146		0.00364592	-0.000820706	-0.00811333	-0.00337479	0.00112578	0.00135759
690	0.000603199	5.72205e-06	-0.00127363	-0.000437737	7.43866e-05	0.000108242		0.00355597	3.43152e-05	-0.00859948	-0.0033241	0.000411293	0.000689423
691	0.000517845	-7.96318e-05	-0.000962257	-0.000528812	4.1008e-05	0.000154018		0.00305279	-0.000477554	-0.0064971	-0.00401572	0.000226738	0.000980985
692	0.000611782	7.15256e-05	-0.000878811	-0.000558853	5.72205e-05	9.67979e-05		0.00360657	0.00042894	-0.00593368	-0.00424384	0.000316379	0.000616532
693	0.000598907	5.19753e-05	-0.00117016	-0.000494003	4.86374e-05	7.86781e-05		0.00353067	0.000311697	-0.00790084	-0.00375138	0.000268922	0.000501122
694	0.000410557	-6.86646e-05	-0.000973701	-0.000366211	0.000102997	0.000185966		0.00242031	-0.000411783	-0.00657437	-0.00278095	0.000569482	0.00118447
695	0.000536442	3.43323e-05	-0.000969887	-0.000415802	4.14848e-05	0.000211716		0.00316242	0.000205891	-0.00654862	-0.00315753	0.000229375	0.00134847
696	0.000667095	-1.09673e-05	-0.00102663	-0.000472546	5.34058e-05	4.43459e-05		0.00393265	-6.57708e-05	-0.00693175	-0.00358843	0.000295287	0.000282451
697	0.000487804	-0.000132084	-0.00102806	-0.000312328	0.000101566	0.000162601		0.0028757	-0.00079211	-0.0069414	-0.00237177	0.000561573	0.00103565
698	0.000529289	-7.24792e-05	-0.00104094	-0.000384808	0.00012064	0.000174999		0.00312026	-0.00043466	-0.00702833	-0.00292217	0.000667032	0.00111462
699	0.000658035	-1.95503e-05	-0.0010314	-0.000430107	4.43459e-05	8.4877e-05		0.00387924	-0.000117244	-0.00696394	-0.00326616	0.000245194	0.000540605
700	0.000424385	-6.19888e-05	-0.000870228	-0.000266552	0.000208855	0.000128746		0.00250183	-0.000371748	-0.00587572	-0.00202415	0.00115478	0.000820018
701	0.000408173	-7.20024e-05	-0.000946045	-0.000535488	5.24521e-05	6.00815e-05		0.00240625	-0.0004318	-0.00638764	-0.00406641	0.000290014	0.000382675
702	0.000422001	5.29289e-05	-0.000899315	-0.0003829	0.000131607	0.000106812		0.00248777	0.000317416	-0.00607212	-0.00290768	0.000727672	0.000680311
703	0.000516415	-6.00815e-05	-0.000861168	-0.000443459	0.000159264	2.67029e-05		0.00304436	-0.00036031	-0.00581455	-0.00336755	0.000880588	0.000170078
704	0.000456333	-8.72612e-05	-0.000875473	-0.000458717	0.000193596	0.000317574		0.00269017	-0.000523307	-0.00591114	-0.00348342	0.00107042	0.00202271
705	0.000439644	-0.000119209	-0.00088501	-0.000356674	7.86781e-05	0.00017643		0.00259178	-0.000714901	-0.00597553	-0.00270853	0.000435021	0.00112373
706	0.000421524	-9.82285e-05	-0.000844479	-0.000542164	8.34465e-05	-3.19481e-05		0.00248496	-0.000589078	-0.00570187	-0.0041171	0.000461386	-0.000203486
707	0.000353336	-7.48634e-05	-0.000900745	-0.000524044	0.000156879	0.000161171		0.00208298	-0.000448958	-0.00608178	-0.00397951	0.000867406	0.00102654
708	0.00054121	2.6226e-05	-0.00074625	-0.000456333	0.00030899	0.000216484		0.00319053	0.000157278	-0.00503863	-0.00346532	0.00170845	0.00137885
709	0.000371933	9.58443e-05	-0.000801563	-0.000371456	0.00017786	6.67572e-06		0.00219261	0.00057478	-0.00541211	-0.00282078	0.000983411	4.25195e-05
710	0.000546455	7.58171e-05	-0.000868797	-0.000433922	4.57764e-05	-0.000155926		0.00322145	0.000454677	-0.00586607	-0.00329513	0.000253103	-0.000993133
711	0.000350475	-0.000115395	-0.000724316	-0.000559807	-2.6226e-05	-2.81334e-05		0.00206612	-0.000692024	-0.00489053	-0.00425108	-0.000145007	-0.000179189
712	0.000398636	-0.000257492	-0.000658512	-0.000502586	0.000152588	-9.77516e-05		0.00235003	-0.00154419	-0.00444623	-0.00381656	0.000843677	-0.000622606
713	0.000430584	-5.24521e-05	-0.000837326	-0.000517845	4.14848e-05	5.34058e-05		0.00253837	-0.000314556	-0.00565357	-0.00393243	0.000229375	0.000340156
714	0.000380516	-0.000114441	-0.000864506	-0.00058651	0.000149727	3.62396e-05		0.00224321	-0.000686305	-0.00583709	-0.00445386	0.000827858	0.00023082
715	0.000518322	-5.29289e-05	-0.000762463	-0.000406742	1.33514e-05	-4.33922e-05		0.0030556	-0.000317416	-0.0051481	-0.00308873	7.38218e-05	-0.000276376
716	0.000451088	-0.000229359	-0.000756264	-0.000550747	3.24249e-05	3.48091e-05		0.00265925	-0.00137547	-0.00510625	-0.00418228	0.000179281	0.000221709
717	0.00039959	5.34058e-05	-0.000748158	-0.000374317	8.82149e-05	-7.00951e-05		0.00235565	0.000320275	-0.00505151	-0.0028425	0.000487751	-0.000446454
718	0.000401497	-8.67844e-05	-0.000610352	-0.000423908	-9.53674e-06	-5.19753e-05		0.0023669	-0.000520448	-0.00412106	-0.00321909	-5.27298e-05	-0.000331044
719	0.000388145	-0.000150204	-0.000802517	-0.000448704	6.53267e-05	0.000205994		0.00228819	-0.000900775	-0.00541854	-0.00340738	0.000361199	0.00131203
720	0.000362873	-0.000115871	-0.000709534	-0.000461102	2.43187e-05	0.000148296		0.0021392	-0.000694883	-0.00479073	-0.00350153	0.000134461	0.000944539
721	0.000406742	-1.43051e-06	-0.000652313	-0.000393867	0.0001688	5.43594e-05		0.00239782	-8.57881e-06	-0.00440438	-0.00299097	0.000933318	0.00034623
722	0.000367641	1.52588e-05	-0.000680923	-0.000479221	0.00011301	3.67165e-05		0.00216731	9.15073e-05	-0.00459755	-0.00363913	0.000624848	0.000233857
723	0.000246048	-7.62939e-06	-0.0006423	-0.000463963	0.000114918	7.82013e-05		0.0014505	-4.57536e-05	-0.00433677	-0.00352326	0.000635394	0.000498085
724	0.000199318	-2.81334e-05	-0.000654221	-0.000551701	0.000188351	2.14577e-05		0.00117502	-0.000168717	-0.00441726	-0.00418952	0.00104141	0.00013667
725	0.000376701	-4.62532e-05	-0.000751972	-0.000516891	0.000216007	-5.10216e-05		0.00222072	-0.000277381	-0.00507727	-0.00392519	0.00119433	-0.00032497
726	0.000381947	-0.000109196	-0.000538826	-0.00039196	-2.09808e-05	-4.05312e-05		0.00225164	-0.000654849	-0.00363812	-0.00297648	-0.000116006	-0.000258154
727	0.000236511	-7.34329e-05	-0.000685215	-0.000513077	5.10216e-05	9.72748e-05		0.00139428	-0.000440379	-0.00462653	-0.00389622	0.000282105	0.000619569
728	0.00030899	-7.62939e-05	-0.000645161	-0.000463486	6.77109e-05	5.8651e-05		0.00182156	-0.000457536	-0.00435608	-0.00351964	0.000374382	0.000373564
729	0.000330448	-7.86781e-05	-0.000650883	-0.000658512	0.000138283	0.000198841		0.00194805	-0.000471834	-0.00439472	-0.00500063	0.000764582	0.00126647
730	0.000434399	-0.000188828	-0.000659466	-0.000433922	0.000145435	4.91142e-05		0.00256086	-0.0011324	-0.00445267	-0.00329513	0.00080413	0.000312822
731	0.000294685	-0.000128746	-0.000645638	-0.000411987	9.39369e-05	0.000197411		0.00173722	-0.000772093	-0.0043593	-0.00312856	0.000519389	0.00125736
732	0.000230312	-0.000179291	-0.000600338	-0.000554562	0.000218391	1.81198e-05		0.00135773	-0.00107521	-0.00405344	-0.00421125	0.00120751	0.00011541
733	0.000272751	3.38554e-05	-0.000651836	-0.000444889	2.09808e-05	0.000226021		0.00160792	0.000203032	-0.00440116	-0.00337842	0.000116006	0.00143959
734	0.000294209	5.72205e-06	-0.000641823	-0.000545502	5.38826e-05	9.10759e-05		0.00173441	3.43152e-05	-0.00433355	-0.00414245	0.000297923	0.000580087
735	0.000263691	-8.10623e-05	-0.000676632	-0.000291824	4.91142e-05	5.38826e-05		0.00155451	-0.000486132	-0.00456858	-0.00221607	0.000271559	0.000343193
736	0.000258923	-0.000193596	-0.000667095	-0.000312328	4.52995e-05	7.15256e-05		0.0015264	-0.001161	-0.00450419	-0.00237177	0.000250467	0.000455566
737	0.000329494	-5.8651e-05	-0.000613689	-0.000413895	8.29697e-05	0.00011301		0.00194243	-0.000351731	-0.00414359	-0.00314305	0.000458749	0.000719794
738	0.000273705	0.000117302	-0.000590324	-0.000256538	6.29425e-05	0.000126362		0.00161354	0.000703462	-0.00398583	-0.00194811	0.000348017	0.000804833
739	0.000180244	4.76837e-05	-0.000520706	-0.000310421	9.29832e-05	0.000179768		0.00106257	0.00028596	-0.00351578	-0.00235729	0.000514116	0.00114499
740	0.000234604	-4.00543e-05	-0.000449181	-0.000209332	5.38826e-05	0.00015974		0.00138303	-0.000240207	-0.00303284	-0.00158963	0.000297923	0.00101743
741	0.000286579	-8.10623e-06	-0.000440598	-0.000160694	0.000141144	0.000103474		0.00168944	-4.86132e-05	-0.00297489	-0.00122028	0.000780401	0.000659052
742	0.000278473	-1.00136e-05	-0.000473022	-0.000274658	-0.000128269	1.95503e-05		0.00164165	-6.00516e-05	-0.00319382	-0.00208571	-0.000709216	0.000124521
743	0.000293255	4.1008e-05	-0.000639915	-0.000312328	2.76566e-05	0.000123501		0.00172879	0.000245926	-0.00432067	-0.00237177	0.000152916	0.00078661
744	0.0003438	-4.673e-05	-0.000557423	-0.00026083	0.000205994	8.63075e-05		0.00202676	-0.000280241	-0.00376368	-0.0019807	0.00113896	0.000549716
745	0.00023365	-3.38554e-05	-0.000368118	-0.00013876	0.000110149	2.86102e-05		0.00137741	-0.000203032	-0.00248551	-0.00105372	0.000609029	0.000182226
746	0.000223637	-0.000127792	-0.000504017	-0.000125885	-7.62939e-05	-9.67979e-05		0.00131838	-0.000766373	-0.00340309	-0.00095595	-0.000421839	-0.000616532
747	0.000283241	8.10623e-06	-0.000461578	-0.000249386	0.000148296	7.53403e-05		0.00166976	4.86132e-05	-0.00311655	-0.0018938	0.000819949	0.000479862
748	0.000212669	1.43051e-06	-0.000411987	-0.000164032	9.44138e-05	0.000198364		0.00125372	8.57881e-06	-0.00278171	-0.00124563	0.000522025	0.00126344
749	0.000378132	-4.76837e-07	-0.000517845	-0.000231266	0.000146866	0.000160694		0.00222916	-2.8596e-06	-0.00349646	-0.0017562	0.000812039	0.0010235
750	5.57899e-05	-0.000141144	-0.00051403	-0.000268459	-3.29018e-05	0.000279427		0.000328892	-0.000846442	-0.0034707	-0.00203864	-0.000181918	0.00177974
751	0.000195503	-3.19481e-05	-0.000503063	-0.000328541	0.000144482	0.000175476		0.00115253	-0.000191593	-0.00339665	-0.00249489	0.000798857	0.00111765
752	0.000270844	-8.67844e-05	-0.000233173	-0.000207901	0.000135422	0.000170231		0.00159667	-0.000520448	-0.00157437	-0.00157877	0.000748763	0.00108425
753	0.000166893	3.76701e-05	-0.000370502	-0.000286102	3.52859e-05	9.87053e-05		0.000983865	0.000225909	-0.00250161	-0.00217261	0.0001951	0.000628681
754	0.000151157	-4.1008e-05	-0.000403881	-0.000104904	0.000178814	0.000172615		0.0008911	-0.000245926	-0.00272698	-0.000796625	0.000988684	0.00109943
755	0.000151634	8.05855e-05	-0.000471115	-0.00014925	8.82149e-05	0.000257492		0.000893911	0.000483273	-0.00318094	-0.00113338	0.000487751	0.00164004
756	0.00014019	-0.00023365	-0.000404835	-0.000299931	6.53267e-05	0.000208855		0.000826446	-0.00140121	-0.00273342	-0.00227762	0.000361199	0.00133025
757	0.000173569	9.63211e-05	-0.000432968	-0.000273705	0.000196934	0.000247002		0.00102322	0.00057764	-0.00292337	-0.00207847	0.00108887	0.00157322
758	0.000227928	-2.19345e-05	-0.000345707	-0.000219345	-3.43323e-05	0.000187874		0.00134368	-0.000131542	-0.00233419	-0.00166567	-0.000189827	0.00119662
759	9.39369e-05	3.14713e-05	-0.00042963	-0.00031662	6.62804e-05	0.000225544		0.000553775	0.000188734	-0.00290084	-0.00240436	0.000366472	0.00143655
760	0.000177383	5.24521e-06	-0.000495911	-0.000351906	0.000195026	0.00027895		0.00104571	3.14556e-05	-0.00334836	-0.00267232	0.00107832	0.00177671
761	-6.19888e-06	4.62532e-05	-0.000380993	-0.000226974	0.000165462	0.000334263		-3.65435e-05	0.000277381	-0.00257244	-0.00172361	0.000914862	0.00212901
762	0.000197411	-9.87053e-05	-0.000225544	-7.62939e-05	8.15392e-05	4.19617e-05		0.00116377	-0.000591938	-0.00152286	-0.000579364	0.00045084	0.000267265
763	0.000214577	7.20024e-05	-0.000455856	-0.000190258	0.000112057	0.000196934		0.00126497	0.0004318	-0.00307791	-0.00144479	0.000619575	0.00125432
764	0.00017643	-6.67572e-06	-0.000330448	-0.000359535	7.10487e-05	0.000188828		0.00104009	-4.00344e-05	-0.00223117	-0.00273025	0.000392837	0.00120269
765	0.000285149	-0.000126362	-0.000379562	-0.000324726	0.000120163	0.000273705		0.001681	-0.000757795	-0.00256278	-0.00246592	0.000664396	0.0017433
766	3.95775e-05	-5.62668e-05	-0.000352383	-0.000211239	0.000235081	0.000229836		0.000233316	-0.000337433	-0.00237927	-0.00160411	0.00129979	0.00146388
767	8.96454e-05	-2.52724e-05	-0.000161171	-8.2016e-05	7.72476e-05	1.52588e-05		0.000528476	-0.000151559	-0.00108822	-0.000622816	0.000427112	9.71873e-05
768	0.000133038	-0.000194073	-0.000397682	-0.000142097	5.29289e-05	0.000171185		0.000784281	-0.00116386	-0.00268513	-0.00107907	0.000292651	0.00109032
769	0.000279903	-2.95639e-05	-0.000401497	-0.000192642	0.000117302	0.000356674		0.00165008	-0.000177295	-0.00271088	-0.00146289	0.000648577	0.00227175
770	6.24657e-05	-9.53674e-05	-0.000279427	-0.000291348	-8.05855e-05	4.76837e-07		0.000368246	-0.00057192	-0.00188667	-0.00221245	-0.000445567	3.0371e-06
771	9.87053e-05	-1.7643e-05	-0.000304222	-0.000306129	0.000108719	0.000173569		0.000581886	-0.000105805	-0.00205409	-0.0023247	0.00060112	0.00110551
772	0.000151157	-5.67436e-05	-0.000218868	-0.000316143	0.00014782	0.000230789		0.0008911	-0.000340293	-0.00147778	-0.00240074	0.000817312	0.00146996
773	0.00015974	-9.9659e-05	-0.000232697	-0.000278473	0.000153065	0.00018692		0.000941699	-0.000597657	-0.00157115	-0.00211468	0.000846314	0.00119054
774	7.34329e-05	-0.000143528	-0.000226974	-0.00015974	0.000247478	0.000164986		0.0004329	-0.00086074	-0.00153252	-0.00121304	0.00136834	0.00105084
775	0.000135422	-3.86238e-05	-0.00023222	-6.96182e-05	0.000139236	0.000119686		0.000798336	-0.000231628	-0.00156793	-0.000528669	0.000769855	0.000762313
776	-3.19481e-05	-9.82285e-05	-9.9659e-05	-0.000102997	0.000175953	0.000213146		-0.00018834	-0.000589078	-0.000672891	-0.000782141	0.000972865	0.00135759
777	0.000184536	0.000136852	-7.72476e-05	-0.000117779	3.05176e-05	0.000230312		0.00108787	0.000820706	-0.000521571	-0.000894393	0.000168735	0.00146692
778	5.34058e-05	-8.67844e-05	-0.000384331	-0.000197887	0.000111103	0.00014925		0.000314837	-0.000520448	-0.00259498	-0.00150272	0.000614302	0.000950614
779	0.000115871	-0.000178337	-8.67844e-05	-0.00018692	0.000169277	9.91821e-05		0.000683083	-0.00106949	-0.000585963	-0.00141944	0.000935954	0.000631718
780	2.52724e-05	5.62668e-05	-0.00022316	-0.000216484	4.95911e-05	5.00679e-05		0.000148985	0.000337433	-0.00150676	-0.00164394	0.000274195	0.000318896
781	0.00014925	-7.29561e-05	-0.000309944	-0.000176907	0.000144005	0.000257492		0.000879856	-0.000437519	-0.00209272	-0.0013434	0.00079622	0.00164004
782	7.00951e-05	-2.52724e-05	-0.000304222	-0.000189304	4.48227e-05	0.000141621		0.000413223	-0.000151559	-0.00205409	-0.00143755	0.00024783	0.00090202
783	5.34058e-05	-0.000133991	-0.000134945	-1.19209e-05	0.00013113	0.000221729		0.000314837	-0.000803548	-0.00091114	-9.05256e-05	0.000725035	0.00141225
784	1.43051e-05	-0.000193596	-0.000144958	-9.34601e-05	-2.86102e-06	0.000164986		8.43313e-05	-0.001161	-0.000978751	-0.000709721	-1.58189e-05	0.00105084
785	6.91414e-05	4.95911e-05	-0.000277042	-6.4373e-05	3.95775e-05	0.000115395		0.000407601	0.000297399	-0.00187057	-0.000488838	0.000218829	0.000734979
786	4.3869e-05	-0.000108242	-0.00012064	-5.67436e-05	0.000133991	7.00951e-05		0.000258616	-0.00064913	-0.000814552	-0.000430902	0.000740854	0.000446454
787	1.04904e-05	9.53674e-07	-0.000217438	-0.000133514	4.673e-05	0.000168324		6.18429e-05	5.7192e-06	-0.00146813	-0.00101389	0.000258376	0.0010721
788	4.62532e-05	-0.000135899	-0.000244141	-0.000110626	4.52995e-05	0.000217438		0.000272671	-0.000814987	-0.00164842	-0.000840077	0.000250467	0.00138492
789	0.000102997	-0.000109673	-0.000101089	-8.2016e-05	2.90871e-05	6.81877e-05		0.000607185	-0.000657708	-0.00068255	-0.000622816	0.000160826	0.000434306
790	0.000123978	0.000118256	-2.81334e-05	-0.000117302	-3.62396e-05	0.000121593		0.000730871	0.000709181	-0.000189955	-0.000890772	-0.000200373	0.000774462
791	-5.96046e-05	-1.57356e-05	-0.000136375	-0.000146866	0.000212669	0.000156879		-0.00035138	-9.43669e-05	-0.000920798	-0.00111528	0.00117588	0.000999207
792	-2.81334e-05	4.00543e-05	-8.96454e-05	9.53674e-06	4.14848e-05	8.63075e-05		-0.000165851	0.000240207	-0.00060528	7.24205e-05	0.000229375	0.000549716
793	-6.24657e-05	-5.8651e-05	-1.95503e-05	-0.00012064	0.000152588	0.000104427		-0.000368246	-0.000351731	-0.000132003	-0.000916119	0.000843677	0.000665126
794	-7.43866e-05	-0.000244617	-0.000129223	-0.000148296	-5.48363e-05	0.000191689		-0.000438523	-0.00146698	-0.000872505	-0.00112614	-0.000303196	0.00122092
795	-1.28746e-05	-0.000109196	-0.000102043	-0.000218868	9.05991e-06	0.000118256		-7.58981e-05	-0.000654849	-0.000688989	-0.00166205	5.00933e-05	0.000753202
796	-0.000144482	-0.000254631	-3.48091e-05	-5.14984e-05	7.43866e-05	-1.95503e-05		-0.000851746	-0.00152703	-0.000235029	-0.000391071	0.000411293	-0.000124521
797	0.000197411	4.24385e-05	-0.000105381	5.14984e-05	6.62804e-05	-1.38283e-05		0.00116377	0.000254505	-0.000711526	0.000391071	0.000366472	-8.8076e-05
798	-8.24928e-05	-6.10352e-05	-6.62804e-05	-4.91142e-05	-6.77109e-05	0.000123978		-0.00048631	-0.000366029	-0.000447521	-0.000372965	-0.000374382	0.000789647
799	-0.000107765	2.0504e-05	-6.19888e-06	-0.000104427	5.96046e-05	1.09673e-05		-0.000635295	0.000122963	-4.18545e-05	-0.000793004	0.000329561	6.98534e-05
800	0	0	0	0	0	0		0	0	0	0	0	0
801
802
803
804
805
806
807
808
809
810
811
812
813
814
815
816
817
818
819
820
821
822
823
824
825
826
827
828
829
830
831
832
833
834
835
836
837
838
839
840
841
842
843
844
845
846
847
848
849
850
851
852
853
854
855
856
857
858
859
860
861
862
863
864
865
866
867
868
869
870
871
872
873
874
875
876
877
878
879
880
881
882
883
884
885
886
887
888
889
890
891
892
893
894
895
896
897
898
899
900
901
902
903
904
905
906
907
908
909
910
911
912
913
914
915
916
917
918
919
920
921
922
923
924
925
926
927
928
929
930
931
932
933
934
935
936
937
938
939
940
941
942
943
944
945
946
947
948
949
950
951
952
953
954
955
956
957
958
959
960
961
962
963
964
965
966
967
968
969
970
971
972
973
974
975
976
977
978
979
980
981
982
983
984
985
986
987
988
989
990
991
992
993
994
995
996
997
998
999
1000
1001
1002
1003
1004
1005
1006
1007
1008
1009
1010
1011
1012
1013
1014
1015
1016
1017
1018
1019
1020
1021
1022
1023
1024
1025
1026
1027
1028
1029
1030
1031
1032
1033
1034
1035
1036
1037
1038
1039
1040
1041
1042
1043
1044
1045
1046
1047
1048
1049
1050
1051
1052
1053
1054
1055
1056
1057
1058
1059
1060
1061
1062
1063
1064
1065
1066
1067
1068
1069
1070
1071
1072
1073
1074
1075
1076
1077
1078
1079
1080
1081
1082
1083
1084
1085
1086
1087
1088
1089
1090
1091
1092
1093
1094
1095
1096
1097
1098
1099
1100
