# Supplementary material for: pHmScarlet is a pH-sensitive red fluorescent protein to monitor exocytosis docking and fusion steps
Source: Nat Commun. 2021 Mar 3;12:1413. doi: 10.1038/s41467-021-21666-7 (PMC7930027; doi:10.1038/s41467-021-21666-7)
Supplement: Supplementary file 7 — Source Data [file 41467_2021_21666_MOESM7_ESM.zip › source data/fig1/fig1esnap.xlsx]

## Sheet: Sheet1
	CELL1	CELL2	CELL3	CELL4	CELL5	CELL6	CELL7		AVG	STV
pHmScarlet	1600.03	3123.46	639.877	740.916	1587.31	687.139
SNAP	941.148	1184.71	382.955	251.195	537.597	402.292
pHmScarlet/SNAP	1.70008	2.63648	1.67089	2.94957	2.9526	1.70806			2.26961	0.642116
pHuji	275.492	325.386	350.261	328.155	371.433	297.865	354.717
SNAP	1152.35	1040.11	1059.48	1111.31	965.063	938.748	971.409
pHuji/SNAP	0.239071	0.312838	0.330596	0.295287	0.38488	0.3173	0.365157		0.320733	0.0475674
