# Supplementary material for: pHmScarlet is a pH-sensitive red fluorescent protein to monitor exocytosis docking and fusion steps
Source: Nat Commun. 2021 Mar 3;12:1413. doi: 10.1038/s41467-021-21666-7 (PMC7930027; doi:10.1038/s41467-021-21666-7)
Supplement: Supplementary file 7 — Source Data [file 41467_2021_21666_MOESM7_ESM.zip › source data/fig1/fig1f-bleach.xlsx]

## Sheet: c2-40%
X	Y
0	183.23
1	182.027
2	186.009
3	187.906
4	187.126
5	187.804
6	184.632
7	181.729
8	184.954
9	187.249	0
0	6715.59	6528.34
0.05	18174.5	17987.3
0.1	18048.4	17861.1
0.15	17992	17804.8
0.2	17853.8	17666.5
0.25	17721	17533.8
0.3	17644.4	17457.1
0.35	17563.5	17376.2
0.4	17510.9	17323.6
0.45	17362.2	17174.9
0.5	17390.2	17203
0.55	17324	17136.7
0.6	17258.7	17071.4
0.65	17194.6	17007.3
0.7	17215	17027.8
0.75	17097.6	16910.3
0.8	17104.8	16917.5
0.85	17037	16849.7
0.9	17098.3	16911
0.95	17080.2	16892.9
1	16950.2	16763
1.05	16952.6	16765.4
1.1	16975	16787.7
1.15	16924.7	16737.5
1.2	16842.3	16655
1.25	16836.9	16649.7
1.3	16831.1	16643.9
1.35	16826.7	16639.4
1.4	16839.4	16652.1
1.45	16787.1	16599.9
1.5	16734	16546.7
1.55	16620.7	16433.5
1.6	16635.3	16448.1
1.65	16617.8	16430.5
1.7	16566.3	16379
1.75	16548.3	16361.1
1.8	16517	16329.8
1.85	16522.5	16335.3
1.9	16451.2	16264
1.95	16462.2	16274.9
2	16388.9	16201.7
2.05	16334.8	16147.5
2.1	16377.6	16190.3
2.15	16290.5	16103.2
2.2	16309.1	16121.9
2.25	16241.2	16053.9
2.3	16253	16065.8
2.35	16162.9	15975.7
2.4	16188.6	16001.3
2.45	16108.3	15921.1
2.5	16180.2	15993
2.55	16012.8	15825.6
2.6	16047.4	15860.2
2.65	15919	15731.7
2.7	15939.1	15751.8
2.75	15950.7	15763.5
2.8	15946.3	15759
2.85	15801	15613.7
2.9	15949.1	15761.9
2.95	15871.4	15684.2
3	15874.2	15687
3.05	15792.2	15604.9
3.1	15732.6	15545.4
3.15	15750.3	15563
3.2	15759.8	15572.6
3.25	15664.4	15477.2
3.3	15622	15434.8
3.35	15629.4	15442.2
3.4	15689.2	15502
3.45	15612.8	15425.5
3.5	15580.8	15393.5
3.55	15646.7	15459.4
3.6	15572.6	15385.4
3.65	15548.8	15361.5
3.7	15511.5	15324.3
3.75	15421	15233.7
3.8	15471.9	15284.6
3.85	15434.9	15247.7
3.9	15395.6	15208.3
3.95	15434.3	15247
4	15367.2	15179.9
4.05	15261	15073.7
4.1	15273.2	15086
4.15	15283.5	15096.3
4.2	15307.7	15120.5
4.25	15175.5	14988.2
4.3	15261.7	15074.5
4.35	15204	15016.8
4.4	15150.2	14962.9
4.45	15124.7	14937.4
4.5	15112.6	14925.4
4.55	15122.8	14935.5
4.6	15091.2	14904
4.65	15121.3	14934.1
4.7	15035.7	14848.4
4.75	15016.7	14829.5
4.8	15041.7	14854.4
4.85	15007.1	14819.9
4.9	15054.3	14867
4.95	14981.9	14794.6
5	14936.4	14749.1
5.05	14957.6	14770.3
5.1	14739.2	14552
5.15	14827	14639.7
5.2	14843.7	14656.5
5.25	14854.2	14666.9
5.3	14843.8	14656.6
5.35	14766.6	14579.3
5.4	14746.4	14559.2
5.45	14767.2	14579.9
5.5	14750.4	14563.2
5.55	14710.7	14523.5
5.6	14647.6	14460.4
5.65	14643.8	14456.5
5.7	14545.9	14358.7
5.75	14581.7	14394.5
5.8	14529.3	14342.1
5.85	14448.1	14260.8
5.9	14575.2	14387.9
5.95	14578.2	14390.9
6	14447.4	14260.2
6.05	14419.6	14232.3
6.1	14449.7	14262.5
6.15	14408.1	14220.8
6.2	14443.1	14255.9
6.25	14366.4	14179.1
6.3	14290.8	14103.6
6.35	14357.8	14170.6
6.4	14323.9	14136.6
6.45	14273.4	14086.2
6.5	14245.3	14058.1
6.55	14196	14008.8
6.6	14173.1	13985.8
6.65	14166.1	13978.8
6.7	14173	13985.8
6.75	14134.8	13947.6
6.8	14061.2	13873.9
6.85	14012.4	13825.2
6.9	13906.5	13719.2
6.95	13918.9	13731.7
7	14037.7	13850.4
7.05	13986.5	13799.3
7.1	13892.7	13705.4
7.15	13888.5	13701.2
7.2	13872.9	13685.7
7.25	13886.3	13699.1
7.3	13834.8	13647.6
7.35	13845.3	13658.1
7.4	13878.2	13691
7.45	13861.7	13674.5
7.5	13862	13674.8
7.55	13785.6	13598.4
7.6	13781.4	13594.2
7.65	13692.1	13504.9
7.7	13719.2	13532
7.75	13818.3	13631.1
7.8	13738	13550.7
7.85	13692.9	13505.7
7.9	13665.2	13478
7.95	13743.9	13556.6
8	13717.6	13530.4
8.05	13678.5	13491.3
8.1	13588.2	13400.9
8.15	13557.2	13369.9
8.2	13642.9	13455.6
8.25	13536.3	13349.1
8.3	13539.5	13352.2
8.35	13498.9	13311.6
8.4	13418	13230.8
8.45	13436	13248.8
8.5	13398.9	13211.6
8.55	13340.6	13153.3
8.6	13335.9	13148.7
8.65	13338.6	13151.4
8.7	13339.5	13152.2
8.75	13404.8	13217.6
8.8	13314.7	13127.5
8.85	13279.5	13092.3
8.9	13199.1	13011.9
8.95	13339.9	13152.7
9	13307.5	13120.3
9.05	13319.4	13132.1
9.1	13249.9	13062.7
9.15	13185	12997.7
9.2	13218.5	13031.3
9.25	13094	12906.7
9.3	13136	12948.7
9.35	13149.7	12962.4
9.4	13132.5	12945.3
9.45	13046.1	12858.9
9.5	13087.2	12899.9
9.55	13093.7	12906.4
9.6	13065.3	12878.1
9.65	13101.1	12913.8
9.7	13115.3	12928
9.75	13105.8	12918.6
9.8	13042.5	12855.3
9.85	13043.1	12855.9
9.9	13043.3	12856
9.95	12970.3	12783.1
10	12938.2	12751
10.05	13043.2	12855.9
10.1	12895.6	12708.4
10.15	12894.8	12707.6
10.2	12854.6	12667.4
10.25	12839.5	12652.3
10.3	12859.9	12672.7
10.35	12810.8	12623.5
10.4	12830	12642.7
10.45	12761.2	12574
10.5	12647	12459.8
10.55	12759	12571.8
10.6	12716.5	12529.3
10.65	12689.1	12501.9
10.7	12669	12481.7
10.75	12682.4	12495.1
10.8	12693.7	12506.4
10.85	12658.9	12471.6
10.9	12584.8	12397.6
10.95	12640.9	12453.7
11	12595.1	12407.8
11.05	12490.8	12303.6
11.1	12553.3	12366.1
11.15	12613.6	12426.4
11.2	12532.2	12345
11.25	12444.4	12257.2
11.3	12531.8	12344.5
11.35	12441.3	12254
11.4	12334.3	12147.1
11.45	12447.3	12260
11.5	12379.1	12191.8
11.55	12322.2	12134.9
11.6	12368.9	12181.6
11.65	12339.8	12152.5
11.7	12405.3	12218
11.75	12331.2	12143.9
11.8	12380.7	12193.5
11.85	12303.4	12116.2
11.9	12306	12118.7
11.95	12261.5	12074.3
12	12212.9	12025.6
12.05	12266.4	12079.1
12.1	12280.8	12093.5
12.15	12290.1	12102.8
12.2	12145.1	11957.9
12.25	12133.2	11946
12.3	12086.5	11899.2
12.35	12116.7	11929.5
12.4	12170.2	11982.9
12.45	12168.2	11980.9
12.5	12070.8	11883.6
12.55	12156.9	11969.6
12.6	12171.3	11984
12.65	12212.8	12025.5
12.7	12172.5	11985.2
12.75	12135.3	11948.1
12.8	12125	11937.8
12.85	12046.2	11858.9
12.9	11998.9	11811.6
12.95	12013.1	11825.9
13	11997.7	11810.5
13.05	11955.4	11768.2
13.1	11904.7	11717.4
13.15	11872	11684.8
13.2	11910.7	11723.4
13.25	11851.8	11664.5
13.3	11805.8	11618.6
13.35	11847.1	11659.9
13.4	11841.5	11654.2
13.45	11898.4	11711.2
13.5	11837.9	11650.7
13.55	11796.9	11609.7
13.6	11784.1	11596.8
13.65	11746.3	11559
13.7	11732.7	11545.5
13.75	11638.3	11451.1
13.8	11727.4	11540.1
13.85	11692.3	11505
13.9	11739.3	11552.1
13.95	11694.6	11507.4
14	11701.2	11514
14.05	11611.7	11424.5
14.1	11653.4	11466.2
14.15	11597.6	11410.4
14.2	11567.4	11380.2
14.25	11579.1	11391.8
14.3	11629	11441.7
14.35	11618.2	11431
14.4	11515.3	11328.1
14.45	11505.3	11318.1
14.5	11489.2	11301.9
14.55	11525.2	11337.9
14.6	11582.8	11395.5
14.65	11545.7	11358.4
14.7	11584.1	11396.8
14.75	11526	11338.8
14.8	11515.2	11327.9
14.85	11470.7	11283.5
14.9	11507.1	11319.8
14.95	11478.4	11291.1
15	11367.6	11180.3
15.05	11422.7	11235.4
15.1	11384	11196.7
15.15	11377.1	11189.8
15.2	11339.6	11152.3
15.25	11358.1	11170.8
15.3	11304.3	11117.1
15.35	11317.4	11130.1
15.4	11225.5	11038.2
15.45	11330	11142.8
15.5	11341.8	11154.6
15.55	11239	11051.7
15.6	11209.8	11022.5
15.65	11212.6	11025.4
15.7	11291.9	11104.6
15.75	11195.4	11008.2
15.8	11233.9	11046.6
15.85	11201.3	11014.1
15.9	11231.8	11044.5
15.95	11195.1	11007.8
16	11135.6	10948.3
16.05	11145.3	10958.1
16.1	11080	10892.7
16.15	11122.2	10934.9
16.2	11119.4	10932.1
16.25	11172.5	10985.3
16.3	11111.4	10924.1
16.35	11070.8	10883.6
16.4	11023.5	10836.3
16.45	11037.2	10850
16.5	11005.4	10818.1
16.55	10970.1	10782.9
16.6	11000.6	10813.4
16.65	10872.5	10685.2
16.7	10911.1	10723.8
16.75	10944.8	10757.6
16.8	10909.1	10721.8
16.85	10926.7	10739.5
16.9	10899.6	10712.3
16.95	10894.8	10707.5
17	10857.7	10670.4
17.05	10767.4	10580.1
17.1	10781.6	10594.4
17.15	10845.2	10658
17.2	10857.5	10670.2
17.25	10776.4	10589.2
17.3	10788.9	10601.7
17.35	10744.7	10557.5
17.4	10785.8	10598.5
17.45	10772.2	10585
17.5	10817.5	10630.3
17.55	10783.1	10595.9
17.6	10773.5	10586.2
17.65	10690	10502.8
17.7	10732.3	10545
17.75	10699.4	10512.1
17.8	10652.7	10465.4
17.85	10679.4	10492.1
17.9	10714.7	10527.5
17.95	10703	10515.7
18	10597.3	10410
18.05	10589.9	10402.6
18.1	10616.3	10429.1
18.15	10602.7	10415.5
18.2	10550.5	10363.3
18.25	10534.9	10347.6
18.3	10554.2	10367
18.35	10612.8	10425.6
18.4	10517.7	10330.4
18.45	10498	10310.8
18.5	10534.2	10347
18.55	10468.4	10281.2
18.6	10469.3	10282
18.65	10459.2	10272
18.7	10478	10290.7
18.75	10428.5	10241.3
18.8	10365.9	10178.7
18.85	10347.4	10160.1
18.9	10426.4	10239.2
18.95	10360.6	10173.4
19	10355.2	10167.9
19.05	10326.9	10139.7
19.1	10337.3	10150.1
19.15	10298.9	10111.7
19.2	10287.4	10100.1
19.25	10308	10120.7
19.3	10287.8	10100.5
19.35	10344.6	10157.4
19.4	10259.1	10071.8
19.45	10300.5	10113.2
19.5	10252.5	10065.2
19.55	10275.3	10088.1
19.6	10222.6	10035.4
19.65	10248.5	10061.2
19.7	10214.5	10027.3
19.75	10182.6	9995.35
19.8	10155.9	9968.6
19.85	10132.5	9945.26
19.9	10237.2	10050
19.95	10265.1	10077.9
20	10170.8	9983.54
20.05	10196.8	10009.5
20.1	10261.2	10074
20.15	10105.7	9918.44
20.2	10090.4	9903.1
20.25	10143	9955.74
20.3	10058.1	9870.81
20.35	10082.2	9894.96
20.4	10070	9882.78
20.45	10047.7	9860.49
20.5	9996.05	9808.8
20.55	9987.84	9800.59
20.6	9970.82	9783.57
20.65	9968.06	9780.81
20.7	9994.06	9806.81
20.75	9898.1	9710.85
20.8	9923.86	9736.61
20.85	9924.12	9736.87
20.9	9919.47	9732.22
20.95	9883.7	9696.45
21	9839.23	9651.98
21.05	9922.6	9735.35
21.1	9797.56	9610.31
21.15	9837.2	9649.95
21.2	9843.13	9655.88
21.25	9798.3	9611.05
21.3	9785.76	9598.51
21.35	9783.52	9596.27
21.4	9755.55	9568.31
21.45	9720.49	9533.24
21.5	9816.82	9629.57
21.55	9763.48	9576.23
21.6	9712.04	9524.8
21.65	9698.53	9511.28
21.7	9706.79	9519.54
21.75	9726.06	9538.81
21.8	9735.87	9548.62
21.85	9668.23	9480.98
21.9	9685.9	9498.65
21.95	9689.99	9502.74
22	9617.18	9429.93
22.05	9678.69	9491.44
22.1	9650.79	9463.54
22.15	9641.42	9454.17
22.2	9655.28	9468.04
22.25	9591.18	9403.93
22.3	9631.28	9444.03
22.35	9584.94	9397.69
22.4	9621.44	9434.19
22.45	9558.42	9371.17
22.5	9547.24	9360
22.55	9556.11	9368.86
22.6	9574.81	9387.56
22.65	9546.06	9358.81
22.7	9517.9	9330.65
22.75	9518.84	9331.59
22.8	9557.65	9370.4
22.85	9504.07	9316.83
22.9	9472.23	9284.98
22.95	9520.9	9333.65
23	9511.43	9324.18
23.05	9464.83	9277.58
23.1	9478.23	9290.98
23.15	9509.19	9321.94
23.2	9485.63	9298.39
23.25	9460.07	9272.82
23.3	9425.45	9238.2
23.35	9372.35	9185.1
23.4	9411.13	9223.88
23.45	9389.66	9202.41
23.5	9347.63	9160.39
23.55	9324.58	9137.33
23.6	9325.21	9137.96
23.65	9358.53	9171.28
23.7	9379.14	9191.89
23.75	9315.39	9128.14
23.8	9349.25	9162
23.85	9358.84	9171.59
23.9	9272.21	9084.96
23.95	9340.18	9152.93
24	9326.13	9138.88
24.05	9312.56	9125.31
24.1	9255.32	9068.07
24.15	9218.02	9030.77
24.2	9192.21	9004.96
24.25	9303.15	9115.9
24.3	9225.2	9037.95
24.35	9235.62	9048.37
24.4	9142.92	8955.67
24.45	9122.38	8935.13
24.5	9170.35	8983.1
24.55	9128.77	8941.52
24.6	9077.18	8889.93
24.65	9110.13	8922.88
24.7	9070.91	8883.66
24.75	9080.49	8893.24
24.8	9043.02	8855.77
24.85	8996.81	8809.56
24.9	9002.55	8815.3
24.95	9066.34	8879.09
25	8996.15	8808.9
25.05	9074.23	8886.98
25.1	9127.48	8940.23
25.15	9003.58	8816.33
25.2	9135.97	8948.72
25.25	9050.54	8863.29
25.3	9018.9	8831.65
25.35	9022.42	8835.17
25.4	9013.91	8826.66
25.45	9063.2	8875.95
25.5	9005.63	8818.38
25.55	8983.2	8795.95
25.6	8879.94	8692.69
25.65	8953.86	8766.61
25.7	8952.91	8765.66
25.75	8982.53	8795.28
25.8	8915.9	8728.65
25.85	8937.28	8750.03
25.9	8959.22	8771.97
25.95	8901.42	8714.17
26	8907.41	8720.16
26.05	8882.35	8695.1
26.1	8881.3	8694.06
26.15	8890.68	8703.43
26.2	8863.84	8676.59
26.25	8897.79	8710.54
26.3	8868.95	8681.7
26.35	8886.4	8699.15
26.4	8775.59	8588.34
26.45	8755.03	8567.78
26.5	8799.17	8611.92
26.55	8772.82	8585.58
26.6	8727.63	8540.39
26.65	8798.92	8611.67
26.7	8701.67	8514.42
26.75	8705.92	8518.67
26.8	8795.31	8608.06
26.85	8805.75	8618.5
26.9	8781.22	8593.97
26.95	8747.66	8560.42
27	8766.73	8579.48
27.05	8717.77	8530.52
27.1	8694.27	8507.02
27.15	8682.27	8495.02
27.2	8633.87	8446.62
27.25	8684.33	8497.08
27.3	8672.34	8485.1
27.35	8758.55	8571.3
27.4	8613.07	8425.82
27.45	8627.75	8440.5
27.5	8664.77	8477.52
27.55	8720.14	8532.9
27.6	8658.94	8471.69
27.65	8666.08	8478.83
27.7	8644.85	8457.6
27.75	8637.48	8450.23
27.8	8579.3	8392.05
27.85	8646.79	8459.54
27.9	8561.26	8374.01
27.95	8556.84	8369.59
28	8512.19	8324.94
28.05	8458.93	8271.68
28.1	8511.35	8324.1
28.15	8590.45	8403.2
28.2	8528	8340.75
28.25	8501.34	8314.09
28.3	8458.45	8271.2
28.35	8489.95	8302.7
28.4	8505.53	8318.28
28.45	8403.56	8216.31
28.5	8392.35	8205.1
28.55	8421.97	8234.72
28.6	8434.78	8247.53
28.65	8401.86	8214.61
28.7	8354.76	8167.51
28.75	8371.36	8184.11
28.8	8423.76	8236.51
28.85	8363.4	8176.15
28.9	8351.74	8164.49
28.95	8423.79	8236.54
29	8409.86	8222.61
29.05	8385.48	8198.23
29.1	8425.51	8238.26
29.15	8350.2	8162.95
29.2	8312.14	8124.9
29.25	8294.98	8107.73
29.3	8355.89	8168.64
29.35	8323.88	8136.63
29.4	8352.13	8164.88
29.45	8300.52	8113.27
29.5	8285.39	8098.14
29.55	8247.65	8060.4
29.6	8229.52	8042.27
29.65	8272.81	8085.56
29.7	8238.26	8051.02
29.75	8222.63	8035.38
29.8	8235.32	8048.07
29.85	8192.76	8005.51
29.9	8126	7938.75
29.95	8109.5	7922.25
30	8151.29	7964.05
30.05	8164.42	7977.17
30.1	8160.59	7973.35
30.15	8116.41	7929.16
30.2	8158.31	7971.06
30.25	8136.12	7948.88
30.3	8162.17	7974.92
30.35	8153.75	7966.5
30.4	8161.25	7974
30.45	8108.98	7921.73
30.5	8090.06	7902.81
30.55	8164.91	7977.66
30.6	8088.72	7901.47
30.65	8128.77	7941.52
30.7	8151.92	7964.67
30.75	8107.64	7920.39
30.8	8103.94	7916.69
30.85	8123.69	7936.44
30.9	8104.05	7916.8
30.95	8099.14	7911.89
31	8115.3	7928.05
31.05	8108.68	7921.44
31.1	8082.28	7895.03
31.15	8055.7	7868.45
31.2	8063.19	7875.95
31.25	8018.38	7831.13
31.3	8074.96	7887.71
31.35	8007.75	7820.5
31.4	8000.14	7812.89
31.45	7929.5	7742.25
31.5	8010.99	7823.74
31.55	7991.16	7803.91
31.6	7952.98	7765.73
31.65	7906.89	7719.64
31.7	7970.78	7783.54
31.75	7917.87	7730.62
31.8	7934.62	7747.37
31.85	7907.42	7720.17
31.9	8009.94	7822.69
31.95	7977.41	7790.16
32	7888.78	7701.53
32.05	7957.9	7770.65
32.1	7903.58	7716.33
32.15	7932.65	7745.4
32.2	7896	7708.75
32.25	7873.19	7685.94
32.3	7881.55	7694.3
32.35	7869.77	7682.52
32.4	7824.72	7637.47
32.45	7762.91	7575.66
32.5	7806.56	7619.31
32.55	7672.91	7485.66
32.6	7750.67	7563.42
32.65	7744.39	7557.14
32.7	7717.76	7530.51
32.75	7779.36	7592.11
32.8	7717.92	7530.67
32.85	7731.2	7543.96
32.9	7742.83	7555.58
32.95	7749.87	7562.62
33	7772.28	7585.03
33.05	7777.07	7589.82
33.1	7732.34	7545.09
33.15	7755.74	7568.49
33.2	7732.15	7544.9
33.25	7772.95	7585.71
33.3	7694.57	7507.33
33.35	7729.92	7542.68
33.4	7678.86	7491.61
33.45	7657.02	7469.77
33.5	7730.41	7543.16
33.55	7669.4	7482.15
33.6	7680.67	7493.42
33.65	7682.49	7495.25
33.7	7715.28	7528.03
33.75	7671.13	7483.88
33.8	7683.59	7496.34
33.85	7665.44	7478.19
33.9	7660.24	7472.99
33.95	7614.98	7427.73
34	7595.24	7407.99
34.05	7617.6	7430.36
34.1	7631.62	7444.37
34.15	7605.6	7418.36
34.2	7654.49	7467.24
34.25	7613.48	7426.23
34.3	7574.67	7387.42
34.35	7615.74	7428.49
34.4	7595.12	7407.87
34.45	7553.94	7366.69
34.5	7563.86	7376.61
34.55	7541.05	7353.8
34.6	7529.78	7342.53
34.65	7521.34	7334.09
34.7	7514.39	7327.14
34.75	7444.08	7256.83
34.8	7506.65	7319.4
34.85	7492.87	7305.62
34.9	7492.13	7304.88
34.95	7554.22	7366.98
35	7552.3	7365.05
35.05	7475.73	7288.48
35.1	7550.95	7363.7
35.15	7484.13	7296.88
35.2	7493.04	7305.79
35.25	7449.28	7262.03
35.3	7428.23	7240.98
35.35	7425.85	7238.6
35.4	7324.2	7136.95
35.45	7386.08	7198.83
35.5	7412.88	7225.63
35.55	7383.15	7195.9
35.6	7354.13	7166.88
35.65	7360.85	7173.6
35.7	7409.94	7222.69
35.75	7398.68	7211.43
35.8	7383.01	7195.76
35.85	7362.75	7175.5
35.9	7359.97	7172.72
35.95	7300.75	7113.5
36	7342.92	7155.67
36.05	7332.82	7145.57
36.1	7366.17	7178.92
36.15	7319.08	7131.83
36.2	7292.88	7105.63
36.25	7319.42	7132.17
36.3	7286.33	7099.08
36.35	7291.2	7103.95
36.4	7232.54	7045.29
36.45	7194.97	7007.72
36.5	7280.41	7093.16
36.55	7218.58	7031.33
36.6	7253.42	7066.17
36.65	7240.04	7052.79
36.7	7201.18	7013.93
36.75	7275.62	7088.37
36.8	7271.69	7084.44
36.85	7182.24	6994.99
36.9	7193.35	7006.1
36.95	7204.99	7017.74
37	7197.87	7010.62
37.05	7180.13	6992.88
37.1	7212.52	7025.27
37.15	7159.36	6972.11
37.2	7160.15	6972.9
37.25	7172.69	6985.44
37.3	7151.16	6963.91
37.35	7150.54	6963.29
37.4	7140.54	6953.29
37.45	7103.69	6916.44
37.5	7150.55	6963.3
37.55	7085.8	6898.55
37.6	7056.56	6869.32
37.65	7158.38	6971.13
37.7	7113.61	6926.36
37.75	7140.46	6953.21
37.8	7071.16	6883.91
37.85	7038.29	6851.04
37.9	7057.14	6869.89
37.95	7090.85	6903.6
38	7077.83	6890.58
38.05	7157.2	6969.95
38.1	7008.6	6821.35
38.15	7038.79	6851.54
38.2	7007.91	6820.67
38.25	7064.49	6877.24
38.3	7030.66	6843.41
38.35	7029.18	6841.93
38.4	7024.64	6837.4
38.45	7044.82	6857.57
38.5	7036.63	6849.38
38.55	7071.22	6883.97
38.6	7022.37	6835.12
38.65	7017.8	6830.55
38.7	6988.33	6801.08
38.75	6948.67	6761.42
38.8	6985.37	6798.12
38.85	6898.64	6711.39
38.9	6989.21	6801.96
38.95	6910.23	6722.99
39	6910.51	6723.26
39.05	6917.92	6730.67
39.1	6955.55	6768.3
39.15	6934.6	6747.36
39.2	6943	6755.75
39.25	6900.73	6713.48
39.3	7003.45	6816.2
39.35	6965.39	6778.14
39.4	6971.96	6784.71
39.45	7023.44	6836.19
39.5	6951.19	6763.94
39.55	6981.01	6793.76
39.6	6972.91	6785.66
39.65	6911.12	6723.87
39.7	6892.11	6704.86
39.75	6926.84	6739.59
39.8	6875.78	6688.53
39.85	6871.12	6683.88
39.9	6839.47	6652.22
39.95	6836.17	6648.92
40	6784.35	6597.1
40.05	6793.06	6605.81
40.1	6934.59	6747.34
40.15	6855.58	6668.33
40.2	6883.45	6696.2
40.25	6826.04	6638.79
40.3	6779.52	6592.27
40.35	6774.81	6587.57
40.4	6858.5	6671.25
40.45	6842.15	6654.9
40.5	6817.24	6629.99
40.55	6847.28	6660.03
40.6	6867.85	6680.6
40.65	6829.5	6642.25
40.7	6755.31	6568.06
40.75	6714.78	6527.54
40.8	6771.07	6583.82
40.85	6783.17	6595.92
40.9	6743.48	6556.23
40.95	6711.51	6524.26
41	6710.79	6523.54
41.05	6693.98	6506.73
41.1	6653.32	6466.07
41.15	6733.72	6546.47
41.2	6636.39	6449.14
41.25	6730.51	6543.26
41.3	6713.09	6525.84
41.35	6670.57	6483.32
41.4	6667.4	6480.15
41.45	6682.96	6495.71
41.5	6583.37	6396.12
41.55	6637.7	6450.45
41.6	6608.31	6421.06
41.65	6629.96	6442.72
41.7	6595.72	6408.47
41.75	6600.08	6412.83
41.8	6674.96	6487.72
41.85	6603.82	6416.58
41.9	6623.44	6436.19
41.95	6572.26	6385.01
42	6583.24	6395.99
42.05	6531.75	6344.5
42.1	6596.34	6409.09
42.15	6597.06	6409.81
42.2	6553.63	6366.38
42.25	6523.68	6336.43
42.3	6548.4	6361.15
42.35	6564	6376.75
42.4	6490.03	6302.78
42.45	6541.4	6354.15
42.5	6569.09	6381.84
42.55	6545.01	6357.76
42.6	6512.73	6325.48
42.65	6562.79	6375.54
42.7	6535.49	6348.24
42.75	6489.35	6302.1
42.8	6539.23	6351.98
42.85	6501.69	6314.44
42.9	6455.42	6268.17
42.95	6549.55	6362.3
43	6450.09	6262.84
43.05	6474.06	6286.81
43.1	6523.42	6336.17
43.15	6469.52	6282.28
43.2	6446.76	6259.51
43.25	6466.75	6279.5
43.3	6420.42	6233.17
43.35	6411.78	6224.53
43.4	6399.64	6212.39
43.45	6348.57	6161.32
43.5	6416.09	6228.84
43.55	6370.84	6183.59
43.6	6397.7	6210.45
43.65	6346.17	6158.93
43.7	6369.43	6182.18
43.75	6402.65	6215.41
43.8	6415.09	6227.84
43.85	6424.23	6236.98
43.9	6365.6	6178.35
43.95	6475.74	6288.49
44	6397.91	6210.66
44.05	6408.43	6221.18
44.1	6441.11	6253.86
44.15	6366.79	6179.54
44.2	6409.8	6222.55
44.25	6393.2	6205.95
44.3	6384.19	6196.94
44.35	6364.62	6177.37
44.4	6387.57	6200.32
44.45	6383.24	6195.99
44.5	6343.77	6156.53
44.55	6375.54	6188.29
44.6	6309.24	6121.99
44.65	6318.21	6130.96
44.7	6256.26	6069.01
44.75	6338.24	6150.99
44.8	6303	6115.75
44.85	6304.85	6117.6
44.9	6259.29	6072.04
44.95	6276.2	6088.95
45	6252.95	6065.7
45.05	6252.57	6065.32
45.1	6241.96	6054.71
45.15	6274.47	6087.22
45.2	6227.21	6039.96
45.25	6258.22	6070.97
45.3	6205.43	6018.19
45.35	6253.17	6065.93
45.4	6231.42	6044.17
45.45	6256.85	6069.6
45.5	6226.74	6039.49
45.55	6224.06	6036.81
45.6	6207.65	6020.4
45.65	6129.31	5942.06
45.7	6202.16	6014.91
45.75	6176.16	5988.91
45.8	6155.62	5968.37
45.85	6108.63	5921.38
45.9	6108.7	5921.45
45.95	6104.44	5917.19
46	6183.47	5996.22
46.05	6172.82	5985.57
46.1	6181.2	5993.95
46.15	6179.15	5991.9
46.2	6140.88	5953.63
46.25	6140.92	5953.67
46.3	6153.31	5966.06
46.35	6196.96	6009.71
46.4	6126.77	5939.52
46.45	6169.86	5982.62
46.5	6125.35	5938.1
46.55	6126.34	5939.09
46.6	6123.88	5936.63
46.65	6106.93	5919.68
46.7	6081.86	5894.62
46.75	6150.86	5963.61
46.8	6083.12	5895.87
46.85	6055.06	5867.81
46.9	6024.77	5837.52
46.95	6100.29	5913.04
47	6059.41	5872.16
47.05	6017.94	5830.69
47.1	6063.85	5876.6
47.15	6123.34	5936.09
47.2	6086.96	5899.71
47.25	6080.78	5893.53
47.3	6044.52	5857.27
47.35	6040.79	5853.54
47.4	6056.72	5869.47
47.45	6069.67	5882.42
47.5	6033.61	5846.36
47.55	6002.16	5814.91
47.6	5993.31	5806.06
47.65	6011.72	5824.47
47.7	6012.05	5824.8
47.75	6019.46	5832.22
47.8	6013.78	5826.53
47.85	5995.49	5808.24
47.9	5975.4	5788.15
47.95	5964.63	5777.39
48	5963.92	5776.67
48.05	6004.98	5817.73
48.1	5998.21	5810.96
48.15	5946.1	5758.85
48.2	5974.57	5787.32
48.25	5953.15	5765.9
48.3	5924.06	5736.81
48.35	5952.29	5765.04
48.4	6008.85	5821.6
48.45	5931.43	5744.18
48.5	5887.58	5700.33
48.55	5918.11	5730.86
48.6	5922.74	5735.49
48.65	5924.42	5737.17
48.7	5906.66	5719.41
48.75	5855.92	5668.67
48.8	5868.68	5681.43
48.85	5829.19	5641.94
48.9	5840.89	5653.64
48.95	5835.4	5648.15
49	5884.61	5697.36
49.05	5879.82	5692.58
49.1	5929.6	5742.35
49.15	5873.69	5686.44
49.2	5881.55	5694.3
49.25	5846.84	5659.59
49.3	5838.45	5651.21
49.35	5870.26	5683.01
49.4	5856.32	5669.07
49.45	5908.27	5721.02
49.5	5876.69	5689.44
49.55	5818.77	5631.52
49.6	5874.89	5687.64
49.65	5785.1	5597.85
49.7	5816.43	5629.18
49.75	5803.88	5616.63
49.8	5823.18	5635.93
49.85	5780.01	5592.76
49.9	5786.68	5599.43
49.95	5786.32	5599.07
50	5794.33	5607.08
50.05	5752.99	5565.74
50.1	5740.56	5553.31
50.15	5779.23	5591.98
50.2	5751.44	5564.19
50.25	5761.08	5573.83
50.3	5804.39	5617.14
50.35	5779	5591.75
50.4	5724.09	5536.84
50.45	5731.49	5544.24
50.5	5755.19	5567.94
50.55	5740.14	5552.89
50.6	5769.63	5582.38
50.65	5747.9	5560.65
50.7	5765.89	5578.65
50.75	5702.11	5514.86
50.8	5724.51	5537.26
50.85	5726.73	5539.48
50.9	5717.87	5530.62
50.95	5736.03	5548.79
51	5651.99	5464.74
51.05	5671.2	5483.95
51.1	5681.53	5494.28
51.15	5713.02	5525.77
51.2	5691.41	5504.16
51.25	5696.14	5508.89
51.3	5698.12	5510.87
51.35	5684.96	5497.72
51.4	5699.68	5512.43
51.45	5682.59	5495.34
51.5	5617.22	5429.97
51.55	5645.07	5457.83
51.6	5624.11	5436.86
51.65	5635.95	5448.7
51.7	5683.71	5496.46
51.75	5650.46	5463.21
51.8	5649.12	5461.88
51.85	5670.85	5483.6
51.9	5619.73	5432.48
51.95	5587.89	5400.64
52	5643.47	5456.22
52.05	5601	5413.75
52.1	5647.45	5460.2
52.15	5645.64	5458.39
52.2	5602.05	5414.81
52.25	5676.72	5489.47
52.3	5590.05	5402.8
52.35	5588.21	5400.96
52.4	5665.83	5478.58
52.45	5600.08	5412.83
52.5	5589.26	5402.01
52.55	5584.21	5396.96
52.6	5602.6	5415.36
52.65	5595.67	5408.42
52.7	5589.55	5402.3
52.75	5535.58	5348.33
52.8	5528.75	5341.5
52.85	5585.23	5397.99
52.9	5587.12	5399.87
52.95	5474.3	5287.05
53	5480.03	5292.78
53.05	5545.48	5358.23
53.1	5546.32	5359.07
53.15	5486.34	5299.09
53.2	5471.75	5284.5
53.25	5437.94	5250.69
53.3	5468.84	5281.59
53.35	5486.49	5299.24
53.4	5503.24	5315.99
53.45	5488.03	5300.78
53.5	5466.98	5279.73
53.55	5483.64	5296.39
53.6	5505.88	5318.63
53.65	5453.62	5266.38
53.7	5480.36	5293.12
53.75	5409.97	5222.73
53.8	5491.44	5304.2
53.85	5482.55	5295.3
53.9	5515.33	5328.08
53.95	5464.81	5277.57
54	5538.83	5351.58
54.05	5494.79	5307.54
54.1	5483.68	5296.43
54.15	5465.57	5278.33
54.2	5452.39	5265.14
54.25	5402.26	5215.01
54.3	5345.44	5158.19
54.35	5438.4	5251.15
54.4	5431.37	5244.12
54.45	5479.78	5292.53
54.5	5443.52	5256.27
54.55	5399.55	5212.31
54.6	5408.61	5221.36
54.65	5471.95	5284.7
54.7	5397.49	5210.24
54.75	5362.86	5175.61
54.8	5468.73	5281.48
54.85	5382.9	5195.65
54.9	5389.47	5202.22
54.95	5421.03	5233.78
55	5353.49	5166.24
55.05	5327.53	5140.28
55.1	5325.25	5138.01
55.15	5325.84	5138.59
55.2	5302.45	5115.2
55.25	5320.58	5133.34
55.3	5345.57	5158.32
55.35	5373.26	5186.01
55.4	5329.3	5142.05
55.45	5345.25	5158
55.5	5358.13	5170.88
55.55	5342.85	5155.6
55.6	5295.98	5108.73
55.65	5323.04	5135.8
55.7	5298.42	5111.17
55.75	5269.08	5081.83
55.8	5296.08	5108.83
55.85	5328.35	5141.1
55.9	5273.35	5086.1
55.95	5297.76	5110.51
56	5318.93	5131.68
56.05	5276.4	5089.15
56.1	5276.63	5089.38
56.15	5210.88	5023.63
56.2	5205.52	5018.27
56.25	5260.79	5073.54
56.3	5235.05	5047.8
56.35	5272.23	5084.99
56.4	5266.07	5078.82
56.45	5240.69	5053.44
56.5	5233.02	5045.77
56.55	5306.67	5119.42
56.6	5209.24	5021.99
56.65	5201.02	5013.77
56.7	5222.34	5035.09
56.75	5286.22	5098.97
56.8	5244.33	5057.09
56.85	5244.43	5057.18
56.9	5202.12	5014.87
56.95	5219.06	5031.81
57	5171.73	4984.48
57.05	5171.86	4984.61
57.1	5167.26	4980.01
57.15	5157.89	4970.64
57.2	5148.36	4961.11
57.25	5193.19	5005.94
57.3	5163.28	4976.03
57.35	5161	4973.75
57.4	5194.02	5006.77
57.45	5209.24	5021.99
57.5	5191.88	5004.63
57.55	5192.61	5005.36
57.6	5191.13	5003.89
57.65	5187.82	5000.57
57.7	5197.09	5009.84
57.75	5186.07	4998.82
57.8	5180.04	4992.79
57.85	5136.97	4949.72
57.9	5149.37	4962.12
57.95	5148.43	4961.18
58	5122.68	4935.43
58.05	5199.37	5012.12
58.1	5151.54	4964.29
58.15	5153.28	4966.03
58.2	5098.2	4910.95
58.25	5125.9	4938.65
58.3	5161.42	4974.18
58.35	5098.46	4911.22
58.4	5114.05	4926.8
58.45	5094.59	4907.34
58.5	5105.07	4917.82
58.55	5138.87	4951.62
58.6	5102.64	4915.39
58.65	5130.57	4943.32
58.7	5110.8	4923.55
58.75	5128.13	4940.88
58.8	5112.35	4925.1
58.85	5104.9	4917.65
58.9	5059.77	4872.52
58.95	5069.1	4881.85
59	5099.58	4912.33
59.05	5076.17	4888.92
59.1	5032.89	4845.64
59.15	5032.98	4845.73
59.2	5049.95	4862.7
59.25	5084.76	4897.51
59.3	5066.39	4879.14
59.35	5076.04	4888.79
59.4	5008.44	4821.19
59.45	5019.34	4832.09
59.5	5066.57	4879.32
59.55	5037.08	4849.83
59.6	5039	4851.75
59.65	5018.19	4830.94
59.7	4987.68	4800.43
59.75	4982.07	4794.82
59.8	4992.69	4805.44
59.85	4976.7	4789.45
59.9	5029.69	4842.44
59.95	5004.24	4816.99
60	5019.15	4831.9
60.05	5051.44	4864.19
60.1	5024.46	4837.21
60.15	4994.32	4807.07
60.2	5044.73	4857.48
60.25	5053.86	4866.61
60.3	4959.81	4772.56
60.35	4987.85	4800.6
60.4	5022.05	4834.8
60.45	4985.82	4798.57
60.5	4982.04	4794.79
60.55	4966.09	4778.84
60.6	4940.68	4753.43
60.65	4927	4739.75
60.7	4925.75	4738.51
60.75	4956.27	4769.02
60.8	4975.46	4788.21
60.85	4954.82	4767.57
60.9	4994.33	4807.08
60.95	4977.32	4790.07
61	4901.9	4714.65
61.05	4930.73	4743.48
61.1	4924.61	4737.36
61.15	4891.69	4704.45
61.2	4940.61	4753.36
61.25	4937.34	4750.09
61.3	4897.21	4709.97
61.35	4923.9	4736.65
61.4	4901.76	4714.51
61.45	4944.45	4757.2
61.5	4935.53	4748.28
61.55	4892.38	4705.13
61.6	4875.31	4688.07
61.65	4913.22	4725.97
61.7	4955.73	4768.48
61.75	4899.52	4712.27
61.8	4914.32	4727.07
61.85	4902.81	4715.56
61.9	4894.05	4706.8
61.95	4843.62	4656.38
62	4924.74	4737.49
62.05	4873.95	4686.7
62.1	4860.13	4672.88
62.15	4867.13	4679.89
62.2	4843.77	4656.52
62.25	4867.15	4679.9
62.3	4844.51	4657.26
62.35	4845.53	4658.28
62.4	4796.26	4609.01
62.45	4810.84	4623.59
62.5	4860.31	4673.06
62.55	4772.89	4585.64
62.6	4832.61	4645.36
62.65	4804.09	4616.84
62.7	4809.26	4622.01
62.75	4826.07	4638.82
62.8	4803.84	4616.59
62.85	4841.96	4654.71
62.9	4779.53	4592.28
62.95	4783.51	4596.26
63	4807.74	4620.49
63.05	4722.28	4535.03
63.1	4780.17	4592.92
63.15	4731.2	4543.95
63.2	4763.64	4576.4
63.25	4779.76	4592.51
63.3	4722.82	4535.57
63.35	4703.12	4515.87
63.4	4767.94	4580.69
63.45	4750.95	4563.7
63.5	4748.83	4561.58
63.55	4768.26	4581.01
63.6	4726.71	4539.46
63.65	4712.32	4525.07
63.7	4734.67	4547.42
63.75	4674.16	4486.91
63.8	4686.51	4499.26
63.85	4704.63	4517.38
63.9	4718.43	4531.18
63.95	4713.17	4525.92
64	4664.38	4477.13
64.05	4663.31	4476.06
64.1	4681.06	4493.81
64.15	4722.4	4535.15
64.2	4703.61	4516.36
64.25	4644.31	4457.07
64.3	4682.3	4495.05
64.35	4683.79	4496.54
64.4	4685.92	4498.67
64.45	4645.88	4458.63
64.5	4691.64	4504.39
64.55	4725.1	4537.86
64.6	4657.07	4469.82
64.65	4665.77	4478.52
64.7	4706.75	4519.5
64.75	4658.98	4471.73
64.8	4696.16	4508.91
64.85	4652.25	4465
64.9	4677.98	4490.74
64.95	4641.74	4454.49
65	4657.57	4470.32
65.05	4651.6	4464.36
65.1	4675.18	4487.93
65.15	4632.83	4445.58
65.2	4557.81	4370.57
65.25	4611.86	4424.62
65.3	4618.4	4431.15
65.35	4613.08	4425.83
65.4	4666.24	4478.99
65.45	4687.58	4500.33
65.5	4643.35	4456.11
65.55	4617.59	4430.34
65.6	4631.27	4444.02
65.65	4605.86	4418.61
65.7	4638.03	4450.78
65.75	4660.92	4473.67
65.8	4565.36	4378.11
65.85	4605.6	4418.35
65.9	4583.29	4396.05
65.95	4587.76	4400.51
66	4533.02	4345.77
66.05	4598.18	4410.93
66.1	4534.1	4346.85
66.15	4557.17	4369.92
66.2	4613.06	4425.82
66.25	4611.93	4424.68
66.3	4586.23	4398.98
66.35	4535.15	4347.9
66.4	4589.61	4402.36
66.45	4593.74	4406.49
66.5	4574.84	4387.59
66.55	4506.05	4318.8
66.6	4540.13	4352.88
66.65	4525.41	4338.16
66.7	4559.4	4372.15
66.75	4553.92	4366.67
66.8	4552.53	4365.28
66.85	4516.77	4329.52
66.9	4482.56	4295.31
66.95	4491.31	4304.06
67	4499.08	4311.83
67.05	4545.95	4358.71
67.1	4471.42	4284.17
67.15	4569.99	4382.74
67.2	4517.5	4330.25
67.25	4524.18	4336.93
67.3	4492.23	4304.98
67.35	4504.15	4316.9
67.4	4504.76	4317.51
67.45	4424.1	4236.85
67.5	4457.4	4270.15
67.55	4525.29	4338.04
67.6	4441.95	4254.7
67.65	4490.64	4303.39
67.7	4487.04	4299.79
67.75	4488.23	4300.98
67.8	4532.28	4345.03
67.85	4487.21	4299.96
67.9	4488.15	4300.91
67.95	4508.06	4320.82
68	4495.78	4308.53
68.05	4538.67	4351.42
68.1	4496.54	4309.29
68.15	4464.93	4277.68
68.2	4484.74	4297.49
68.25	4458.7	4271.45
68.3	4447.07	4259.82
68.35	4453.13	4265.88
68.4	4460.75	4273.51
68.45	4490.88	4303.63
68.5	4497.92	4310.67
68.55	4432.7	4245.45
68.6	4447.1	4259.85
68.65	4440.26	4253.01
68.7	4428.45	4241.2
68.75	4399.76	4212.51
68.8	4416.34	4229.09
68.85	4422.71	4235.46
68.9	4405.4	4218.15
68.95	4410.52	4223.27
69	4374.45	4187.2
69.05	4479.96	4292.71
69.1	4398.14	4210.89
69.15	4423.48	4236.23
69.2	4396.67	4209.42
69.25	4435.52	4248.27
69.3	4429.57	4242.32
69.35	4368.35	4181.11
69.4	4418.72	4231.47
69.45	4364.75	4177.5
69.5	4349.21	4161.96
69.55	4388.81	4201.56
69.6	4405.76	4218.51
69.65	4430.76	4243.51
69.7	4388.94	4201.69
69.75	4401.01	4213.76
69.8	4419.68	4232.43
69.85	4391.75	4204.5
69.9	4336.81	4149.56
69.95	4358.68	4171.43
70	4406.23	4218.98
70.05	4350.83	4163.58
70.1	4312.22	4124.97
70.15	4297.91	4110.67
70.2	4324.37	4137.12
70.25	4310.08	4122.83
70.3	4352.06	4164.81
70.35	4337.47	4150.22
70.4	4322.84	4135.59
70.45	4339.56	4152.31
70.5	4331.27	4144.02
70.55	4276.56	4089.32
70.6	4340.9	4153.66
70.65	4313.91	4126.67
70.7	4339.88	4152.63
70.75	4329.82	4142.57
70.8	4314.08	4126.83
70.85	4332.06	4144.81
70.9	4337.01	4149.76
70.95	4351.21	4163.96
71	4316.16	4128.91
71.05	4317.73	4130.48
71.1	4292.8	4105.55
71.15	4355.39	4168.14
71.2	4342.57	4155.32
71.25	4277.1	4089.85
71.3	4293.66	4106.41
71.35	4303.73	4116.48
71.4	4265.67	4078.42
71.45	4278.55	4091.3
71.5	4249.8	4062.55
71.55	4245.03	4057.78
71.6	4251.5	4064.25
71.65	4292.85	4105.6
71.7	4237.78	4050.53
71.75	4282.84	4095.59
71.8	4219.09	4031.84
71.85	4250.01	4062.76
71.9	4297.24	4109.99
71.95	4302.73	4115.48
72	4257.55	4070.3
72.05	4273.01	4085.76
72.1	4234.7	4047.45
72.15	4267.77	4080.52
72.2	4247.55	4060.3
72.25	4208.92	4021.67
72.3	4247.64	4060.39
72.35	4224.92	4037.67
72.4	4270.82	4083.57
72.45	4212.24	4024.99
72.5	4259.75	4072.5
72.55	4210.5	4023.25
72.6	4204.76	4017.51
72.65	4211.85	4024.61
72.7	4228.73	4041.48
72.75	4236.71	4049.46
72.8	4200.17	4012.92
72.85	4212.29	4025.04
72.9	4162.47	3975.22
72.95	4204.69	4017.44
73	4205.99	4018.74
73.05	4225.15	4037.9
73.1	4198.87	4011.62
73.15	4180.48	3993.23
73.2	4154.45	3967.2
73.25	4207.28	4020.03
73.3	4103.87	3916.62
73.35	4171.02	3983.77
73.4	4140.79	3953.55
73.45	4145.23	3957.98
73.5	4153.71	3966.46
73.55	4188.74	4001.49
73.6	4169.36	3982.11
73.65	4126.29	3939.04
73.7	4144.23	3956.98
73.75	4159.27	3972.03
73.8	4140.05	3952.8
73.85	4183.75	3996.5
73.9	4142.46	3955.21
73.95	4165.54	3978.29
74	4125.94	3938.69
74.05	4167.91	3980.66
74.1	4157.42	3970.17
74.15	4108.21	3920.96
74.2	4092.67	3905.42
74.25	4147.57	3960.32
74.3	4134.89	3947.64
74.35	4120.48	3933.24
74.4	4148.63	3961.38
74.45	4084.78	3897.53
74.5	4150.7	3963.45
74.55	4177.18	3989.93
74.6	4130.97	3943.72
74.65	4133.19	3945.94
74.7	4138.21	3950.96
74.75	4172.71	3985.46
74.8	4104.88	3917.63
74.85	4167.61	3980.36
74.9	4130.79	3943.54
74.95	4107.97	3920.72
75	4110.65	3923.4
75.05	4126.69	3939.45
75.1	4124.95	3937.7
75.15	4106.88	3919.63
75.2	4065.33	3878.08
75.25	4055.13	3867.88
75.3	4083.77	3896.52
75.35	4051.68	3864.43
75.4	4052.22	3864.97
75.45	4100.65	3913.4
75.5	4093.8	3906.55
75.55	4030.99	3843.74
75.6	4092.63	3905.39
75.65	4081.27	3894.02
75.7	4060.89	3873.64
75.75	4079.37	3892.12
75.8	4077.7	3890.45
75.85	4079.58	3892.33
75.9	4064.37	3877.12
75.95	4079.53	3892.28
76	4038.77	3851.52
76.05	4050.16	3862.91
76.1	4080.61	3893.36
76.15	4046.57	3859.32
76.2	4047.83	3860.58
76.25	4068.44	3881.19
76.3	4016.23	3828.99
76.35	4011.81	3824.56
76.4	4019.58	3832.33
76.45	4018.55	3831.3
76.5	4025.58	3838.33
76.55	3986.44	3799.19
76.6	4025.3	3838.05
76.65	4023.19	3835.95
76.7	4008.9	3821.65
76.75	4028.37	3841.12
76.8	4024.24	3836.99
76.85	4019.01	3831.76
76.9	4028.7	3841.45
76.95	4048.68	3861.43
77	4046.17	3858.92
77.05	4007.77	3820.52
77.1	4021.06	3833.81
77.15	3996.23	3808.98
77.2	4002.41	3815.16
77.25	3944.92	3757.67
77.3	3987.75	3800.5
77.35	3975.21	3787.96
77.4	3970.09	3782.84
77.45	4007.41	3820.16
77.5	3933.35	3746.1
77.55	3988.81	3801.56
77.6	3953.02	3765.77
77.65	3966.34	3779.09
77.7	3910.46	3723.21
77.75	3948.5	3761.25
77.8	3958.71	3771.46
77.85	3941.14	3753.9
77.9	3910.57	3723.32
77.95	3925.8	3738.55
78	3918.61	3731.36
78.05	3976.45	3789.2
78.1	3952.59	3765.34
78.15	3906.08	3718.83
78.2	3926.03	3738.78
78.25	3913.16	3725.91
78.3	3919.24	3731.99
78.35	3891.82	3704.57
78.4	3860.88	3673.63
78.45	3840.92	3653.67
78.5	3888.61	3701.36
78.55	3900.07	3712.82
78.6	3873.1	3685.85
78.65	3917.51	3730.26
78.7	3957.35	3770.1
78.75	3889.48	3702.23
78.8	3918.6	3731.35
78.85	3883.77	3696.52
78.9	3856.66	3669.42
78.95	3886.8	3699.55
79	3882.64	3695.39
79.05	3876.28	3689.03
79.1	3899.1	3711.85
79.15	3909.69	3722.44
79.2	3892.12	3704.88
79.25	3918.07	3730.82
79.3	3910.54	3723.29
79.35	3924.72	3737.47
79.4	3917.91	3730.66
79.45	3890.7	3703.46
79.5	3886.14	3698.89
79.55	3888.85	3701.6
79.6	3907.53	3720.28
79.65	3859.35	3672.1
79.7	3865.35	3678.1
79.75	3879.95	3692.7
79.8	3908.33	3721.09
79.85	3877.63	3690.38
79.9	3882.15	3694.9
79.95	3898.99	3711.74
80	3859.11	3671.86
80.05	3928.12	3740.88
80.1	3885.04	3697.79
80.15	3855.9	3668.65
80.2	3882.98	3695.73
80.25	3916.19	3728.94
80.3	3860.46	3673.21
80.35	3864.01	3676.76
80.4	3881.29	3694.04
80.45	3828.29	3641.04
80.5	3897.56	3710.31
80.55	3843.75	3656.5
80.6	3803.18	3615.94
80.65	3814.93	3627.68
80.7	3872.04	3684.79
80.75	3809.56	3622.31
80.8	3807.15	3619.9
80.85	3815.98	3628.73
80.9	3822.52	3635.27
80.95	3809.18	3621.93
81	3798.92	3611.67
81.05	3805.12	3617.87
81.1	3779.99	3592.74
81.15	3780.86	3593.61
81.2	3802.23	3614.98
81.25	3768.6	3581.35
81.3	3786.07	3598.82
81.35	3811.12	3623.87
81.4	3777.26	3590.01
81.45	3751.18	3563.93
81.5	3810.96	3623.71
81.55	3817.72	3630.47
81.6	3744.19	3556.94
81.65	3751.96	3564.71
81.7	3812.44	3625.19
81.75	3756.5	3569.25
81.8	3807.46	3620.21
81.85	3769.59	3582.35
81.9	3778.93	3591.68
81.95	3775.28	3588.03
82	3761.5	3574.25
82.05	3708.96	3521.72
82.1	3780.9	3593.66
82.15	3731.57	3544.33
82.2	3802.69	3615.45
82.25	3742.01	3554.76
82.3	3742.39	3555.14
82.35	3719.74	3532.49
82.4	3785.66	3598.41
82.45	3760.61	3573.36
82.5	3739.31	3552.06
82.55	3768.87	3581.62
82.6	3707.46	3520.21
82.65	3755.38	3568.14
82.7	3737.66	3550.41
82.75	3762	3574.75
82.8	3725.58	3538.33
82.85	3715.19	3527.94
82.9	3742.7	3555.45
82.95	3714.37	3527.12
83	3768.4	3581.15
83.05	3721.51	3534.26
83.1	3729.73	3542.48
83.15	3736.61	3549.37
83.2	3729.34	3542.09
83.25	3695.36	3508.11
83.3	3692.6	3505.35
83.35	3708.07	3520.82
83.4	3702.77	3515.52
83.45	3680.57	3493.32
83.5	3695.8	3508.55
83.55	3698.39	3511.14
83.6	3726	3538.75
83.65	3697.07	3509.82
83.7	3718.81	3531.56
83.75	3656.95	3469.7
83.8	3658.33	3471.08
83.85	3651.53	3464.28
83.9	3689.03	3501.78
83.95	3665.93	3478.68
84	3620.78	3433.53
84.05	3638.38	3451.13
84.1	3715.96	3528.71
84.15	3634.92	3447.67
84.2	3671.67	3484.42
84.25	3667.62	3480.37
84.3	3650.29	3463.04
84.35	3638.17	3450.92
84.4	3600.56	3413.31
84.45	3643.78	3456.53
84.5	3691.02	3503.77
84.55	3659.98	3472.73
84.6	3681.49	3494.24
84.65	3687.31	3500.06
84.7	3684.51	3497.26
84.75	3661.09	3473.84
84.8	3645.53	3458.28
84.85	3670.75	3483.5
84.9	3637.09	3449.85
84.95	3613.77	3426.52
85	3603.82	3416.57
85.05	3600.45	3413.2
85.1	3612.11	3424.87
85.15	3622.33	3435.08
85.2	3599.41	3412.16
85.25	3601.25	3414
85.3	3605.7	3418.45
85.35	3627.13	3439.88
85.4	3628	3440.75
85.45	3654.05	3466.8
85.5	3640.63	3453.38
85.55	3623.45	3436.2
85.6	3602.97	3415.72
85.65	3589.57	3402.32
85.7	3584.37	3397.12
85.75	3611.42	3424.17
85.8	3583.44	3396.19
85.85	3570.08	3382.83
85.9	3546.88	3359.63
85.95	3621.81	3434.56
86	3592.22	3404.97
86.05	3599.72	3412.47
86.1	3609.93	3422.68
86.15	3566.06	3378.81
86.2	3595.47	3408.22
86.25	3581.02	3393.77
86.3	3590.22	3402.97
86.35	3584.83	3397.58
86.4	3565.58	3378.33
86.45	3581.36	3394.11
86.5	3598.23	3410.98
86.55	3582.68	3395.44
86.6	3589.11	3401.86
86.65	3580.44	3393.19
86.7	3569.86	3382.61
86.75	3549.06	3361.81
86.8	3496.16	3308.91
86.85	3558.88	3371.63
86.9	3509.68	3322.43
86.95	3513.04	3325.79
87	3579.92	3392.68
87.05	3556.62	3369.38
87.1	3542.94	3355.7
87.15	3548.44	3361.19
87.2	3538.4	3351.15
87.25	3616.63	3429.38
87.3	3572.48	3385.23
87.35	3494.73	3307.48
87.4	3545.46	3358.21
87.45	3526.36	3339.11
87.5	3518.85	3331.6
87.55	3507.34	3320.09
87.6	3554.05	3366.8
87.65	3525.11	3337.86
87.7	3522.99	3335.74
87.75	3556.51	3369.26
87.8	3507.08	3319.84
87.85	3539.67	3352.42
87.9	3525.14	3337.89
87.95	3507.92	3320.67
88	3552.75	3365.5
88.05	3494.85	3307.6
88.1	3564.52	3377.27
88.15	3523.58	3336.33
88.2	3534.14	3346.89
88.25	3497.53	3310.28
88.3	3531.15	3343.9
88.35	3481.6	3294.35
88.4	3468.89	3281.65
88.45	3467.84	3280.59
88.5	3498.75	3311.5
88.55	3481.03	3293.78
88.6	3514.25	3327
88.65	3519.82	3332.57
88.7	3523.74	3336.49
88.75	3496.92	3309.67
88.8	3524.88	3337.63
88.85	3483.54	3296.29
88.9	3519.7	3332.45
88.95	3490.94	3303.69
89	3474.94	3287.69
89.05	3457.34	3270.09
89.1	3456.63	3269.38
89.15	3524.99	3337.74
89.2	3449.85	3262.6
89.25	3461.9	3274.65
89.3	3454.29	3267.04
89.35	3430.84	3243.59
89.4	3485.94	3298.69
89.45	3499.93	3312.68
89.5	3456.73	3269.48
89.55	3452.29	3265.04
89.6	3483.49	3296.24
89.65	3449.82	3262.57
89.7	3452.18	3264.93
89.75	3472.41	3285.16
89.8	3399.04	3211.8
89.85	3418.73	3231.48
89.9	3426.2	3238.95
89.95	3447.38	3260.13
90	3455.98	3268.73
90.05	3435.94	3248.69
90.1	3442.67	3255.42
90.15	3438.68	3251.43
90.2	3466.18	3278.93
90.25	3380.36	3193.11
90.3	3439.7	3252.45
90.35	3446.82	3259.57
90.4	3458.18	3270.93
90.45	3429.14	3241.89
90.5	3398.53	3211.28
90.55	3393.26	3206.01
90.6	3434.65	3247.4
90.65	3426.12	3238.87
90.7	3410.8	3223.55
90.75	3403.24	3215.99
90.8	3420.04	3232.79
90.85	3454.44	3267.19
90.9	3434.66	3247.41
90.95	3423.03	3235.78
91	3452.17	3264.92
91.05	3388.06	3200.82
91.1	3438.82	3251.57
91.15	3426.32	3239.07
91.2	3431.19	3243.94
91.25	3430.82	3243.57
91.3	3390.82	3203.58
91.35	3402.14	3214.89
91.4	3395.22	3207.97
91.45	3412.66	3225.41
91.5	3390.18	3202.93
91.55	3351.35	3164.1
91.6	3405.45	3218.2
91.65	3398.77	3211.52
91.7	3384.12	3196.87
91.75	3379.78	3192.53
91.8	3388.19	3200.94
91.85	3383.9	3196.65
91.9	3387.54	3200.29
91.95	3341.61	3154.36
92	3377.35	3190.1
92.05	3348.99	3161.74
92.1	3411.1	3223.85
92.15	3331.73	3144.48
92.2	3339.52	3152.27
92.25	3353.78	3166.53
92.3	3312.74	3125.49
92.35	3407.23	3219.98
92.4	3362.62	3175.37
92.45	3367.12	3179.87
92.5	3355.28	3168.03
92.55	3348.13	3160.88
92.6	3364.32	3177.07
92.65	3342.75	3155.5
92.7	3331.99	3144.75
92.75	3364.3	3177.05
92.8	3327.43	3140.18
92.85	3342.37	3155.12
92.9	3333.03	3145.78
92.95	3343.75	3156.5
93	3337.28	3150.03
93.05	3305.22	3117.97
93.1	3336.1	3148.85
93.15	3308.99	3121.74
93.2	3360.13	3172.88
93.25	3311.01	3123.76
93.3	3297.02	3109.77
93.35	3305.01	3117.76
93.4	3291.92	3104.68
93.45	3325.56	3138.31
93.5	3296.36	3109.11
93.55	3328.69	3141.44
93.6	3271.75	3084.5
93.65	3317.16	3129.91
93.7	3337.76	3150.51
93.75	3323.07	3135.82
93.8	3284.79	3097.55
93.85	3320.75	3133.5
93.9	3331.8	3144.55
93.95	3323.96	3136.71
94	3307.13	3119.88
94.05	3301.16	3113.91
94.1	3327.88	3140.63
94.15	3337.07	3149.82
94.2	3305.72	3118.47
94.25	3294.32	3107.07
94.3	3307.41	3120.16
94.35	3294.53	3107.28
94.4	3294.28	3107.03
94.45	3253.88	3066.63
94.5	3252.98	3065.73
94.55	3288.62	3101.37
94.6	3309.41	3122.16
94.65	3289.16	3101.91
94.7	3254.53	3067.28
94.75	3265.65	3078.4
94.8	3295.76	3108.52
94.85	3301.14	3113.89
94.9	3269.81	3082.56
94.95	3271.2	3083.95
95	3262.88	3075.63
95.05	3268.3	3081.05
95.1	3237.23	3049.98
95.15	3275.66	3088.41
95.2	3250.34	3063.09
95.25	3248.58	3061.33
95.3	3224.04	3036.79
95.35	3253.94	3066.69
95.4	3237.86	3050.61
95.45	3273.75	3086.5
95.5	3274.36	3087.11
95.55	3307.62	3120.37
95.6	3232.75	3045.5
95.65	3247.94	3060.69
95.7	3218.66	3031.41
95.75	3284.05	3096.8
95.8	3265.07	3077.83
95.85	3218.43	3031.18
95.9	3263.33	3076.08
95.95	3247.41	3060.16
96	3209.66	3022.41
96.05	3211.14	3023.89
96.1	3221.15	3033.9
96.15	3197.76	3010.52
96.2	3200.67	3013.42
96.25	3245.15	3057.9
96.3	3205.43	3018.18
96.35	3244.78	3057.53
96.4	3236.14	3048.89
96.45	3213.83	3026.58
96.5	3197.77	3010.52
96.55	3236.58	3049.33
96.6	3201.92	3014.67
96.65	3226.42	3039.17
96.7	3233.48	3046.23
96.75	3216.55	3029.3
96.8	3188.61	3001.36
96.85	3180.85	2993.6
96.9	3218.29	3031.04
96.95	3219.99	3032.74
97	3203.75	3016.5
97.05	3210.54	3023.29
97.1	3157.64	2970.39
97.15	3220.22	3032.97
97.2	3166.16	2978.91
97.25	3166.45	2979.2
97.3	3169.64	2982.39
97.35	3188.54	3001.29
97.4	3188.85	3001.6
97.45	3162.82	2975.58
97.5	3174.76	2987.51
97.55	3168.63	2981.38
97.6	3177.2	2989.96
97.65	3173.2	2985.95
97.7	3184.62	2997.38
97.75	3210.28	3023.03
97.8	3168.8	2981.55
97.85	3153.75	2966.5
97.9	3163.36	2976.11
97.95	3154.3	2967.05
98	3159.59	2972.35
98.05	3174.26	2987.01
98.1	3162.61	2975.36
98.15	3165.87	2978.62
98.2	3154.09	2966.84
98.25	3172.47	2985.23
98.3	3156.07	2968.82
98.35	3141.95	2954.7
98.4	3207.67	3020.43
98.45	3140.46	2953.21
98.5	3153.51	2966.26
98.55	3143.93	2956.68
98.6	3118.54	2931.29
98.65	3182.39	2995.14
98.7	3147.37	2960.12
98.75	3100.47	2913.22
98.8	3157.11	2969.87
98.85	3146.81	2959.56
98.9	3145.24	2957.99
98.95	3125.6	2938.35
99	3138.33	2951.08
99.05	3151.03	2963.78
99.1	3100.49	2913.24
99.15	3156.14	2968.89
99.2	3115.86	2928.61
99.25	3115.86	2928.62
99.3	3126.11	2938.86
99.35	3118.51	2931.26
99.4	3087.22	2899.97
[truncated: 3,001 more rows]

## Sheet: Sheet1
	QTC-2	QTC-3	QTC-4					QTC
0	0	0	0
0.05	6528.34	10159.2	22388.7
0.1	17987.3	21446.1	22390.1		1	1	1	1	0
0.15	17861.1	21297.7	22311.2		0.99299	0.99308	0.99648	0.994183	0.0016244
0.2	17804.8	21080.3	22359.2		0.98986	0.98295	0.99862	0.990477	0.00641209
0.25	17666.5	20877.5	22184.9		0.98217	0.97349	0.99084	0.982167	0.00708311
0.3	17533.8	20774.5	22201.4		0.97479	0.96869	0.99157	0.97835	0.00967398
0.35	17457.1	20780.1	22140.8		0.97053	0.96895	0.98887	0.976117	0.00904101
0.4	17376.2	20652	22116.8		0.96603	0.96297	0.9878	0.972267	0.0110545
0.45	17323.6	20674.4	22169.4		0.96311	0.96402	0.99015	0.972427	0.0125378
0.5	17174.9	20722.6	21938		0.95484	0.96626	0.97981	0.96697	0.0102063
0.55	17203	20623.1	21997.7		0.9564	0.96162	0.98248	0.966833	0.0112672
0.6	17136.7	20605	21902.9		0.95271	0.96078	0.97824	0.96391	0.010655
0.65	17071.4	20495.4	21911		0.94909	0.95567	0.9786	0.96112	0.0126488
0.7	17007.3	20536.3	21858.2		0.94552	0.95758	0.97625	0.959783	0.0126418
0.75	17027.8	20391.9	21855.8		0.94666	0.95085	0.97614	0.957883	0.0130222
0.8	16910.3	20238.5	21706.2		0.94013	0.94369	0.96946	0.951093	0.0130683
0.85	16917.5	20246	21757.1		0.94053	0.94404	0.97173	0.9521	0.0139543
0.9	16849.7	20320.2	21701.5		0.93676	0.9475	0.96925	0.95117	0.0135155
0.95	16911	20176.3	21728.8		0.94017	0.94079	0.97047	0.950477	0.0141397
1	16892.9	20221.8	21695.8		0.93916	0.94291	0.96899	0.950353	0.0132667
1.05	16763	19981.1	21613.3		0.93194	0.93169	0.96531	0.94298	0.01579
1.1	16765.4	20077.4	21608.1		0.93207	0.93618	0.96507	0.94444	0.0146838
1.15	16787.7	19946.9	21517.6		0.93331	0.9301	0.96103	0.94148	0.0138859
1.2	16737.5	19913.6	21489.9		0.93052	0.92854	0.95979	0.939617	0.0142876
1.25	16655	19955.6	21395.9		0.92594	0.9305	0.9556	0.937347	0.0130406
1.3	16649.7	19948.5	21323.7		0.92564	0.93017	0.95237	0.93606	0.0116802
1.35	16643.9	19874.4	21348.7		0.92531	0.92671	0.95349	0.93517	0.0129668
1.4	16639.4	19803.7	21311.2		0.92507	0.92342	0.95181	0.933433	0.0130117
1.45	16652.1	19803.7	21273.2		0.92577	0.92342	0.95012	0.933103	0.0120708
1.5	16599.9	19739.3	21205.6		0.92287	0.92042	0.9471	0.93013	0.0120412
1.55	16546.7	19664.5	21108		0.91991	0.91693	0.94274	0.926527	0.0115289
1.6	16433.5	19711.6	21259.5		0.91362	0.91913	0.9495	0.927417	0.0157765
1.65	16448.1	19697.6	21234.1		0.91443	0.91847	0.94837	0.92709	0.0151374
1.7	16430.5	19697.5	21258.2		0.91345	0.91847	0.94945	0.927123	0.0159198
1.75	16379	19592.4	21116.4		0.91059	0.91357	0.94312	0.922427	0.0146829
1.8	16361.1	19636.5	21108.1		0.90959	0.91562	0.94274	0.92265	0.0144175
1.85	16329.8	19529.2	21066.8		0.90785	0.91062	0.9409	0.91979	0.0149698
1.9	16335.3	19527.1	21063.4		0.90816	0.91052	0.94075	0.91981	0.0148381
1.95	16264	19557.5	20975.6		0.9042	0.91194	0.93683	0.917657	0.013921
2	16274.9	19520.3	20862.9		0.9048	0.9102	0.93179	0.915597	0.0116607
2.05	16201.7	19515.7	20943.8		0.90073	0.90999	0.93541	0.915377	0.0146615
2.1	16147.5	19425.7	20881.1		0.89772	0.90579	0.93261	0.91204	0.0149136
2.15	16190.3	19381.7	20750.7		0.9001	0.90374	0.92678	0.910207	0.011813
2.2	16103.2	19348.3	20805.5		0.89526	0.90219	0.92923	0.908893	0.0146559
2.25	16121.9	19385.7	20694.9		0.89629	0.90393	0.92429	0.90817	0.0118176
2.3	16053.9	19374.7	20777.1		0.89252	0.90342	0.92796	0.907967	0.0148212
2.35	16065.8	19369.9	20704		0.89317	0.90319	0.9247	0.90702	0.0131539
2.4	15975.7	19138.2	20549.4		0.88816	0.89239	0.91779	0.899447	0.0130851
2.45	16001.3	19265.4	20589		0.88959	0.89832	0.91956	0.90249	0.0125855
2.5	15921.1	19204.6	20519.7		0.88513	0.89548	0.91646	0.899023	0.0130335
2.55	15993	19256.6	20444.2		0.88913	0.89791	0.91309	0.900043	0.00989726
2.6	15825.6	19337.1	20546		0.87982	0.90166	0.91764	0.899707	0.0155016
2.65	15860.2	19125.4	20441.6		0.88175	0.89179	0.91298	0.895507	0.0130176
2.7	15731.7	19206.6	20399.8		0.8746	0.89557	0.91111	0.89376	0.01496
2.75	15751.8	19113.5	20460.6		0.87572	0.89124	0.91383	0.893597	0.0156473
2.8	15763.5	19069.7	20399.3		0.87637	0.88919	0.91109	0.892217	0.014335
2.85	15759	19130.8	20251.1		0.87612	0.89204	0.90447	0.890877	0.011603
2.9	15613.7	19077.8	20221		0.86804	0.88957	0.90312	0.88691	0.0144443
2.95	15761.9	19076.5	20166		0.87628	0.88951	0.90067	0.88882	0.00996912
3	15684.2	18983.6	20125.3		0.87196	0.88518	0.89885	0.88533	0.0109783
3.05	15687	18879.6	20161.1		0.87212	0.88033	0.90045	0.8843	0.0119015
3.1	15604.9	18923.6	20118.8		0.86755	0.88238	0.89856	0.88283	0.0126638
3.15	15545.4	18749.7	19987.8		0.86424	0.87427	0.89271	0.877073	0.0117907
3.2	15563	18782.5	20009		0.86522	0.8758	0.89366	0.878227	0.0117367
3.25	15572.6	18832.1	20094.8		0.86576	0.87812	0.89749	0.880457	0.0130587
3.3	15477.2	18751.4	20050.1		0.86045	0.87435	0.89549	0.876763	0.0144064
3.35	15434.8	18701.5	20122.3		0.8581	0.87202	0.89872	0.87628	0.0168544
3.4	15442.2	18607.2	20151.9		0.85851	0.86763	0.90004	0.875393	0.0178211
3.45	15502	18592.3	20143.6		0.86183	0.86693	0.89967	0.876143	0.0167657
3.5	15425.5	18641	20055.1		0.85758	0.8692	0.89572	0.874167	0.0159617
3.55	15393.5	18556.4	19914.5		0.8558	0.86526	0.88943	0.870163	0.0141604
3.6	15459.4	18511.8	19964.7		0.85947	0.86318	0.89168	0.871443	0.0143894
3.65	15385.4	18421.5	20015.5		0.85535	0.85897	0.89395	0.869423	0.0174058
3.7	15361.5	18388.7	19918.6		0.85402	0.85744	0.88962	0.867027	0.0160368
3.75	15324.3	18462.4	19874.6		0.85195	0.86088	0.88765	0.866827	0.0151689
3.8	15233.7	18323.7	19820		0.84692	0.85441	0.88521	0.86218	0.0165693
3.85	15284.6	18470.5	19874.5		0.84975	0.86125	0.88765	0.866217	0.0158662
3.9	15247.7	18321	19948.4		0.84769	0.85428	0.89095	0.864307	0.0190308
3.95	15208.3	18368	19895.8		0.8455	0.85648	0.8886	0.863527	0.0182874
4	15247	18318.6	19860.2		0.84766	0.85417	0.88701	0.862947	0.0172217
4.05	15179.9	18366	19823.2		0.84393	0.85638	0.88536	0.86189	0.0173567
4.1	15073.7	18293.9	19721.2		0.83802	0.85302	0.8808	0.85728	0.0177227
4.15	15086	18351.1	19646		0.8387	0.85569	0.87744	0.857277	0.0158553
4.2	15096.3	18314.3	19612.4		0.83928	0.85397	0.87594	0.856397	0.0150644
4.25	15120.5	18213.1	19675.3		0.84062	0.84925	0.87875	0.856207	0.0163252
4.3	14988.2	18319.2	19530.3		0.83327	0.8542	0.87228	0.85325	0.0159399
4.35	15074.5	18192.8	19613.2		0.83806	0.84831	0.87598	0.854117	0.016016
4.4	15016.8	18076.6	19473.3		0.83486	0.84289	0.86973	0.84916	0.01491
4.45	14962.9	18049.3	19482.9		0.83186	0.84161	0.87016	0.847877	0.0162517
4.5	14937.4	18027.9	19339		0.83044	0.84062	0.86373	0.84493	0.0139281
4.55	14925.4	18158.8	19420.6		0.82977	0.84672	0.86738	0.847957	0.0153791
4.6	14935.5	17941.7	19406.6		0.83034	0.8366	0.86675	0.844563	0.0158951
4.65	14904	18006.2	19329.4		0.82858	0.8396	0.8633	0.843827	0.014486
4.7	14934.1	17985.5	19363.7		0.83026	0.83864	0.86484	0.84458	0.0147288
4.75	14848.4	18001.9	19411.8		0.8255	0.8394	0.86698	0.84396	0.0172384
4.8	14829.5	17998.2	19297		0.82444	0.83923	0.86185	0.84184	0.0153837
4.85	14854.4	17977.1	19321.1		0.82583	0.83825	0.86293	0.842337	0.0154192
4.9	14819.9	17999.4	19248.1		0.82391	0.83929	0.85967	0.840957	0.0146464
4.95	14867	17870.5	19231.6		0.82653	0.83328	0.85894	0.839583	0.0139619
5	14794.6	17795.4	19291.7		0.82251	0.82978	0.86162	0.83797	0.0169844
5.05	14749.1	17837.2	19075.3		0.81998	0.83172	0.85195	0.83455	0.0132042
5.1	14770.3	17767.7	19226.1		0.82116	0.82848	0.85869	0.83611	0.0162437
5.15	14552	17862.1	19038.2		0.80902	0.83288	0.85029	0.83073	0.0169169
5.2	14639.7	17767.7	19110.7		0.81389	0.82848	0.85353	0.831967	0.0163697
5.25	14656.5	17709.3	19078.1		0.81483	0.82576	0.85208	0.83089	0.0156339
5.3	14666.9	17694.7	19037.3		0.81541	0.82508	0.85026	0.83025	0.0146896
5.35	14656.6	17698	18928.4		0.81483	0.82523	0.84539	0.828483	0.0126864
5.4	14579.3	17680.6	18966.1		0.81054	0.82442	0.84708	0.827347	0.0150603
5.45	14559.2	17614.6	18922.1		0.80942	0.82135	0.84511	0.825293	0.0148348
5.5	14579.9	17632.6	18826.4		0.81057	0.82218	0.84084	0.82453	0.0124689
5.55	14563.2	17628.2	18789.9		0.80964	0.82198	0.83921	0.82361	0.0121268
5.6	14523.5	17611.2	18841.3		0.80743	0.82119	0.8415	0.823373	0.0139944
5.65	14460.4	17691.2	18770.4		0.80392	0.82492	0.83834	0.822393	0.014165
5.7	14456.5	17659.8	18729.4		0.80371	0.82345	0.83651	0.821223	0.0134828
5.75	14358.7	17663.7	18804.7		0.79827	0.82363	0.83987	0.82059	0.0171186
5.8	14394.5	17639	18862.4		0.80026	0.82248	0.84245	0.82173	0.0172322
5.85	14342.1	17541.1	18837.8		0.79735	0.81792	0.84135	0.818873	0.0179756
5.9	14260.8	17535.5	18782		0.79283	0.81766	0.83886	0.81645	0.0188111
5.95	14387.9	17621.8	18868.5		0.7999	0.82168	0.84272	0.821433	0.0174821
6	14390.9	17460.3	18767.2		0.80006	0.81415	0.83819	0.817467	0.0157422
6.05	14260.2	17453.3	18790.4		0.79279	0.81382	0.83923	0.81528	0.0189871
6.1	14232.3	17478	18888.5		0.79124	0.81497	0.84361	0.816607	0.0214113
6.15	14262.5	17455.2	18762.9		0.79292	0.81391	0.838	0.814943	0.0184183
6.2	14220.8	17414	18756.7		0.79061	0.81199	0.83773	0.813443	0.0192641
6.25	14255.9	17370.9	18704.5		0.79255	0.80998	0.83539	0.81264	0.0175902
6.3	14179.1	17392.7	18592.4		0.78829	0.811	0.83039	0.809893	0.0172051
6.35	14103.6	17308.1	18599.3		0.78409	0.80705	0.83069	0.807277	0.019025
6.4	14170.6	17243.9	18601.1		0.78781	0.80406	0.83078	0.80755	0.0177152
6.45	14136.6	17232.8	18564.8		0.78592	0.80354	0.82915	0.806203	0.0177488
6.5	14086.2	17273.1	18503.1		0.78312	0.80542	0.8264	0.80498	0.0176717
6.55	14058.1	17225.2	18541.2		0.78156	0.80319	0.8281	0.804283	0.0190156
6.6	14008.8	17281.2	18539.2		0.77882	0.8058	0.82801	0.80421	0.0201132
6.65	13985.8	17162.3	18607.7		0.77754	0.80025	0.83107	0.802953	0.021937
6.7	13978.8	17176.2	18473.9		0.77715	0.8009	0.82509	0.801047	0.0195717
6.75	13985.8	17089.2	18491.1		0.77754	0.79684	0.82586	0.80008	0.0198592
6.8	13947.6	16984	18457.6		0.77541	0.79194	0.82437	0.79724	0.0203361
6.85	13873.9	17101	18352.8		0.77132	0.7974	0.81969	0.796137	0.0197672
6.9	13825.2	16965.6	18454.1		0.76861	0.79108	0.82421	0.794633	0.0228372
6.95	13719.2	16964.9	18389.1		0.76272	0.79105	0.82131	0.791693	0.0239236
7	13731.7	16836.7	18275.6		0.76341	0.78507	0.81624	0.78824	0.0216839
7.05	13850.4	16956.4	18334.5		0.77001	0.79065	0.81887	0.793177	0.0200269
7.1	13799.3	16875.1	18251.6		0.76717	0.78686	0.81517	0.789733	0.019701
7.15	13705.4	16977.2	18225.8		0.76195	0.79162	0.81401	0.789193	0.0213226
7.2	13701.2	16873.6	18230		0.76172	0.78679	0.8142	0.78757	0.021432
7.25	13685.7	16834.3	18205.1		0.76085	0.78496	0.81309	0.7863	0.0213479
7.3	13699.1	16858	18138.1		0.7616	0.78606	0.8101	0.78592	0.0198003
7.35	13647.6	16766.1	18142.3		0.75874	0.78178	0.81028	0.7836	0.0210804
7.4	13658.1	16759.8	18104.1		0.75932	0.78149	0.80858	0.78313	0.0201437
7.45	13691	16785.3	18148.6		0.76115	0.78268	0.81057	0.7848	0.0202312
7.5	13674.5	16843	18111.7		0.76023	0.78537	0.80891	0.784837	0.0198771
7.55	13674.8	16767.4	18149.8		0.76025	0.78184	0.81062	0.784237	0.0206332
7.6	13598.4	16722.1	18043.5		0.756	0.77973	0.80587	0.780533	0.0203673
7.65	13594.2	16751	17951.9		0.75577	0.78108	0.80178	0.779543	0.0188149
7.7	13504.9	16694.5	17993.4		0.7508	0.77844	0.80363	0.777623	0.0215755
7.75	13532	16761.8	17907.2		0.75231	0.78158	0.79978	0.77789	0.0195544
7.8	13631.1	16719.7	17818.9		0.75782	0.77962	0.79584	0.77776	0.0155772
7.85	13550.7	16603.3	17765.1		0.75335	0.77419	0.79344	0.77366	0.016371
7.9	13505.7	16748.6	17772.4		0.75085	0.78097	0.79376	0.775193	0.0179879
7.95	13478	16621.1	17688.4		0.74931	0.77502	0.79001	0.771447	0.0168067
8	13556.6	16522.7	17751.7		0.75368	0.77043	0.79284	0.772317	0.0160426
8.05	13530.4	16517.5	17669.4		0.75222	0.77019	0.78916	0.770523	0.0150825
8.1	13491.3	16365.9	17738.7		0.75005	0.76312	0.79226	0.768477	0.0176435
8.15	13400.9	16355.3	17715.8		0.74502	0.76262	0.79123	0.76629	0.0190428
8.2	13369.9	16380.2	17644.4		0.7433	0.76378	0.78805	0.765043	0.0182909
8.25	13455.6	16313	17769.2		0.74806	0.76065	0.79362	0.767443	0.0192101
8.3	13349.1	16295.4	17856.8		0.74214	0.75983	0.79753	0.7665	0.0230995
8.35	13352.2	16252.1	17638.8		0.74232	0.75781	0.7878	0.762643	0.0188791
8.4	13311.6	16328	17636.3		0.74006	0.76135	0.78769	0.763033	0.0194813
8.45	13230.8	16286.2	17764.5		0.73556	0.7594	0.79341	0.76279	0.0237385
8.5	13248.8	16358.9	17620.3		0.73657	0.76279	0.78697	0.76211	0.0205813
8.55	13211.6	16278.4	17609.7		0.7345	0.75904	0.7865	0.760013	0.0212401
8.6	13153.3	16319.6	17625.4		0.73126	0.76096	0.7872	0.759807	0.022852
8.65	13148.7	16204.3	17529.9		0.731	0.75558	0.78293	0.756503	0.0212104
8.7	13151.4	16199.9	17650.3		0.73115	0.75538	0.78831	0.75828	0.0234254
8.75	13152.2	16183.2	17630.1		0.7312	0.7546	0.78741	0.757737	0.0230546
8.8	13217.6	16185.9	17544.8		0.73483	0.75472	0.7836	0.757717	0.0200227
8.85	13127.5	16176.5	17508.5		0.72982	0.75429	0.78197	0.75536	0.0213036
8.9	13092.3	16193.2	17599.6		0.72786	0.75507	0.78604	0.756323	0.0237684
8.95	13011.9	16149.2	17466.5		0.7234	0.75301	0.7801	0.75217	0.0231553
9	13152.7	16145.9	17564.7		0.73122	0.75286	0.78448	0.756187	0.0218702
9.05	13120.3	16235.2	17310.2		0.72942	0.75702	0.77312	0.753187	0.0180452
9.1	13132.1	16095.9	17413.4		0.73008	0.75053	0.77773	0.75278	0.019518
9.15	13062.7	16075.9	17415.1		0.72622	0.7496	0.7778	0.751207	0.0210881
9.2	12997.7	16009.1	17319.5		0.72261	0.74648	0.77353	0.74754	0.0208015
9.25	13031.3	16070.2	17338.6		0.72447	0.74933	0.77439	0.749397	0.0203798
9.3	12906.7	16050.8	17365.6		0.71755	0.74843	0.7756	0.747193	0.0237149
9.35	12948.7	15991.3	17257		0.71988	0.74565	0.77074	0.745423	0.0207641
9.4	12962.4	15868.7	17280		0.72064	0.73994	0.77177	0.744117	0.0210816
9.45	12945.3	15991.7	17266		0.71969	0.74567	0.77114	0.7455	0.0210047
9.5	12858.9	15877.7	17333		0.71489	0.74036	0.77414	0.74313	0.0242679
9.55	12899.9	15827.8	17258.6		0.71717	0.73803	0.77082	0.742007	0.0220823
9.6	12906.4	15821.7	17238.8		0.71753	0.73774	0.76993	0.741733	0.0215778
9.65	12878.1	15765.5	17244.7		0.71595	0.73512	0.77019	0.74042	0.0224583
9.7	12913.8	15782	17212.9		0.71794	0.73589	0.76877	0.740867	0.0210475
9.75	12928	15845.2	17250.4		0.71873	0.73884	0.77045	0.742673	0.0212879
9.8	12918.6	15781.5	17175.5		0.71821	0.73587	0.7671	0.740393	0.0202139
9.85	12855.3	15768.2	17089.4		0.71469	0.73525	0.76326	0.737733	0.0199062
9.9	12855.9	15797.8	17081.2		0.71472	0.73663	0.76289	0.73808	0.019692
9.95	12856	15842.7	17214.5		0.71473	0.73873	0.76885	0.74077	0.0221414
10	12783.1	15784.9	17048		0.71067	0.73603	0.76141	0.736037	0.0207145
10.05	12751	15698.8	17106.8		0.70889	0.73201	0.76404	0.73498	0.0226126
10.1	12855.9	15696.8	17044.6		0.71473	0.73192	0.76126	0.73597	0.0192105
10.15	12708.4	15711	17070.3		0.70652	0.73258	0.76241	0.733837	0.0228343
10.2	12707.6	15701.4	16979		0.70648	0.73213	0.75833	0.732313	0.0211681
10.25	12667.4	15685.9	16958.6		0.70424	0.73141	0.75741	0.73102	0.0217083
10.3	12652.3	15670.2	17030.3		0.7034	0.73068	0.76062	0.731567	0.0233684
10.35	12672.7	15658.2	17071.1		0.70454	0.73012	0.76244	0.732367	0.0236909
10.4	12623.5	15576.8	16915.3		0.7018	0.72632	0.75548	0.727867	0.021942
10.45	12642.7	15672	16965.5		0.70287	0.73076	0.75772	0.73045	0.0223935
10.5	12574	15652.3	16869		0.69905	0.72984	0.75342	0.727437	0.0222614
10.55	12459.8	15613	16867.4		0.6927	0.72801	0.75334	0.724683	0.0248677
10.6	12571.8	15621.2	16867.2		0.69893	0.72839	0.75333	0.726883	0.0222342
10.65	12529.3	15521.2	16857.5		0.69656	0.72373	0.7529	0.724397	0.0230055
10.7	12501.9	15479.9	16852.8		0.69504	0.72181	0.75269	0.72318	0.0235554
10.75	12481.7	15434.9	16788.6		0.69392	0.71971	0.74982	0.72115	0.0228438
10.8	12495.1	15441	16802.9		0.69467	0.71999	0.75046	0.721707	0.0228085
10.85	12506.4	15482	16803.2		0.69529	0.7219	0.75048	0.722557	0.022536
10.9	12471.6	15377.4	16728		0.69336	0.71703	0.74712	0.71917	0.0219995
10.95	12397.6	15420.4	16745.9		0.68924	0.71903	0.74792	0.71873	0.0239569
11	12453.7	15341.1	16712.2		0.69236	0.71534	0.74641	0.718037	0.0221481
11.05	12407.8	15315.6	16680.5		0.68981	0.71414	0.745	0.716317	0.0225837
11.1	12303.6	15244.8	16778.1		0.68402	0.71084	0.74936	0.71474	0.0268171
11.15	12366.1	15303.5	16718		0.68749	0.71358	0.74667	0.715913	0.0242164
11.2	12426.4	15197.2	16692.5		0.69084	0.70862	0.74553	0.714997	0.0227778
11.25	12345	15327.5	16583.6		0.68632	0.7147	0.74067	0.713897	0.0221956
11.3	12257.2	15334.5	16576.8		0.68144	0.71503	0.74036	0.712277	0.0241327
11.35	12344.5	15304.1	16677.9		0.68629	0.71361	0.74488	0.714927	0.0239374
11.4	12254	15273	16570.7		0.68126	0.71216	0.74009	0.71117	0.0240274
11.45	12147.1	15300.9	16580.3		0.67532	0.71346	0.74052	0.709767	0.0267456
11.5	12260	15158.4	16637.7		0.68159	0.70681	0.74308	0.710493	0.0252379
11.55	12191.8	15186.8	16506.2		0.6778	0.70814	0.73721	0.707717	0.0242559
11.6	12134.9	15170	16581.8		0.67464	0.70736	0.74059	0.70753	0.0269242
11.65	12181.6	15171.2	16478.8		0.67724	0.70741	0.73599	0.70688	0.0239875
11.7	12152.5	14986.6	16426.3		0.67562	0.6988	0.73364	0.702687	0.0238455
11.75	12218	14962.1	16485.6		0.67926	0.69766	0.73629	0.704403	0.0237657
11.8	12143.9	15027.4	16432.1		0.67514	0.70071	0.7339	0.70325	0.0240558
11.85	12193.5	14987.6	16404.9		0.6779	0.69885	0.73269	0.703147	0.0225733
11.9	12116.2	15025.3	16396.7		0.6736	0.70061	0.73232	0.702177	0.0239979
11.95	12118.7	15052.1	16387.6		0.67374	0.70186	0.73191	0.702503	0.0237522
12	12074.3	14988.3	16330.1		0.67127	0.69888	0.72934	0.69983	0.0237165
12.05	12025.6	14964.8	16264		0.66856	0.69779	0.72639	0.69758	0.0236095
12.1	12079.1	15001.4	16343		0.67154	0.6995	0.72992	0.70032	0.0238406
12.15	12093.5	14924.8	16317		0.67234	0.69592	0.72876	0.699007	0.0231365
12.2	12102.8	14942.1	16307.2		0.67286	0.69673	0.72832	0.699303	0.0227145
12.25	11957.9	14906.3	16207.7		0.6648	0.69506	0.72388	0.69458	0.0241217
12.3	11946	14923.9	16200		0.66414	0.69588	0.72353	0.694517	0.024265
12.35	11899.2	14887.3	16228.9		0.66154	0.69417	0.72482	0.69351	0.0258382
12.4	11929.5	14909.2	16215.1		0.66322	0.6952	0.72421	0.69421	0.0249089
12.45	11982.9	14782.1	16194.6		0.66619	0.68927	0.72329	0.692917	0.0234532
12.5	11980.9	14853.6	16245.7		0.66608	0.6926	0.72558	0.694753	0.0243384
12.55	11883.6	14853.1	16116.2		0.66067	0.69258	0.71979	0.691013	0.024161
12.6	11969.6	14892	16217.8		0.66545	0.69439	0.72433	0.694723	0.0240388
12.65	11984	14858.4	16148.9		0.66625	0.69283	0.72125	0.693443	0.0224578
12.7	12025.5	14756.5	16167.2		0.66856	0.68808	0.72207	0.692903	0.02211
12.75	11985.2	14749.3	16209.9		0.66632	0.68774	0.72398	0.69268	0.0237974
12.8	11948.1	14765.4	16167.8		0.66425	0.68849	0.7221	0.691613	0.0237202
12.85	11937.8	14724.8	16132.4		0.66368	0.6866	0.72052	0.690267	0.0233492
12.9	11858.9	14684.2	16034.4		0.6593	0.6847	0.71614	0.686713	0.0232485
12.95	11811.6	14709.1	16079.3		0.65667	0.68586	0.71814	0.68689	0.0251056
13	11825.9	14769	15990.8		0.65746	0.68866	0.71419	0.68677	0.0231985
13.05	11810.5	14674.4	16040.1		0.6566	0.68425	0.71639	0.685747	0.0244321
13.1	11768.2	14659.6	16063.1		0.65425	0.68356	0.71742	0.685077	0.0258113
13.15	11717.4	14617.7	16024.3		0.65143	0.6816	0.71569	0.682907	0.0262503
13.2	11684.8	14692.2	15955.9		0.64961	0.68508	0.71263	0.68244	0.0257954
13.25	11723.4	14510.4	15940.7		0.65176	0.6766	0.71195	0.680103	0.024697
13.3	11664.5	14619	16054.9		0.64849	0.68166	0.71706	0.682403	0.0279985
13.35	11618.6	14531.5	15898.7		0.64593	0.67758	0.71008	0.677863	0.0261899
13.4	11659.9	14542.4	15752.1		0.64823	0.67809	0.70353	0.676617	0.0226002
13.45	11654.2	14530.5	15911.1		0.64792	0.67754	0.71063	0.678697	0.0256143
13.5	11711.2	14389.3	15840.5		0.65108	0.67095	0.70748	0.676503	0.0233576
13.55	11650.7	14534	15817		0.64772	0.6777	0.70643	0.677283	0.0239701
13.6	11609.7	14489.6	15812.9		0.64544	0.67563	0.70625	0.675773	0.0248258
13.65	11596.8	14403.6	15802.9		0.64472	0.67162	0.7058	0.674047	0.0249948
13.7	11559	14510.4	15753.3		0.64262	0.6766	0.70358	0.674267	0.0249414
13.75	11545.5	14472.6	15810.4		0.64187	0.67484	0.70614	0.674283	0.0262411
13.8	11451.1	14412.1	15720.1		0.63662	0.67201	0.7021	0.670243	0.0267613
13.85	11540.1	14372.8	15715.2		0.64157	0.67018	0.70188	0.67121	0.0246322
13.9	11505	14499.2	15763.4		0.63962	0.67608	0.70404	0.673247	0.0263756
13.95	11552.1	14478.1	15762.6		0.64224	0.67509	0.704	0.673777	0.0252305
14	11507.4	14410.4	15733.5		0.63975	0.67194	0.7027	0.671463	0.0257014
14.05	11514	14416.8	15698.6		0.64012	0.67224	0.70114	0.671167	0.0249229
14.1	11424.5	14348.1	15732		0.63514	0.66903	0.70263	0.668933	0.0275528
14.15	11466.2	14409.9	15651.3		0.63746	0.67191	0.69903	0.669467	0.0251952
14.2	11410.4	14395.3	15640.2		0.63436	0.67123	0.69853	0.66804	0.0262942
14.25	11380.2	14399.4	15601.9		0.63268	0.67142	0.69682	0.666973	0.0263731
14.3	11391.8	14356.9	15651.8		0.63333	0.66944	0.69905	0.667273	0.0268738
14.35	11441.7	14266.4	15649.9		0.6361	0.66522	0.69897	0.666763	0.0256898
14.4	11431	14305.8	15601		0.6355	0.66706	0.69678	0.666447	0.0250212
14.45	11328.1	14371.8	15560.1		0.62978	0.67014	0.69496	0.66496	0.0268605
14.5	11318.1	14286.4	15673.4		0.62923	0.66616	0.70002	0.665137	0.028909
14.55	11301.9	14366	15560.1		0.62833	0.66986	0.69495	0.66438	0.0274722
14.6	11337.9	14108.7	15607.2		0.63033	0.65787	0.69706	0.661753	0.0273804
14.65	11395.5	14176	15566.6		0.63353	0.66101	0.69524	0.66326	0.0252432
14.7	11358.4	14164.1	15608.6		0.63147	0.66045	0.69712	0.663013	0.0268627
14.75	11396.8	14168.9	15546		0.63361	0.66067	0.69433	0.66287	0.0248376
14.8	11338.8	14123.6	15501.8		0.63038	0.65856	0.69235	0.66043	0.0253337
14.85	11327.9	14054.5	15521.2		0.62977	0.65534	0.69322	0.659443	0.0260653
14.9	11283.5	14065.2	15387.4		0.6273	0.65584	0.68724	0.656793	0.0244797
14.95	11319.8	14132.9	15454.1		0.62932	0.659	0.69022	0.659513	0.024865
15	11291.1	14042.1	15356.9		0.62773	0.65477	0.68588	0.656127	0.023759
15.05	11180.3	13993.3	15325.5		0.62157	0.65249	0.68448	0.652847	0.0256841
15.1	11235.4	14009.7	15296.1		0.62463	0.65325	0.68317	0.653683	0.0239008
15.15	11196.7	14022.2	15263.4		0.62248	0.65384	0.68171	0.652677	0.0241945
15.2	11189.8	14020.8	15349.6		0.6221	0.65377	0.68555	0.653807	0.0259034
15.25	11152.3	13944.8	15312.6		0.62001	0.65023	0.6839	0.65138	0.0260957
15.3	11170.8	13923.1	15291.3		0.62104	0.64921	0.68295	0.651067	0.0253087
15.35	11117.1	13931.1	15294.3		0.61805	0.64959	0.68308	0.65024	0.0265524
15.4	11130.1	13954.2	15199.3		0.61878	0.65066	0.67884	0.649427	0.0245349
15.45	11038.2	13877.2	15231.8		0.61367	0.64708	0.68029	0.647013	0.0271975
15.5	11142.8	13843.3	15235.6		0.61948	0.6455	0.68046	0.64848	0.024984
15.55	11154.6	13886.6	15196.2		0.62014	0.64751	0.6787	0.648783	0.023924
15.6	11051.7	13844.7	15257.3		0.61442	0.64556	0.68143	0.647137	0.0273794
15.65	11022.5	13844.8	15106.7		0.6128	0.64557	0.6747	0.644357	0.0252851
15.7	11025.4	13779.5	15170.1		0.61295	0.64252	0.67754	0.644337	0.0264
15.75	11104.6	13772.5	15139.9		0.61736	0.64219	0.67619	0.645247	0.0241143
15.8	11008.2	13831.8	15149.9		0.612	0.64496	0.67664	0.644533	0.0263909
15.85	11046.6	13788	15137.2		0.61413	0.64292	0.67607	0.644373	0.0253078
15.9	11014.1	13743.2	15085.1		0.61233	0.64083	0.67374	0.6423	0.0250921
15.95	11044.5	13719	15088.4		0.61402	0.6397	0.67389	0.642537	0.024524
16	11007.8	13689.8	15005.9		0.61198	0.63834	0.6702	0.640173	0.0238035
16.05	10948.3	13737.8	15034.7		0.60867	0.64058	0.67149	0.640247	0.0256472
16.1	10958.1	13720.2	14962.8		0.60921	0.63975	0.66828	0.63908	0.0241199
16.15	10892.7	13666.9	14956.3		0.60558	0.63727	0.66799	0.636947	0.0254798
16.2	10934.9	13648.3	14941		0.60793	0.6364	0.66731	0.637213	0.0242486
16.25	10932.1	13664.1	14928.1		0.60777	0.63714	0.66673	0.637213	0.0240704
16.3	10985.3	13676.9	14984.3		0.61073	0.63774	0.66924	0.639237	0.02391
16.35	10924.1	13612.5	14970.3		0.60733	0.63473	0.66862	0.636893	0.0250683
16.4	10883.6	13639.4	14968.7		0.60507	0.63599	0.66854	0.636533	0.0259144
16.45	10836.3	13620.4	14884.4		0.60244	0.6351	0.66478	0.634107	0.0254599
16.5	10850	13707.9	14920.7		0.6032	0.63918	0.6664	0.63626	0.0258838
16.55	10818.1	13690.9	14903.9		0.60143	0.63839	0.66565	0.635157	0.0263172
16.6	10782.9	13619.6	14832.2		0.59947	0.63506	0.66244	0.632323	0.0257801
16.65	10813.4	13558	14904.8		0.60117	0.63219	0.66569	0.633017	0.0263467
16.7	10685.2	13575.5	14884.9		0.59405	0.63301	0.6648	0.63062	0.028933
16.75	10723.8	13541.9	14830.2		0.59619	0.63144	0.66236	0.629997	0.0270331
16.8	10757.6	13553.9	14847.1		0.59807	0.632	0.66311	0.63106	0.0265608
16.85	10721.8	13515.9	14803		0.59608	0.63023	0.66114	0.62915	0.0265716
16.9	10739.5	13480.2	14786.6		0.59706	0.62856	0.66041	0.628677	0.0258627
16.95	10712.3	13420.5	14730.2		0.59555	0.62578	0.65789	0.626407	0.0254541
17	10707.5	13402.9	14693.5		0.59529	0.62496	0.65625	0.6255	0.0248897
17.05	10670.4	13480.2	14787.8		0.59322	0.62856	0.66046	0.627413	0.0274626
17.1	10580.1	13389.4	14639.2		0.5882	0.62433	0.65382	0.622117	0.0268349
17.15	10594.4	13404.1	14716.8		0.58899	0.62501	0.65729	0.623763	0.0278973
17.2	10658	13332.3	14749.9		0.59253	0.62167	0.65877	0.624323	0.0271074
17.25	10670.2	13271.7	14784.2		0.59321	0.61884	0.6603	0.624117	0.0276424
17.3	10589.2	13207.3	14806.1		0.5887	0.61584	0.66128	0.62194	0.029943
17.35	10601.7	13338.9	14828.4		0.5894	0.62197	0.66228	0.62455	0.029809
17.4	10557.5	13233.5	14683.6		0.58694	0.61706	0.65581	0.619937	0.0281895
17.45	10598.5	13316.8	14622.8		0.58922	0.62095	0.65309	0.621087	0.026075
17.5	10585	13248.1	14670.9		0.58847	0.61774	0.65524	0.620483	0.0273277
17.55	10630.3	13260.1	14674.4		0.59099	0.6183	0.6554	0.621563	0.0263963
17.6	10595.9	13242.3	14601.4		0.58908	0.61747	0.65214	0.619563	0.0257867
17.65	10586.2	13258	14672.5		0.58854	0.6182	0.65531	0.620683	0.0273152
17.7	10502.8	13196.3	14663.6		0.5839	0.61532	0.65492	0.618047	0.0290578
17.75	10545	13134.3	14554.3		0.58625	0.61243	0.65004	0.61624	0.0261811
17.8	10512.1	13073.7	14495.9		0.58442	0.60961	0.64742	0.613817	0.0258911
17.85	10465.4	13095.7	14615.3		0.58182	0.61064	0.65276	0.615073	0.0291303
17.9	10492.1	13039.4	14631.1		0.58331	0.60801	0.65346	0.614927	0.0290532
17.95	10527.5	13186.1	14592.8		0.58527	0.61485	0.65175	0.61729	0.0271951
18	10515.7	13101.2	14623.1		0.58462	0.61089	0.65311	0.616207	0.0282125
18.05	10410	13099.7	14523.8		0.57874	0.61082	0.64867	0.612743	0.0285812
18.1	10402.6	13149	14508.7		0.57833	0.61312	0.648	0.61315	0.0284427
18.15	10429.1	13059.8	14562.2		0.5798	0.60896	0.65039	0.61305	0.028963
18.2	10415.5	12983.6	14549.4		0.57905	0.60541	0.64982	0.611427	0.0292033
18.25	10363.3	13016.3	14488.4		0.57614	0.60693	0.64709	0.610053	0.0290493
18.3	10347.6	12959	14456.1		0.57528	0.60426	0.64565	0.608397	0.028877
18.35	10367	12981.2	14449.1		0.57635	0.60529	0.64534	0.608993	0.0282865
18.4	10425.6	12922.5	14495		0.57961	0.60256	0.64738	0.60985	0.0281431
18.45	10330.4	12922.7	14443.6		0.57432	0.60257	0.64509	0.607327	0.0290869
18.5	10310.8	12928.3	14347.3		0.57323	0.60283	0.64079	0.605617	0.0276516
18.55	10347	13058.5	14375.9		0.57524	0.6089	0.64207	0.608737	0.0272835
18.6	10281.2	12977.4	14351.8		0.57158	0.60512	0.64099	0.605897	0.0283418
18.65	10282	12907.3	14362.7		0.57163	0.60185	0.64148	0.604987	0.0286023
18.7	10272	12980	14308.5		0.57107	0.60524	0.63906	0.605123	0.0277569
18.75	10290.7	12890.5	14298.9		0.57211	0.60107	0.63863	0.603937	0.0272322
18.8	10241.3	12864.1	14322.8		0.56936	0.59983	0.63969	0.60296	0.0287973
18.85	10178.7	12927	14279.8		0.56588	0.60277	0.63777	0.60214	0.0293524
18.9	10160.1	12842.1	14287.6		0.56485	0.59881	0.63812	0.600593	0.0299389
18.95	10239.2	12945.4	14309.7		0.56925	0.60363	0.63911	0.603997	0.0285214
19	10173.4	12922.9	14278.8		0.56559	0.60258	0.63773	0.601967	0.0294542
19.05	10167.9	12865.2	14225.2		0.56529	0.59989	0.63533	0.60017	0.0285944
19.1	10139.7	12778.9	14202.1		0.56371	0.59586	0.6343	0.597957	0.0288564
19.15	10150.1	12790.9	14151.6		0.56429	0.59642	0.63205	0.597587	0.0276752
19.2	10111.7	12860.3	14253.1		0.56216	0.59966	0.63658	0.599467	0.0303821
19.25	10100.1	12827.7	14168.2		0.56152	0.59814	0.63279	0.597483	0.0290996
19.3	10120.7	12779.5	14233.8		0.56266	0.59589	0.63572	0.59809	0.0298672
19.35	10100.5	12715.2	14004.7		0.56154	0.59289	0.62549	0.593307	0.0261091
19.4	10157.4	12822.1	14225.5		0.5647	0.59788	0.63535	0.59931	0.0288605
19.45	10071.8	12751	14149.1		0.55994	0.59456	0.63193	0.595477	0.0293969
19.5	10113.2	12822.2	14149		0.56224	0.59788	0.63193	0.59735	0.0284533
19.55	10065.2	12862.8	14052.1		0.55958	0.59978	0.6276	0.595653	0.0279219
19.6	10088.1	12759.4	14128.4		0.56085	0.59495	0.63101	0.595603	0.0286464
19.65	10035.4	12733.2	14129.1		0.55792	0.59373	0.63104	0.59423	0.0298532
19.7	10061.2	12768.6	13969.1		0.55935	0.59538	0.6239	0.592877	0.0264118
19.75	10027.3	12715.6	14021.7		0.55747	0.59291	0.62625	0.59221	0.0280837
19.8	9995.35	12706.9	14068.2		0.55569	0.5925	0.62832	0.59217	0.029652
19.85	9968.6	12651	13997.6		0.5542	0.5899	0.62517	0.589757	0.0289736
19.9	9945.26	12578.5	13891.4		0.55291	0.58652	0.62043	0.58662	0.027565
19.95	10050	12662.1	13913		0.55873	0.59042	0.62139	0.59018	0.0255814
20	10077.9	12516.4	13916.2		0.56028	0.58362	0.62154	0.58848	0.0252443
20.05	9983.54	12572	13828.1		0.55503	0.58621	0.6176	0.58628	0.0255441
20.1	10009.5	12677.5	13880.1		0.55648	0.59113	0.61992	0.589177	0.0259361
20.15	10074	12586.3	13883.3		0.56006	0.58688	0.62006	0.589	0.0245407
20.2	9918.44	12606.2	13772.7		0.55141	0.58781	0.61513	0.584783	0.0261015
20.25	9903.1	12594.6	13763.8		0.55056	0.58727	0.61473	0.584187	0.0262879
20.3	9955.74	12537.7	13883.5		0.55349	0.58462	0.62008	0.586063	0.0272044
20.35	9870.81	12599.8	13809.6		0.54877	0.58751	0.61677	0.58435	0.0278507
20.4	9894.96	12542.6	13878.4		0.55011	0.58484	0.61985	0.584933	0.0284713
20.45	9882.78	12496.9	13930		0.54943	0.58271	0.62215	0.584763	0.0297233
20.5	9860.49	12415.4	13813.5		0.54819	0.57891	0.61695	0.58135	0.0281241
20.55	9808.8	12422.9	13966.7		0.54532	0.57926	0.62379	0.58279	0.0321323
20.6	9800.59	12455.1	13966.8		0.54486	0.58076	0.62379	0.583137	0.0322668
20.65	9783.57	12446.8	13912.9		0.54392	0.58038	0.62139	0.581897	0.0316452
20.7	9780.81	12438.7	13846.6		0.54376	0.58	0.61843	0.58073	0.0304883
20.75	9806.81	12347.8	13811.6		0.54521	0.57576	0.61686	0.579277	0.0293565
20.8	9710.85	12296.5	13752.7		0.53987	0.57337	0.61423	0.575823	0.0304069
20.85	9736.61	12391.9	13849		0.54131	0.57782	0.61853	0.57922	0.0315405
20.9	9736.87	12323	13799		0.54132	0.5746	0.6163	0.577407	0.0306747
20.95	9732.22	12311.7	13751.4		0.54106	0.57408	0.61418	0.57644	0.0298977
21	9696.45	12331.9	13710.7		0.53907	0.57502	0.61236	0.575483	0.0299223
21.05	9651.98	12375.2	13731.1		0.5366	0.57704	0.61327	0.575637	0.0313161
21.1	9735.35	12343.8	13683.6		0.54124	0.57558	0.61115	0.57599	0.0285421
21.15	9610.31	12356.1	13594.7		0.53428	0.57615	0.60717	0.572533	0.0298669
21.2	9649.95	12273.2	13578.7		0.53649	0.57228	0.60646	0.571743	0.0285677
21.25	9655.88	12280.5	13656.4		0.53682	0.57262	0.60993	0.573123	0.0298492
21.3	9611.05	12196.5	13707.8		0.53433	0.5687	0.61223	0.571753	0.0318757
21.35	9598.51	12222	13682.7		0.53363	0.56989	0.61111	0.571543	0.0316527
21.4	9596.27	12167.5	13619.7		0.5335	0.56735	0.60829	0.569713	0.0305786
21.45	9568.31	12197.6	13734.3		0.53195	0.56876	0.61341	0.571373	0.0333072
21.5	9533.24	12155.2	13626.1		0.53	0.56678	0.60858	0.568453	0.032102
21.55	9629.57	12245.2	13598.9		0.53536	0.57098	0.60736	0.571233	0.0293944
21.6	9576.23	12172.1	13560.3		0.53239	0.56757	0.60564	0.568533	0.0299119
21.65	9524.8	12229.7	13662.9		0.52953	0.57025	0.61022	0.57	0.032942
21.7	9511.28	12259.8	13550.9		0.52878	0.57166	0.60522	0.568553	0.0312837
21.75	9519.54	12259.4	13570.8		0.52924	0.57164	0.60611	0.568997	0.0314377
21.8	9538.81	12176.7	13470.5		0.53031	0.56778	0.60163	0.566573	0.0291288
21.85	9548.62	12300.2	13555.9		0.53085	0.57354	0.60544	0.569943	0.0305573
21.9	9480.98	12188.4	13484		0.52709	0.56833	0.60223	0.565883	0.0307245
21.95	9498.65	12138.2	13461.7		0.52808	0.56599	0.60123	0.5651	0.02987
22	9502.74	12170.3	13397.1		0.5283	0.56748	0.59835	0.56471	0.0286648
22.05	9429.93	12166.3	13413.4		0.52426	0.5673	0.59908	0.563547	0.0306602
22.1	9491.44	12203.5	13444.9		0.52768	0.56903	0.60048	0.56573	0.0298119
22.15	9463.54	12091.2	13359.2		0.52612	0.5638	0.59666	0.562193	0.0288202
22.2	9454.17	11959.3	13368.1		0.5256	0.55765	0.59706	0.560103	0.029225
22.25	9468.04	12036.1	13416.6		0.52637	0.56123	0.59922	0.562273	0.02975
22.3	9403.93	12016.3	13416.2		0.52281	0.5603	0.5992	0.56077	0.0311879
22.35	9444.03	11976.1	13294.4		0.52504	0.55843	0.59376	0.559077	0.0280585
22.4	9397.69	11921.4	13392.6		0.52246	0.55588	0.59815	0.55883	0.0309706
22.45	9434.19	11959.4	13291.7		0.52449	0.55765	0.59364	0.558593	0.0282382
22.5	9371.17	11980.2	13283.1		0.52099	0.55862	0.59326	0.557623	0.0295125
22.55	9360	11943.1	13235.2		0.52037	0.55689	0.59112	0.556127	0.0288886
22.6	9368.86	11945.5	13299		0.52086	0.557	0.59397	0.557277	0.0298477
22.65	9387.56	11942.2	13350		0.5219	0.55685	0.59625	0.558333	0.0303714
22.7	9358.81	11878.8	13251.3		0.5203	0.55389	0.59184	0.555343	0.0292242
22.75	9330.65	11851.7	13292		0.51874	0.55263	0.59366	0.55501	0.0306322
22.8	9331.59	11839.4	13226		0.51879	0.55206	0.59071	0.553853	0.0293886
22.85	9370.4	11796.8	13272.1		0.52095	0.55007	0.59277	0.554597	0.0294946
22.9	9316.83	11793	13153.2		0.51797	0.54989	0.58746	0.551773	0.0284004
22.95	9284.98	11827.7	13160.1		0.5162	0.55151	0.58776	0.551823	0.0292151
23	9333.65	11848.8	13124.1		0.5189	0.55249	0.58616	0.552517	0.0274588
23.05	9324.18	11908.9	13137.1		0.51838	0.5553	0.58674	0.553473	0.0279377
23.1	9277.58	11858.3	13071.7		0.51579	0.55294	0.58382	0.55085	0.0278124
23.15	9290.98	11856.8	13096.9		0.51653	0.55287	0.58494	0.551447	0.0279464
23.2	9321.94	11848.2	13163		0.51825	0.55246	0.5879	0.55287	0.028436
23.25	9298.39	11861.7	13090		0.51694	0.55309	0.58464	0.551557	0.0276597
23.3	9272.82	11772.9	13032.2		0.51552	0.54895	0.58206	0.548843	0.0271649
23.35	9238.2	11804.3	13078.4		0.5136	0.55042	0.58412	0.54938	0.0287991
23.4	9185.1	11841.2	13084.6		0.51064	0.55214	0.58439	0.549057	0.0301871
23.45	9223.88	11768.7	13097.1		0.5128	0.54876	0.58495	0.548837	0.0294552
23.5	9202.41	11748.2	13035.4		0.51161	0.5478	0.5822	0.547203	0.0288213
23.55	9160.39	11728.1	13046.3		0.50927	0.54687	0.58268	0.546273	0.0299725
23.6	9137.33	11767.3	12957		0.50799	0.54869	0.57869	0.545123	0.0289731
23.65	9137.96	11663	13091.8		0.50802	0.54383	0.58471	0.54552	0.0313314
23.7	9171.28	11659	12981.4		0.50988	0.54364	0.57978	0.544433	0.0285421
23.75	9191.89	11748	12991.3		0.51102	0.5478	0.58023	0.54635	0.0282735
23.8	9128.14	11765.2	12965.7		0.50748	0.54859	0.57908	0.54505	0.0293376
23.85	9162	11681.3	13002.8		0.50936	0.54468	0.58074	0.544927	0.0291413
23.9	9171.59	11662.2	13025.3		0.50989	0.54379	0.58174	0.54514	0.0293482
23.95	9084.96	11625.5	12980.5		0.50508	0.54208	0.57975	0.542303	0.0304843
24	9152.93	11579.9	12980.7		0.50886	0.53996	0.57975	0.542857	0.0290131
24.05	9138.88	11573.5	13001.2		0.50808	0.53966	0.58067	0.542803	0.029718
24.1	9125.31	11594.8	12954.7		0.50732	0.54065	0.57859	0.542187	0.0291161
24.15	9068.07	11564.3	12869.1		0.50414	0.53923	0.57477	0.53938	0.0288348
24.2	9030.77	11491.7	12965.1		0.50206	0.53584	0.57906	0.538987	0.0315138
24.25	9004.96	11590.9	12831.9		0.50063	0.54047	0.57311	0.53807	0.0296385
24.3	9115.9	11567.4	12873.6		0.5068	0.53937	0.57497	0.54038	0.0278394
24.35	9037.95	11633.1	12796.6		0.50246	0.54243	0.57153	0.538807	0.0283139
24.4	9048.37	11552.6	12872.3		0.50304	0.53868	0.57491	0.538877	0.0293411
24.45	8955.67	11547.4	12812		0.49789	0.53844	0.57222	0.536183	0.030387
24.5	8935.13	11580.8	12754.7		0.49675	0.54	0.56966	0.53547	0.0299372
24.55	8983.1	11523.5	12865.5		0.49941	0.53732	0.57461	0.537113	0.0307006
24.6	8941.52	11506.6	12802		0.4971	0.53653	0.57177	0.535133	0.0304999
24.65	8889.93	11489	12714.9		0.49423	0.53572	0.56788	0.53261	0.0301478
24.7	8922.88	11569.3	12743.4		0.49607	0.53946	0.56915	0.534893	0.030009
24.75	8883.66	11508.6	12755.8		0.49389	0.53663	0.56971	0.53341	0.031037
24.8	8893.24	11454.5	12646.3		0.49442	0.53411	0.56482	0.531117	0.0288185
24.85	8855.77	11442.3	12680.3		0.49234	0.53354	0.56634	0.53074	0.0302752
24.9	8809.56	11433.2	12691.1		0.48977	0.53311	0.56682	0.5299	0.0315373
24.95	8815.3	11386	12690.5		0.49009	0.53091	0.56679	0.529263	0.0313343
25	8879.09	11398	12689		0.49363	0.53147	0.56672	0.530607	0.0298451
25.05	8808.9	11384.7	12674.8		0.48973	0.53085	0.56609	0.52889	0.0312046
25.1	8886.98	11432.7	12694.9		0.49407	0.53309	0.56699	0.531383	0.0297939
25.15	8940.23	11445.6	12686.4		0.49703	0.53369	0.56661	0.532443	0.0284196
25.2	8816.33	11431.8	12656.6		0.49014	0.53305	0.56528	0.52949	0.0307789
25.25	8948.72	11398.2	12637.6		0.4975	0.53148	0.56443	0.531137	0.0273251
25.3	8863.29	11409.1	12659.7		0.49275	0.53199	0.56541	0.53005	0.029695
25.35	8831.65	11357	12719.1		0.49099	0.52956	0.56807	0.52954	0.0314678
25.4	8835.17	11386.5	12589.8		0.49119	0.53093	0.5623	0.52814	0.0290975
25.45	8826.66	11376.7	12628.2		0.49072	0.53048	0.56401	0.528403	0.0299565
25.5	8875.95	11249.4	12631		0.49346	0.52455	0.56413	0.52738	0.0289202
25.55	8818.38	11229.4	12591.7		0.49026	0.52361	0.56238	0.525417	0.0294706
25.6	8795.95	11256.7	12574.3		0.48901	0.52489	0.5616	0.525167	0.0296354
25.65	8692.69	11303.7	12650.2		0.48327	0.52708	0.56499	0.525113	0.033391
25.7	8766.61	11273.2	12593.8		0.48738	0.52566	0.56247	0.52517	0.0306573
25.75	8765.66	11273.8	12559.9		0.48733	0.52568	0.56096	0.524657	0.030068
25.8	8795.28	11293.8	12454.6		0.48897	0.52661	0.55626	0.523947	0.0275355
25.85	8728.65	11137.1	12568.9		0.48527	0.51931	0.56136	0.52198	0.0311209
25.9	8750.03	11205.2	12556.1		0.48646	0.52248	0.56079	0.523243	0.0303499
25.95	8771.97	11217	12465.1		0.48768	0.52303	0.55672	0.522477	0.0281882
26	8714.17	11202.8	12487.2		0.48446	0.52237	0.55771	0.521513	0.0299103
26.05	8720.16	11214.5	12486		0.4848	0.52291	0.55766	0.52179	0.0297555
26.1	8695.1	11149.3	12506.6		0.4834	0.51988	0.55858	0.52062	0.0306966
26.15	8694.06	11083.2	12516.5		0.48335	0.5168	0.55902	0.519723	0.0309612
26.2	8703.43	11150.6	12458.4		0.48387	0.51994	0.55642	0.520077	0.0296186
26.25	8676.59	11145.7	12412.9		0.48237	0.51971	0.55439	0.518823	0.0294087
26.3	8710.54	11031.1	12451		0.48426	0.51436	0.55609	0.518237	0.0294523
26.35	8681.7	11024.8	12504		0.48266	0.51407	0.55846	0.518397	0.0310961
26.4	8699.15	11068.7	12284.7		0.48363	0.51612	0.54867	0.51614	0.0265525
26.45	8588.34	11074.8	12249.4		0.47747	0.5164	0.54709	0.513653	0.0284885
26.5	8567.78	11023.7	12284.6		0.47632	0.51402	0.54866	0.513	0.0295415
26.55	8611.92	11047.1	12318.2		0.47878	0.51511	0.55016	0.514683	0.0291423
26.6	8585.58	11051.3	12263.3		0.47731	0.51531	0.54771	0.513443	0.028771
26.65	8540.39	11000.7	12277.3		0.4748	0.51295	0.54834	0.51203	0.0300296
26.7	8611.67	10981.8	12256.1		0.47876	0.51207	0.54739	0.51274	0.0280221
26.75	8514.42	11002.8	12319.3		0.47336	0.51304	0.55021	0.512203	0.0313795
26.8	8518.67	10971.8	12311.8		0.47359	0.5116	0.54988	0.51169	0.0311453
26.85	8608.06	11005.7	12316.9		0.47856	0.51318	0.55011	0.51395	0.0292152
26.9	8618.5	10979.5	12244.3		0.47914	0.51196	0.54686	0.512653	0.0276509
26.95	8593.97	10930.7	12293.3		0.47778	0.50968	0.54905	0.51217	0.0291491
27	8560.42	10987.4	12283.4		0.47592	0.51233	0.54861	0.512287	0.0296756
27.05	8579.48	10891.8	12289.4		0.47698	0.50787	0.54888	0.511243	0.0294498
27.1	8530.52	10920.9	12201		0.47425	0.50923	0.54493	0.50947	0.0288555
27.15	8507.02	10932.9	12241.5		0.47295	0.50979	0.54674	0.509827	0.0301247
27.2	8495.02	10841.7	12270		0.47228	0.50553	0.54801	0.508607	0.0309931
27.25	8446.62	10863.9	12237.2		0.46959	0.50657	0.54655	0.50757	0.0314267
27.3	8497.08	10862.8	12265.6		0.47239	0.50652	0.54781	0.508907	0.0308363
27.35	8485.1	10856.4	12167.2		0.47173	0.50622	0.54342	0.507123	0.0292743
27.4	8571.3	10913.9	12188.7		0.47652	0.5089	0.54438	0.509933	0.0277134
27.45	8425.82	10852.7	12137		0.46843	0.50605	0.54207	0.505517	0.0300658
27.5	8440.5	10932.7	12187.6		0.46925	0.50978	0.54433	0.507787	0.0306837
27.55	8477.52	10877.4	12124.1		0.47131	0.5072	0.54149	0.506667	0.0286533
27.6	8532.9	10867.2	12164.7		0.47439	0.50672	0.54331	0.50814	0.0281544
27.65	8471.69	10814.6	12131.3		0.47098	0.50427	0.54182	0.50569	0.0289377
27.7	8478.83	10795.4	12108.3		0.47138	0.50337	0.54079	0.50518	0.0283654
27.75	8457.6	10825.7	12129.3		0.4702	0.50479	0.54173	0.505573	0.0292073
27.8	8450.23	10821.1	12167.1		0.46979	0.50457	0.54342	0.505927	0.0300746
27.85	8392.05	10788.9	12078.7		0.46656	0.50307	0.53947	0.503033	0.0297654
27.9	8459.54	10757.5	12099.7		0.47031	0.50161	0.5404	0.504107	0.0286685
27.95	8374.01	10802.6	12005.2		0.46555	0.50371	0.53618	0.501813	0.0288657
28	8369.59	10709.6	12042.1		0.46531	0.49937	0.53783	0.500837	0.0296243
28.05	8324.94	10833.6	12111.9		0.46282	0.50515	0.54095	0.502973	0.0319336
28.1	8271.68	10860.7	12086.8		0.45986	0.50642	0.53983	0.502037	0.0327944
28.15	8324.1	10773.8	12100.5		0.46278	0.50237	0.54044	0.501863	0.0317066
28.2	8403.2	10827.7	12108.4		0.46718	0.50488	0.54079	0.504283	0.0300541
28.25	8340.75	10781.6	12042.6		0.4637	0.50273	0.53785	0.501427	0.0302856
28.3	8314.09	10770.7	11977.2		0.46222	0.50222	0.53494	0.499793	0.0297374
28.35	8271.2	10781.8	12058.5		0.45984	0.50274	0.53856	0.50038	0.0321806
28.4	8302.7	10734.9	11970.3		0.46159	0.50055	0.53463	0.498923	0.0298406
28.45	8318.28	10716.1	11948.2		0.46245	0.49968	0.53364	0.49859	0.0290734
28.5	8216.31	10701.9	11961.5		0.45678	0.49901	0.53423	0.496673	0.031662
28.55	8205.1	10693.3	11986.6		0.45616	0.49861	0.53535	0.496707	0.0323572
28.6	8234.72	10653.5	11883.4		0.45781	0.49676	0.53075	0.495107	0.0298006
28.65	8247.53	10619.7	11972.9		0.45852	0.49518	0.53474	0.496147	0.0311242
28.7	8214.61	10547.6	11974.2		0.45669	0.49182	0.5348	0.494437	0.0319419
28.75	8167.51	10537.1	11954.6		0.45407	0.49133	0.53392	0.493107	0.0326228
28.8	8184.11	10512.5	11873.8		0.45499	0.49018	0.53032	0.49183	0.0307755
28.85	8236.51	10581.3	11883.1		0.45791	0.49339	0.53073	0.49401	0.0297319
28.9	8176.15	10569.9	11883.4		0.45455	0.49286	0.53074	0.492717	0.0311046
28.95	8164.49	10547.1	11875.5		0.4539	0.4918	0.53039	0.49203	0.0312273
29	8236.54	10606.9	11908.7		0.45791	0.49458	0.53187	0.494787	0.0301944
29.05	8222.61	10490.3	11836.8		0.45714	0.48915	0.52867	0.491653	0.0292556
29.1	8198.23	10552.7	11814.8		0.45578	0.49206	0.52768	0.49184	0.0293535
29.15	8238.26	10534.9	11835.8		0.45801	0.49123	0.52862	0.49262	0.0288432
29.2	8162.95	10480.3	11729.8		0.45382	0.48868	0.52388	0.488793	0.028602
29.25	8124.9	10555.5	11776.6		0.4517	0.49219	0.52598	0.489957	0.0303658
29.3	8107.73	10541.2	11676.7		0.45075	0.49152	0.52151	0.487927	0.0289992
29.35	8168.64	10557.7	11766.5		0.45413	0.49229	0.52552	0.490647	0.029168
29.4	8136.63	10499.4	11765.5		0.45236	0.48957	0.52548	0.489137	0.0298527
29.45	8164.88	10470	11745.8		0.45393	0.4882	0.5246	0.48891	0.0288553
29.5	8113.27	10471.6	11771.5		0.45106	0.48827	0.52575	0.48836	0.0304921
29.55	8098.14	10514.6	11780.2		0.45022	0.49028	0.52613	0.488877	0.031006
29.6	8060.4	10401.6	11730.9		0.44812	0.48501	0.52393	0.485687	0.030953
29.65	8042.27	10451.9	11674		0.44711	0.48736	0.52139	0.485287	0.0303601
29.7	8085.56	10457.6	11726.5		0.44952	0.48762	0.52374	0.48696	0.0303038
29.75	8051.02	10411.2	11773.6		0.4476	0.48546	0.52584	0.4863	0.0319469
29.8	8035.38	10422.7	11763.4		0.44673	0.486	0.52538	0.486037	0.0321087
29.85	8048.07	10381.2	11718.4		0.44743	0.48406	0.52338	0.484957	0.0310129
29.9	8005.51	10422.8	11668.5		0.44507	0.486	0.52115	0.484073	0.0310894
29.95	7938.75	10343	11698.8		0.44135	0.48228	0.5225	0.482043	0.0331298
30	7922.25	10346.4	11665.6		0.44044	0.48244	0.52102	0.4813	0.0329065
30.05	7964.05	10299.3	11664.2		0.44276	0.48024	0.52095	0.481317	0.03193
30.1	7977.17	10325.7	11649.4		0.44349	0.48147	0.52029	0.48175	0.0313541
30.15	7973.35	10327	11566		0.44328	0.48154	0.51657	0.480463	0.0299302
30.2	7929.16	10249.3	11586.8		0.44082	0.47791	0.5175	0.478743	0.03131
30.25	7971.06	10264.4	11575.1		0.44315	0.47861	0.51698	0.47958	0.0301488
30.3	7948.88	10310.5	11647.5		0.44192	0.48076	0.52021	0.480963	0.0319621
30.35	7974.92	10291.2	11633.8		0.44336	0.47987	0.5196	0.480943	0.0311341
30.4	7966.5	10295.4	11606		0.4429	0.48006	0.51836	0.48044	0.0308076
30.45	7974	10321.7	11599.9		0.44331	0.48129	0.51808	0.480893	0.030526
30.5	7921.73	10278.8	11608.6		0.44041	0.47928	0.51847	0.479387	0.031868
30.55	7902.81	10208.5	11585.7		0.43936	0.47601	0.51745	0.477607	0.0319001
30.6	7977.66	10291.7	11535.7		0.44352	0.47989	0.51521	0.47954	0.0292684
30.65	7901.47	10227.9	11618.3		0.43928	0.47691	0.5189	0.478363	0.032521
30.7	7941.52	10184.8	11576.6		0.44151	0.4749	0.51704	0.477817	0.0309039
30.75	7964.67	10233	11512.4		0.44279	0.47715	0.51418	0.47804	0.0291516
30.8	7920.39	10141	11545.2		0.44033	0.47286	0.51564	0.476277	0.03084
30.85	7916.69	10187.4	11524.9		0.44013	0.47503	0.51473	0.47663	0.0304763
30.9	7936.44	10209.6	11470.8		0.44123	0.47606	0.51232	0.476537	0.0290243
30.95	7916.8	10161.8	11447.1		0.44013	0.47383	0.51126	0.475073	0.029052
31	7911.89	10108.7	11525.8		0.43986	0.47135	0.51477	0.475327	0.0307109
31.05	7928.05	10103.3	11462.3		0.44076	0.4711	0.51194	0.4746	0.0291643
31.1	7921.44	10069.8	11471.3		0.44039	0.46954	0.51234	0.47409	0.0295491
31.15	7895.03	10132.1	11431.5		0.43892	0.47245	0.51056	0.473977	0.0292668
31.2	7868.45	10029.6	11519.9		0.43745	0.46766	0.51451	0.473207	0.0317032
31.25	7875.95	10013.4	11356.5		0.43786	0.46691	0.50721	0.47066	0.0284359
31.3	7831.13	10039.3	11421.8		0.43537	0.46812	0.51013	0.471207	0.0305986
31.35	7887.71	10060.4	11422.6		0.43852	0.4691	0.51016	0.472593	0.029351
31.4	7820.5	10116.3	11439.7		0.43478	0.47171	0.51093	0.472473	0.0310928
31.45	7812.89	10096.4	11397.8		0.43436	0.47078	0.50906	0.4714	0.0304993
31.5	7742.25	10111.9	11377.9		0.43043	0.4715	0.50817	0.470033	0.0317542
31.55	7823.74	10121.1	11381.1		0.43496	0.47193	0.50831	0.471733	0.0299453
31.6	7803.91	10126	11393		0.43386	0.47216	0.50884	0.47162	0.0306128
31.65	7765.73	10114.5	11364.1		0.43173	0.47162	0.50755	0.4703	0.0309675
31.7	7719.64	10101.6	11445.5		0.42917	0.47102	0.51119	0.47046	0.0334869
31.75	7783.54	10064.9	11363		0.43272	0.46931	0.5075	0.469843	0.0305311
31.8	7730.62	9973.38	11368.5		0.42978	0.46505	0.50775	0.467527	0.0318793
31.85	7747.37	10038.7	11373.8		0.43071	0.46809	0.50798	0.468927	0.0315509
31.9	7720.17	10079.6	11374		0.4292	0.47	0.50799	0.469063	0.0321727
31.95	7822.69	10029.8	11378.9		0.4349	0.46768	0.50821	0.470263	0.0299844
32	7790.16	10047.2	11411.1		0.43309	0.46849	0.50965	0.47041	0.031285
32.05	7701.53	9983.29	11407.6		0.42817	0.46551	0.50949	0.467723	0.0332356
32.1	7770.65	9978.59	11404.7		0.43201	0.46529	0.50936	0.468887	0.0316803
32.15	7716.33	9909.58	11302.7		0.42899	0.46207	0.50481	0.46529	0.031037
32.2	7745.4	9934.77	11370.3		0.4306	0.46324	0.50783	0.467223	0.0316546
32.25	7708.75	9949.58	11320.2		0.42857	0.46394	0.50559	0.466033	0.0314781
32.3	7685.94	9986.34	11267.7		0.4273	0.46565	0.50325	0.4654	0.031007
32.35	7694.3	9936.91	11238.3		0.42776	0.46334	0.50193	0.464343	0.0302881
32.4	7682.52	9926.7	11294.9		0.42711	0.46287	0.50446	0.464813	0.0316079
32.45	7637.47	9854.57	11261.2		0.4246	0.4595	0.50296	0.462353	0.0320539
32.5	7575.66	9903.46	11173.5		0.42117	0.46178	0.49904	0.460663	0.0318001
32.55	7619.31	9829.11	11260		0.4236	0.45832	0.5029	0.461607	0.0324574
32.6	7485.66	9886.26	11258.2		0.41616	0.46098	0.50282	0.459987	0.0353858
32.65	7563.42	9871.09	11215.8		0.42049	0.46028	0.50093	0.460567	0.0328401
32.7	7557.14	9840.99	11155.8		0.42014	0.45887	0.49825	0.459087	0.0318886
32.75	7530.51	9850.19	11186		0.41866	0.4593	0.4996	0.459187	0.0330437
32.8	7592.11	9783.11	11134.8		0.42208	0.45617	0.49731	0.45852	0.0307574
32.85	7530.67	9910.46	11190.2		0.41867	0.46211	0.49979	0.46019	0.0331449
32.9	7543.96	9852.68	11117.5		0.41941	0.45942	0.49654	0.458457	0.0314956
32.95	7555.58	9863.9	11115.9		0.42005	0.45994	0.49647	0.45882	0.0312084
33	7562.62	9840.08	11144.3		0.42044	0.45883	0.49773	0.459	0.0315537
33.05	7585.03	9870.01	11110.9		0.42169	0.46023	0.49624	0.459387	0.0304408
33.1	7589.82	9764.36	11004.8		0.42196	0.4553	0.4915	0.456253	0.0283976
33.15	7545.09	9861.35	11062		0.41947	0.45982	0.49406	0.457783	0.0304853
33.2	7568.49	9817.45	11057.3		0.42077	0.45777	0.49385	0.457463	0.0298356
33.25	7544.9	9880.75	11025.6		0.41946	0.46073	0.49243	0.45754	0.0298752
33.3	7585.71	9788.14	11028.8		0.42173	0.45641	0.49258	0.456907	0.0289265
33.35	7507.33	9835.34	11018.6		0.41737	0.45861	0.49212	0.456033	0.0305709
33.4	7542.68	9833.23	10996.5		0.41933	0.45851	0.49113	0.456323	0.029353
33.45	7491.61	9816.2	10985.7		0.4165	0.45772	0.49065	0.454957	0.0303346
33.5	7469.77	9785.42	10971.3		0.41528	0.45628	0.49001	0.453857	0.0305565
33.55	7543.16	9771.36	11031.3		0.41936	0.45562	0.49269	0.45589	0.0299375
33.6	7482.15	9790.3	11030.2		0.41597	0.45651	0.49264	0.45504	0.0313177
33.65	7493.42	9663.77	11004.1		0.4166	0.45061	0.49147	0.452893	0.0306082
33.7	7495.25	9695.05	10986.1		0.4167	0.45207	0.49067	0.453147	0.0302077
33.75	7528.03	9666.03	11002.6		0.41852	0.45071	0.4914	0.453543	0.0298205
33.8	7483.88	9657.3	11003		0.41607	0.45031	0.49142	0.4526	0.0308041
33.85	7496.34	9739.8	10904.8		0.41676	0.45415	0.48704	0.45265	0.0287113
33.9	7478.19	9669.49	10992.7		0.41575	0.45088	0.49096	0.45253	0.0307265
33.95	7472.99	9593.88	10954.1		0.41546	0.44735	0.48924	0.450683	0.0302126
34	7427.73	9588.84	10972.5		0.41294	0.44711	0.49006	0.450037	0.031552
34.05	7407.99	9570.3	10931.9		0.41185	0.44625	0.48825	0.448783	0.0312416
34.1	7430.36	9606.49	10859.9		0.41309	0.44794	0.48503	0.448687	0.0293741
34.15	7444.37	9603.39	10881.4		0.41387	0.44779	0.48599	0.449217	0.0294601
34.2	7418.36	9591.43	10957.6		0.41242	0.44723	0.4894	0.449683	0.0314748
34.25	7467.24	9569.45	10852.3		0.41514	0.44621	0.48469	0.44868	0.0284473
34.3	7426.23	9578.98	10755.7		0.41286	0.44665	0.48038	0.44663	0.0275649
34.35	7387.42	9553.78	10762.9		0.4107	0.44548	0.4807	0.445627	0.0285776
34.4	7428.49	9573.08	10759.1		0.41299	0.44638	0.48053	0.446633	0.0275737
34.45	7407.87	9649.52	10764.5		0.41184	0.44994	0.48077	0.447517	0.0281927
34.5	7366.69	9619.01	10793.3		0.40955	0.44852	0.48206	0.44671	0.0296297
34.55	7376.61	9624.52	10728.2		0.4101	0.44878	0.47915	0.44601	0.0282575
34.6	7353.8	9632.24	10822.6		0.40883	0.44914	0.48337	0.447113	0.0304646
34.65	7342.53	9660.97	10780.8		0.40821	0.45048	0.4815	0.44673	0.0300378
34.7	7334.09	9564.92	10864.4		0.40774	0.446	0.48523	0.446323	0.031636
34.75	7327.14	9540.11	10853.6		0.40735	0.44484	0.48475	0.445647	0.0316036
34.8	7256.83	9572.81	10831.7		0.40344	0.44637	0.48377	0.444527	0.0328205
34.85	7319.4	9483.86	10787.7		0.40692	0.44222	0.48181	0.44365	0.0305904
34.9	7305.62	9506.08	10760.3		0.40616	0.44326	0.48059	0.443337	0.030386
34.95	7304.88	9484.52	10824.6		0.40611	0.44225	0.48346	0.44394	0.0316006
35	7366.98	9549.1	10723.8		0.40957	0.44526	0.47896	0.444597	0.0283322
35.05	7365.05	9468.21	10775.4		0.40946	0.44149	0.48126	0.44407	0.0293689
35.1	7288.48	9437.48	10817.3		0.4052	0.44006	0.48313	0.442797	0.0318736
35.15	7363.7	9436.27	10763		0.40938	0.44	0.4807	0.44336	0.029213
35.2	7296.88	9449.66	10747.6		0.40567	0.44062	0.48002	0.442103	0.0303714
35.25	7305.79	9428.17	10747.4		0.40616	0.43962	0.48001	0.44193	0.0301934
35.3	7262.03	9410.5	10688.4		0.40373	0.4388	0.47737	0.439967	0.0300747
35.35	7240.98	9380.4	10666.5		0.40256	0.43739	0.47639	0.43878	0.030157
35.4	7238.6	9406.96	10668.6		0.40243	0.43863	0.47649	0.439183	0.0302374
35.45	7136.95	9354.45	10628.5		0.39678	0.43619	0.4747	0.43589	0.0318114
35.5	7198.83	9395.27	10607.4		0.40022	0.43809	0.47375	0.437353	0.030023
35.55	7225.63	9346.22	10661.4		0.40171	0.4358	0.47616	0.43789	0.03043
35.6	7195.9	9352.07	10654.6		0.40006	0.43607	0.47586	0.43733	0.030958
35.65	7166.88	9331.28	10670.5		0.39844	0.4351	0.47657	0.436703	0.0319166
35.7	7173.6	9340.56	10594.2		0.39882	0.43554	0.47316	0.43584	0.0303499
35.75	7222.69	9316.58	10572.8		0.40154	0.43442	0.47221	0.436057	0.0288741
35.8	7211.43	9298.2	10691		0.40092	0.43356	0.47749	0.437323	0.0313726
35.85	7195.76	9361.27	10681.3		0.40005	0.4365	0.47706	0.43787	0.0314541
35.9	7175.5	9329.33	10656.5		0.39892	0.43501	0.47595	0.436627	0.0314681
35.95	7172.72	9259.49	10672.7		0.39877	0.43176	0.47667	0.435733	0.0319264
36	7113.5	9237.68	10618.5		0.39547	0.43074	0.47425	0.433487	0.0322204
36.05	7155.67	9273.64	10685.6		0.39782	0.43242	0.47725	0.43583	0.0325167
36.1	7145.57	9240.21	10599.6		0.39726	0.43086	0.47341	0.433843	0.0311596
36.15	7178.92	9275.83	10629.6		0.39911	0.43252	0.47475	0.43546	0.0309498
36.2	7131.83	9333.77	10654.1		0.39649	0.43522	0.47584	0.43585	0.0323976
36.25	7105.63	9307.68	10591.6		0.39504	0.434	0.47305	0.43403	0.0318475
36.3	7132.17	9331.12	10536.1		0.39651	0.4351	0.47057	0.43406	0.0302438
36.35	7099.08	9303.28	10680.8		0.39467	0.4338	0.47703	0.435167	0.0336372
36.4	7103.95	9327.1	10559.1		0.39494	0.43491	0.4716	0.433817	0.0313059
36.45	7045.29	9334.35	10619.7		0.39168	0.43525	0.4743	0.433743	0.0337463
36.5	7007.72	9160.25	10621.6		0.38959	0.42713	0.47439	0.43037	0.0346952
36.55	7093.16	9162.1	10509.8		0.39434	0.42722	0.4694	0.43032	0.0307214
36.6	7031.33	9214.61	10510.6		0.39091	0.42966	0.46943	0.43	0.0320566
36.65	7066.17	9169.28	10550.7		0.39284	0.42755	0.47122	0.430537	0.0320681
36.7	7052.79	9206.76	10498.5		0.3921	0.4293	0.46889	0.430097	0.0313544
36.75	7013.93	9242.89	10511.4		0.38994	0.43098	0.46947	0.43013	0.0324735
36.8	7088.37	9218.19	10483.5		0.39408	0.42983	0.46822	0.43071	0.0302739
36.85	7084.44	9198.71	10494.1		0.39386	0.42892	0.4687	0.430493	0.0305735
36.9	6994.99	9252.22	10541.8		0.38889	0.43142	0.47083	0.43038	0.0334599
36.95	7006.1	9155.59	10517.2		0.3895	0.42691	0.46973	0.428713	0.0327786
37	7017.74	9165.73	10447.9		0.39015	0.42739	0.46663	0.428057	0.0312264
37.05	7010.62	9148.25	10366.3		0.38975	0.42657	0.46298	0.426433	0.0298962
37.1	6992.88	9133.86	10437.1		0.38877	0.4259	0.46615	0.42694	0.0315988
37.15	7025.27	9173.33	10410		0.39057	0.42774	0.46494	0.42775	0.0303614
37.2	6972.11	9167.14	10389.3		0.38761	0.42745	0.46401	0.426357	0.0311997
37.25	6972.9	9201.25	10453.7		0.38766	0.42904	0.46689	0.427863	0.0323562
37.3	6985.44	9124.81	10416.7		0.38836	0.42548	0.46524	0.42636	0.0313923
37.35	6963.91	9143.47	10473.9		0.38716	0.42635	0.46779	0.4271	0.0329213
37.4	6963.29	9118.86	10475.4		0.38712	0.4252	0.46786	0.426727	0.0329796
37.45	6953.29	9110.79	10445.7		0.38657	0.42482	0.46653	0.425973	0.0326537
37.5	6916.44	9013.11	10381.7		0.38452	0.42027	0.46367	0.42282	0.0323631
37.55	6963.3	9103.9	10368.7		0.38712	0.4245	0.46309	0.424903	0.0310159
37.6	6898.55	9046.14	10373.4		0.38352	0.42181	0.46331	0.42288	0.0325829
37.65	6869.32	9004.1	10338.2		0.3819	0.41985	0.46173	0.42116	0.0326036
37.7	6971.13	8982.14	10430.3		0.38756	0.41882	0.46584	0.424073	0.0321728
37.75	6926.36	9060.16	10394.7		0.38507	0.42246	0.46425	0.423927	0.0323417
37.8	6953.21	9049.45	10414.6		0.38656	0.42196	0.46514	0.424553	0.0321325
37.85	6883.91	9025.65	10374.5		0.38271	0.42085	0.46335	0.422303	0.0329372
37.9	6851.04	8919.39	10339.9		0.38088	0.4159	0.46181	0.41953	0.0331391
37.95	6869.89	8985.3	10310.3		0.38193	0.41897	0.46049	0.420463	0.0320894
38	6903.6	8999.23	10264.5		0.3838	0.41962	0.45844	0.42062	0.0304799
38.05	6890.58	9001.35	10229.9		0.38308	0.41972	0.4569	0.4199	0.0301372
38.1	6969.95	8949.36	10320.2		0.38749	0.4173	0.46093	0.421907	0.0301582
38.15	6821.35	8922.78	10306.9		0.37923	0.41606	0.46033	0.41854	0.0331553
38.2	6851.54	8998.92	10250.8		0.38091	0.41961	0.45783	0.41945	0.0314027
38.25	6820.67	8964.24	10365.2		0.37919	0.41799	0.46294	0.42004	0.0342215
38.3	6877.24	8976.76	10278.9		0.38234	0.41857	0.45908	0.419997	0.0313452
38.35	6843.41	8982.77	10218.4		0.38046	0.41885	0.45638	0.418563	0.0309949
38.4	6841.93	8928.08	10185.3		0.38038	0.4163	0.4549	0.417193	0.0304292
38.45	6837.4	8945.91	10225.3		0.38012	0.41714	0.45669	0.417983	0.0312653
38.5	6857.57	8972.33	10250.5		0.38125	0.41837	0.45782	0.419147	0.0312644
38.55	6849.38	8918.94	10120.8		0.38079	0.41588	0.45202	0.41623	0.0290806
38.6	6883.97	9026.5	10245.9		0.38271	0.42089	0.45761	0.420403	0.0305797
38.65	6835.12	8895.48	10191.5		0.38	0.41478	0.45518	0.416653	0.0307207
38.7	6830.55	8895.04	10209.4		0.37974	0.41476	0.45598	0.416827	0.0311591
38.75	6801.08	8914.35	10222.7		0.37811	0.41566	0.45657	0.41678	0.0320409
38.8	6761.42	8820.83	10154.4		0.3759	0.4113	0.45352	0.413573	0.031729
38.85	6798.12	8869.52	10224.2		0.37794	0.41357	0.45664	0.41605	0.032177
38.9	6711.39	8905.2	10170.1		0.37312	0.41524	0.45422	0.414193	0.0331172
38.95	6801.96	8814.31	10192		0.37815	0.411	0.4552	0.414783	0.0315691
39	6722.99	8874.68	10181.6		0.37376	0.41381	0.45474	0.414103	0.0330606
39.05	6723.26	8807.87	10232.9		0.37378	0.4107	0.45703	0.413837	0.034059
39.1	6730.67	8829.86	10152.1		0.37419	0.41172	0.45342	0.41311	0.0323604
39.15	6768.3	8820.3	10204.3		0.37628	0.41128	0.45575	0.414437	0.0325202
39.2	6747.36	8853.64	10197.2		0.37512	0.41283	0.45543	0.41446	0.0328067
39.25	6755.75	8756.42	10201.7		0.37559	0.4083	0.45563	0.413173	0.0328574
39.3	6713.48	8825.96	10168		0.37324	0.41154	0.45413	0.41297	0.0330387
39.35	6816.2	8771.87	10165.6		0.37895	0.40902	0.45402	0.413997	0.0308486
39.4	6778.14	8780.91	10158.1		0.37683	0.40944	0.45369	0.41332	0.0314977
39.45	6784.71	8783.17	10119.9		0.3772	0.40955	0.45198	0.41291	0.0306211
39.5	6836.19	8768.8	10116.9		0.38006	0.40888	0.45185	0.413597	0.0294973
39.55	6763.94	8807.23	10091.6		0.37604	0.41067	0.45072	0.412477	0.0305147
39.6	6793.76	8838.33	10042		0.3777	0.41212	0.4485	0.412773	0.0289077
39.65	6785.66	8787.25	10047.9		0.37725	0.40974	0.44876	0.411917	0.0292344
39.7	6723.87	8838.39	10041.2		0.37381	0.41212	0.44847	0.411467	0.0304833
39.75	6704.86	8692.3	10009.4		0.37276	0.40531	0.44705	0.408373	0.030406
39.8	6739.59	8745.69	9977.26		0.37469	0.4078	0.44561	0.409367	0.0289742
39.85	6688.53	8856.12	9993.39		0.37185	0.41295	0.44633	0.410377	0.0304607
39.9	6683.88	8795.31	10024.3		0.37159	0.41011	0.44771	0.409803	0.0310766
39.95	6652.22	8800.62	10062.2		0.36983	0.41036	0.44941	0.409867	0.0324903
40	6648.92	8725.68	10056.8		0.36965	0.40687	0.44916	0.40856	0.0324818
40.05	6597.1	8766.02	9954.39		0.36677	0.40875	0.44459	0.406703	0.0318028
40.1	6605.81	8755.85	9965.88		0.36725	0.40827	0.4451	0.406873	0.0317975
40.15	6747.34	8785.47	9933.3		0.37512	0.40965	0.44365	0.409473	0.0279775
40.2	6668.33	8691.87	10014.4		0.37073	0.40529	0.44727	0.407763	0.0312962
40.25	6696.2	8714.7	9963.46		0.37227	0.40635	0.44499	0.40787	0.0297073
40.3	6638.79	8675.68	9928.69		0.36908	0.40454	0.44344	0.405687	0.0303682
40.35	6592.27	8673.37	9928.76		0.3665	0.40443	0.44345	0.404793	0.0314158
40.4	6587.57	8635.08	9910.88		0.36624	0.40264	0.44265	0.403843	0.0312059
40.45	6671.25	8635.45	9949.72		0.37089	0.40266	0.44438	0.405977	0.0300937
40.5	6654.9	8639.39	9942.46		0.36998	0.40284	0.44406	0.405627	0.0303072
40.55	6629.99	8603.3	9952.82		0.36859	0.40116	0.44452	0.404757	0.0311024
40.6	6660.03	8564.75	9936.96		0.37026	0.39936	0.44381	0.404477	0.0302439
40.65	6680.6	8521.02	9944.4		0.37141	0.39732	0.44414	0.40429	0.0300982
40.7	6642.25	8565.57	9851.38		0.36928	0.3994	0.43999	0.40289	0.0289725
40.75	6568.06	8494	9894.3		0.36515	0.39606	0.44191	0.40104	0.0315344
40.8	6527.54	8628.96	9890.21		0.3629	0.40236	0.44172	0.402327	0.0321781
40.85	6583.82	8582.93	9804.54		0.36603	0.40021	0.4379	0.40138	0.0293525
40.9	6595.92	8554.74	9804.29		0.3667	0.3989	0.43789	0.401163	0.0291072
40.95	6556.23	8578.26	9756.57		0.36449	0.39999	0.43575	0.400077	0.0290918
41	6524.26	8527.68	9772.91		0.36272	0.39763	0.43648	0.398943	0.0301267
41.05	6523.54	8535.3	9768.41		0.36268	0.39799	0.43628	0.398983	0.0300553
41.1	6506.73	8550.9	9756.17		0.36174	0.39872	0.43574	0.398733	0.0302104
41.15	6466.07	8591.6	9754.18		0.35948	0.40061	0.43565	0.39858	0.0311294
41.2	6546.47	8599.17	9800.83		0.36395	0.40097	0.43773	0.400883	0.0301206
41.25	6449.14	8548.17	9731.29		0.35854	0.39859	0.43463	0.397253	0.031078
41.3	6543.26	8523.88	9758.97		0.36377	0.39746	0.43586	0.39903	0.0294516
41.35	6525.84	8456.87	9814.08		0.3628	0.39433	0.43832	0.398483	0.0309705
41.4	6483.32	8456.53	9834.08		0.36044	0.39432	0.43922	0.397993	0.0322665
41.45	6480.15	8540.04	9765.45		0.36026	0.39821	0.43615	0.398207	0.030982
41.5	6495.71	8474.12	9740.69		0.36113	0.39514	0.43505	0.397107	0.0302097
41.55	6396.12	8461.24	9820.3		0.35559	0.39454	0.4386	0.396243	0.0339101
41.6	6450.45	8502.01	9802.12		0.35861	0.39644	0.43779	0.397613	0.0323357
41.65	6421.06	8430.31	9706.75		0.35698	0.39309	0.43353	0.394533	0.0312681
41.7	6442.72	8437.02	9739.55		0.35818	0.39341	0.43499	0.395527	0.0313933
41.75	6408.47	8450.57	9754.46		0.35628	0.39404	0.43566	0.395327	0.0324195
41.8	6412.83	8466.94	9696.55		0.35652	0.3948	0.43307	0.394797	0.0312514
41.85	6487.72	8477.08	9738		0.36068	0.39527	0.43492	0.396957	0.0303318
41.9	6416.58	8533.9	9640.73		0.35673	0.39792	0.43058	0.395077	0.0302161
41.95	6436.19	8463	9720.98		0.35782	0.39462	0.43417	0.395537	0.0311765
42	6385.01	8443.42	9750.19		0.35497	0.3937	0.43547	0.394713	0.0328718
42.05	6395.99	8475.58	9747.53		0.35558	0.3952	0.43535	0.395377	0.0325662
42.1	6344.5	8446.13	9650.37		0.35272	0.39383	0.43101	0.39252	0.0319752
42.15	6409.09	8386.06	9667.54		0.35631	0.39103	0.43178	0.39304	0.0308433
42.2	6409.81	8365.88	9689.62		0.35635	0.39009	0.43276	0.393067	0.0312652
42.25	6366.38	8383.83	9611.61		0.35394	0.39093	0.42928	0.391383	0.0307591
42.3	6336.43	8352.48	9616.09		0.35227	0.38946	0.42948	0.390403	0.0315279
42.35	6361.15	8383.58	9562.05		0.35365	0.39091	0.42707	0.390543	0.0299747
42.4	6376.75	8352.08	9638.85		0.35451	0.38945	0.4305	0.391487	0.0310562
42.45	6302.78	8371.92	9604.01		0.3504	0.39037	0.42894	0.389903	0.0320655
42.5	6354.15	8368.53	9562.65		0.35326	0.39021	0.42709	0.390187	0.030141
42.55	6381.84	8304.65	9613.48		0.3548	0.38723	0.42936	0.390463	0.0305247
42.6	6357.76	8405.81	9636.5		0.35346	0.39195	0.43039	0.391933	0.0314065
42.65	6325.48	8325.3	9581.27		0.35166	0.3882	0.42793	0.389263	0.0311462
42.7	6375.54	8347.06	9531.75		0.35445	0.38921	0.42571	0.38979	0.0290947
42.75	6348.24	8385.83	9547.58		0.35293	0.39102	0.42642	0.390123	0.0300089
42.8	6302.1	8377.89	9603.91		0.35036	0.39065	0.42894	0.389983	0.0320836
42.85	6351.98	8273.16	9580.06		0.35314	0.38577	0.42787	0.388927	0.0305899
42.9	6314.44	8303.67	9534.79		0.35105	0.38719	0.42585	0.38803	0.0305427
42.95	6268.17	8292.75	9573.61		0.34848	0.38668	0.42758	0.38758	0.0322987
43	6362.3	8320.6	9544.9		0.35371	0.38798	0.4263	0.38933	0.0296501
43.05	6262.84	8371.94	9558.13		0.34818	0.39037	0.42689	0.38848	0.032161
43.1	6286.81	8266.57	9566.44		0.34951	0.38546	0.42726	0.38741	0.0317712
43.15	6336.17	8310.62	9549.45		0.35226	0.38751	0.4265	0.388757	0.0303212
43.2	6282.28	8307.66	9523.13		0.34926	0.38737	0.42533	0.38732	0.0310555
43.25	6259.51	8191.7	9440.68		0.348	0.38197	0.42165	0.383873	0.0300976
43.3	6279.5	8241.55	9551.21		0.34911	0.38429	0.42658	0.38666	0.0316714
43.35	6233.17	8242.67	9530.63		0.34653	0.38434	0.42566	0.38551	0.0323153
43.4	6224.53	8235.91	9486.89		0.34605	0.38403	0.42371	0.384597	0.0317071
43.45	6212.39	8192.72	9417.26		0.34538	0.38202	0.4206	0.382667	0.0307118
43.5	6161.32	8290.18	9485.02		0.34254	0.38656	0.42363	0.384243	0.0331454
43.55	6228.84	8209.5	9373.02		0.34629	0.3828	0.41862	0.38257	0.029529
43.6	6183.59	8217.61	9441.78		0.34378	0.38318	0.4217	0.382887	0.0318114
43.65	6210.45	8165.46	9441.02		0.34527	0.38074	0.42166	0.382557	0.0312125
43.7	6158.93	8119.15	9417.09		0.3424	0.37858	0.42059	0.380523	0.0319505
43.75	6182.18	8110.5	9421.06		0.3437	0.37818	0.42077	0.380883	0.0315217
43.8	6215.41	8167.19	9487.1		0.34554	0.38082	0.42372	0.38336	0.0319673
43.85	6227.84	8230.69	9508.93		0.34624	0.38379	0.42469	0.384907	0.0320368
43.9	6236.98	8136.05	9499.72		0.34674	0.37937	0.42428	0.383463	0.0317876
43.95	6178.35	8168.19	9462.79		0.34349	0.38087	0.42263	0.38233	0.0323253
44	6288.49	8198.48	9438.99		0.34961	0.38228	0.42157	0.384487	0.029419
44.05	6210.66	8160.48	9484.99		0.34528	0.38051	0.42362	0.383137	0.0320361
44.1	6221.18	8171.05	9379.98		0.34587	0.381	0.41893	0.381933	0.0298339
44.15	6253.86	8180.23	9371.28		0.34768	0.38143	0.41855	0.382553	0.0289435
44.2	6179.54	8140.41	9335.34		0.34355	0.37958	0.41694	0.380023	0.029963
44.25	6222.55	8127	9378.36		0.34594	0.37895	0.41886	0.38125	0.0298139
44.3	6205.95	8119.4	9393.99		0.34502	0.3786	0.41956	0.38106	0.0304805
44.35	6196.94	8112.07	9412.53		0.34452	0.37825	0.42039	0.381053	0.0310372
44.4	6177.37	8108.23	9370.22		0.34343	0.37808	0.4185	0.380003	0.0306774
44.45	6200.32	8076.11	9402.25		0.34471	0.37658	0.41993	0.380407	0.0308274
44.5	6195.99	8096.99	9367.44		0.34447	0.37755	0.41837	0.38013	0.0302247
44.55	6156.53	8072.19	9338.53		0.34227	0.37639	0.41708	0.37858	0.0305803
44.6	6188.29	8075.48	9347.61		0.34404	0.37655	0.41749	0.37936	0.0300516
44.65	6121.99	8043.86	9325.62		0.34035	0.37507	0.41651	0.37731	0.0311325
44.7	6130.96	8115.23	9322.97		0.34085	0.3784	0.41639	0.378547	0.0308393
44.75	6069.01	8032.16	9319.88		0.33741	0.37453	0.41625	0.376063	0.0322046
44.8	6150.99	8014.98	9322.85		0.34196	0.37373	0.41638	0.377357	0.0304899
44.85	6115.75	8055.65	9362.58		0.34	0.37562	0.41816	0.377927	0.0319503
44.9	6117.6	8108.58	9327.34		0.34011	0.37809	0.41658	0.37826	0.031219
44.95	6072.04	8085.69	9243.95		0.33757	0.37702	0.41286	0.375817	0.0307488
45	6088.95	8002.34	9305.87		0.33851	0.37314	0.41563	0.37576	0.0315386
45.05	6065.7	8003.49	9322.29		0.33722	0.37319	0.41636	0.37559	0.0323533
45.1	6065.32	7996.79	9288.97		0.3372	0.37288	0.41487	0.374983	0.0317435
45.15	6054.71	8092.39	9264.59		0.33661	0.37734	0.41378	0.37591	0.0315207
45.2	6087.22	8052.58	9198.76		0.33842	0.37548	0.41084	0.374913	0.0295681
45.25	6039.96	7988.61	9233.97		0.33579	0.3725	0.41241	0.373567	0.0312891
45.3	6070.97	7968.49	9269.56		0.33751	0.37156	0.414	0.374357	0.0312895
45.35	6018.19	8083.23	9198.81		0.33458	0.37691	0.41084	0.37411	0.0311959
45.4	6065.93	8035.76	9305.77		0.33723	0.3747	0.41562	0.37585	0.0320129
45.45	6044.17	8024.63	9209.81		0.33603	0.37418	0.41133	0.373847	0.030742
45.5	6069.6	7950.01	9236.95		0.33744	0.3707	0.41255	0.373563	0.0307303
45.55	6039.49	8011	9244.66		0.33576	0.37354	0.41289	0.374063	0.0314904
45.6	6036.81	8003.12	9217.18		0.33562	0.37317	0.41166	0.373483	0.031044
45.65	6020.4	7958.92	9159.02		0.3347	0.37111	0.40907	0.371627	0.0303636
45.7	5942.06	7998.55	9142.89		0.33035	0.37296	0.40835	0.370553	0.0318888
45.75	6014.91	7968.6	9227.44		0.3344	0.37156	0.41212	0.372693	0.0317392
45.8	5988.91	7891.22	9281.96		0.33295	0.36796	0.41456	0.371823	0.0334289
45.85	5968.37	7948.34	9118.49		0.33181	0.37062	0.40726	0.369897	0.0308066
45.9	5921.38	7871.65	9180.08		0.3292	0.36704	0.41001	0.36875	0.0330127
45.95	5921.45	7865.41	9118.62		0.3292	0.36675	0.40726	0.367737	0.0318755
46	5917.19	7883.94	9191.08		0.32897	0.36762	0.4105	0.36903	0.0332994
46.05	5996.22	7922.03	9113.46		0.33336	0.36939	0.40703	0.369927	0.030078
46.1	5985.57	7920.72	9190.2		0.33277	0.36933	0.41046	0.370853	0.0317351
46.15	5993.95	7945.78	9155.6		0.33323	0.3705	0.40891	0.37088	0.0308974
46.2	5991.9	7902.05	9113.74		0.33312	0.36846	0.40704	0.36954	0.0301874
46.25	5953.63	7869.1	9132.88		0.33099	0.36693	0.4079	0.368607	0.0314208
46.3	5953.67	7841.91	9110.65		0.33099	0.36566	0.40691	0.367853	0.031033
46.35	5966.06	7866.4	9098.31		0.33168	0.3668	0.40635	0.368277	0.0305018
46.4	6009.71	7920.02	9076.15		0.33411	0.3693	0.40537	0.369593	0.0290925
46.45	5939.52	7850.4	9090.3		0.33021	0.36605	0.406	0.36742	0.0309563
46.5	5982.62	7867.1	9037.8		0.3326	0.36683	0.40365	0.367693	0.0290125
46.55	5938.1	7930.99	9102.14		0.33013	0.36981	0.40653	0.368823	0.031198
46.6	5939.09	7837.82	9091.85		0.33018	0.36547	0.40607	0.36724	0.0310072
46.65	5936.63	7871.86	9141.23		0.33005	0.36705	0.40827	0.368457	0.0319487
46.7	5919.68	7840.49	9062.73		0.3291	0.36559	0.40477	0.366487	0.0308987
46.75	5894.62	7821.24	9023.14		0.32771	0.36469	0.403	0.365133	0.0307386
46.8	5963.61	7887.87	9022.75		0.33155	0.3678	0.40298	0.367443	0.0291623
46.85	5895.87	7800.25	9065.21		0.32778	0.36371	0.40488	0.365457	0.0315002
46.9	5867.81	7770.57	9015.42		0.32622	0.36233	0.40265	0.363733	0.0312182
46.95	5837.52	7825.52	9092.08		0.32454	0.36489	0.40608	0.36517	0.0332892
47	5913.04	7855.08	9080.19		0.32874	0.36627	0.40555	0.366853	0.0313603
47.05	5872.16	7798.51	9093.94		0.32646	0.36363	0.40616	0.365417	0.0325619
47.1	5830.69	7789.4	9023.86		0.32416	0.36321	0.40303	0.363467	0.0321991
47.15	5876.6	7761.86	9029.97		0.32671	0.36192	0.4033	0.363977	0.0313015
47.2	5936.09	7811.94	8993.74		0.33002	0.36426	0.40168	0.36532	0.0292647
47.25	5899.71	7760.35	8975.73		0.32799	0.36185	0.40088	0.363573	0.0297822
47.3	5893.53	7766.25	9025.51		0.32765	0.36213	0.4031	0.364293	0.0308403
47.35	5857.27	7664.39	8963.15		0.32563	0.35738	0.40032	0.36111	0.0306059
47.4	5853.54	7663.72	8952.03		0.32543	0.35735	0.39982	0.360867	0.0304712
47.45	5869.47	7741.59	8987.06		0.32631	0.36098	0.40139	0.362893	0.0306811
47.5	5882.42	7713.91	8912.93		0.32703	0.35969	0.39808	0.3616	0.0290375
47.55	5846.36	7801.11	8909.88		0.32503	0.36376	0.39794	0.362243	0.0297847
47.6	5814.91	7698.42	8954.94		0.32328	0.35897	0.39995	0.360733	0.0313252
47.65	5806.06	7658.65	8901.23		0.32279	0.35711	0.39755	0.35915	0.0305547
47.7	5824.47	7703.13	8899.17		0.32381	0.35919	0.39746	0.360153	0.0300752
47.75	5824.8	7629.52	8901.07		0.32383	0.35575	0.39755	0.359043	0.030186
47.8	5832.22	7634.65	8950.73		0.32424	0.35599	0.39976	0.359997	0.0309608
47.85	5826.53	7661.32	8916.61		0.32393	0.35724	0.39824	0.359803	0.030391
47.9	5808.24	7654.45	8896.52		0.32291	0.35692	0.39734	0.359057	0.0304235
47.95	5788.15	7641.27	8882.58		0.32179	0.3563	0.39672	0.35827	0.0306217
48	5777.39	7629.29	8858.87		0.32119	0.35574	0.39566	0.35753	0.0304286
48.05	5776.67	7658.08	8914.31		0.32115	0.35709	0.39814	0.358793	0.0314541
48.1	5817.73	7650.15	8889.53		0.32344	0.35672	0.39703	0.359063	0.0300887
48.15	5810.96	7596.68	8886.9		0.32306	0.35422	0.39691	0.358063	0.0302714
48.2	5758.85	7559.68	8851.51		0.32016	0.3525	0.39533	0.355997	0.0307875
48.25	5787.32	7638.79	8787.81		0.32175	0.35619	0.39249	0.35681	0.0288828
48.3	5765.9	7565.35	8904.7		0.32055	0.35276	0.39771	0.357007	0.0316432
48.35	5736.81	7592.62	8926.4		0.31894	0.35403	0.39868	0.357217	0.0326316
48.4	5765.04	7576.98	8881.03		0.32051	0.3533	0.39665	0.35682	0.0311835
48.45	5821.6	7606.25	8817.48		0.32365	0.35467	0.39381	0.357377	0.0287066
48.5	5744.18	7641.63	8850.14		0.31935	0.35632	0.39527	0.35698	0.0309977
48.55	5700.33	7610.11	8865.94		0.31691	0.35485	0.39598	0.355913	0.0322889
48.6	5730.86	7587.18	8831.12		0.31861	0.35378	0.39442	0.355603	0.0309761
48.65	5735.49	7537.12	8818.74		0.31886	0.35145	0.39387	0.354727	0.0307102
48.7	5737.17	7554.64	8807.92		0.31896	0.35226	0.39339	0.35487	0.0304419
48.75	5719.41	7563.75	8820.09		0.31797	0.35269	0.39393	0.354863	0.0310486
48.8	5668.67	7582.05	8810.41		0.31515	0.35354	0.3935	0.354063	0.0319884
48.85	5681.43	7510.65	8806.07		0.31586	0.35021	0.3933	0.353123	0.0316818
48.9	5641.94	7514.64	8801.71		0.31366	0.3504	0.39311	0.35239	0.0324658
48.95	5653.64	7500.4	8871.89		0.31431	0.34973	0.39624	0.353427	0.0335498
49	5648.15	7525.29	8871.05		0.31401	0.35089	0.3962	0.3537	0.0336127
49.05	5697.36	7549.18	8830.68		0.31674	0.35201	0.3944	0.354383	0.0317489
49.1	5692.58	7509.45	8794.44		0.31648	0.35016	0.39278	0.35314	0.0312205
49.15	5742.35	7464.27	8817.69		0.31925	0.34805	0.39382	0.353707	0.0307047
49.2	5686.44	7471.98	8796.03		0.31614	0.34841	0.39285	0.352467	0.0314478
49.25	5694.3	7494.85	8742.2		0.31657	0.34947	0.39045	0.352163	0.0302215
49.3	5659.59	7428.96	8834.68		0.31464	0.3464	0.39458	0.351873	0.0328641
49.35	5651.21	7462.85	8696.72		0.31418	0.34798	0.38842	0.350193	0.0303487
49.4	5683.01	7454.7	8658.36		0.31595	0.3476	0.38671	0.350087	0.0289411
49.45	5669.07	7480.71	8820.13		0.31517	0.34881	0.39393	0.352637	0.0322673
49.5	5721.02	7401.57	8725.74		0.31806	0.34513	0.38971	0.350967	0.0295407
49.55	5689.44	7473.83	8722.48		0.3163	0.34849	0.38957	0.351453	0.0299857
49.6	5631.52	7443.65	8760.35		0.31308	0.34709	0.39126	0.350477	0.0320066
49.65	5687.64	7359.67	8696.34		0.3162	0.34317	0.3884	0.349257	0.0297881
49.7	5597.85	7462.3	8646		0.31121	0.34796	0.38615	0.34844	0.030596
49.75	5629.18	7461.47	8661.7		0.31295	0.34792	0.38685	0.34924	0.030184
49.8	5616.63	7454.68	8653.96		0.31226	0.3476	0.38651	0.34879	0.0303241
49.85	5635.93	7429.7	8660.7		0.31333	0.34644	0.38681	0.34886	0.0300469
49.9	5592.76	7394.87	8678.96		0.31093	0.34481	0.38763	0.34779	0.0313835
49.95	5599.43	7341.5	8672.28		0.3113	0.34232	0.38733	0.346983	0.0312138
50	5599.07	7372.08	8609.33		0.31128	0.34375	0.38452	0.346517	0.029964
50.05	5607.08	7401.32	8666.29		0.31173	0.34511	0.38706	0.347967	0.0308196
50.1	5565.74	7373.35	8638.6		0.30943	0.34381	0.38582	0.346353	0.0312379
50.15	5553.31	7310.05	8679.65		0.30874	0.34086	0.38766	0.345753	0.0324042
50.2	5591.98	7373.74	8602.13		0.31089	0.34383	0.38419	0.346303	0.0299757
50.25	5564.19	7387.37	8604.98		0.30934	0.34446	0.38432	0.34604	0.0306308
50.3	5573.83	7367.33	8645.14		0.30988	0.34353	0.38611	0.346507	0.0311919
50.35	5617.14	7358.22	8616.6		0.31228	0.3431	0.38484	0.34674	0.0297341
50.4	5591.75	7363.29	8628.83		0.31087	0.34334	0.38539	0.346533	0.0305063
50.45	5536.84	7289.95	8608.77		0.30782	0.33992	0.38449	0.344077	0.0314381
50.5	5544.24	7346.14	8598.25		0.30823	0.34254	0.38402	0.34493	0.0309873
50.55	5567.94	7260	8613.58		0.30955	0.33852	0.38471	0.34426	0.0309512
50.6	5552.89	7334.44	8594.25		0.30871	0.34199	0.38384	0.344847	0.0307381
50.65	5582.38	7360.51	8621.67		0.31035	0.34321	0.38507	0.34621	0.030578
50.7	5560.65	7336.89	8527.04		0.30914	0.34211	0.38084	0.34403	0.0293029
50.75	5578.65	7369.33	8591.13		0.31014	0.34362	0.3837	0.34582	0.030071
50.8	5514.86	7323.14	8713.06		0.3066	0.34147	0.38915	0.34574	0.0338359
50.85	5537.26	7358.78	8608.58		0.30784	0.34313	0.38448	0.34515	0.0313207
50.9	5539.48	7269.56	8672.49		0.30797	0.33897	0.38734	0.34476	0.0326603
50.95	5530.62	7332.54	8594.13		0.30747	0.34191	0.38384	0.344407	0.0312279
51	5548.79	7238.72	8599.44		0.30848	0.33753	0.38407	0.34336	0.0311336
51.05	5464.74	7273.43	8589.47		0.30381	0.33915	0.38363	0.342197	0.0326575
51.1	5483.95	7270.1	8611.27		0.30488	0.33899	0.3846	0.342823	0.0326582
51.15	5494.28	7288.87	8549.88		0.30545	0.33987	0.38186	0.342393	0.0312452
51.2	5525.77	7334.47	8561.13		0.3072	0.342	0.38236	0.343853	0.0307119
51.25	5504.16	7212.69	8546.04		0.306	0.33632	0.38169	0.341337	0.0311033
51.3	5508.89	7230.92	8461.47		0.30627	0.33717	0.37791	0.34045	0.0293387
51.35	5510.87	7236.84	8516.18		0.30638	0.33744	0.38036	0.341393	0.0303313
51.4	5497.72	7247.47	8508.86		0.30564	0.33794	0.38003	0.341203	0.0304571
51.45	5512.43	7230.03	8461.74		0.30646	0.33713	0.37792	0.340503	0.0292708
51.5	5495.34	7307.68	8516.59		0.30551	0.34075	0.38037	0.34221	0.0305789
51.55	5429.97	7273.79	8520.74		0.30188	0.33917	0.38056	0.340537	0.0321355
51.6	5457.83	7259.02	8512.57		0.30343	0.33848	0.38019	0.3407	0.0313764
51.65	5436.86	7240.04	8517.45		0.30226	0.33759	0.38041	0.340087	0.0319534
51.7	5448.7	7263.2	8544.89		0.30292	0.33867	0.38164	0.341077	0.0321823
51.75	5496.46	7243.08	8490.77		0.30558	0.33773	0.37922	0.340843	0.0301439
51.8	5463.21	7246.47	8450.9		0.30373	0.33789	0.37744	0.339687	0.0301188
51.85	5461.88	7252.1	8454.63		0.30365	0.33816	0.37761	0.339807	0.0302165
51.9	5483.6	7222.74	8413.86		0.30486	0.33679	0.37579	0.339147	0.029005
51.95	5432.48	7233.69	8361.41		0.30202	0.3373	0.37344	0.337587	0.0291578
52	5400.64	7176.96	8448.81		0.30025	0.33465	0.37735	0.337417	0.0315367
52.05	5456.22	7169.88	8452.08		0.30334	0.33432	0.37749	0.338383	0.0304077
52.1	5413.75	7130.56	8360.8		0.30098	0.33249	0.37342	0.33563	0.0296567
52.15	5460.2	7159.97	8399.83		0.30356	0.33386	0.37516	0.337527	0.0293453
52.2	5458.39	7130.38	8361.14		0.30346	0.33248	0.37343	0.336457	0.0287032
52.25	5414.81	7171.68	8369.78		0.30104	0.33441	0.37382	0.336423	0.0297464
52.3	5489.47	7133.23	8417.82		0.30519	0.33261	0.37596	0.33792	0.0291347
52.35	5402.8	7116.86	8388.46		0.30037	0.33185	0.37465	0.335623	0.0304418
52.4	5400.96	7133.92	8459.91		0.30027	0.33264	0.37784	0.336917	0.0318119
52.45	5478.58	7163.87	8477.96		0.30458	0.33404	0.37865	0.33909	0.0304491
52.5	5412.83	7114.37	8428.56		0.30093	0.33173	0.37644	0.336367	0.0310007
52.55	5402.01	7122.51	8409.55		0.30032	0.33211	0.37559	0.336007	0.0308521
52.6	5396.96	7141.83	8364.12		0.30004	0.33301	0.37356	0.335537	0.0300675
52.65	5415.36	7122.22	8365.5		0.30107	0.3321	0.37363	0.3356	0.0297257
52.7	5408.42	7119.48	8294.84		0.30068	0.33197	0.37047	0.334373	0.0285423
52.75	5402.3	7121.93	8314.29		0.30034	0.33209	0.37134	0.33459	0.0290395
52.8	5348.33	7131.86	8335.88		0.29734	0.33255	0.3723	0.334063	0.030621
52.85	5341.5	7149.32	8337.01		0.29696	0.33336	0.37235	0.334223	0.0307839
52.9	5397.99	7046.42	8312.33		0.3001	0.32856	0.37125	0.333303	0.0292399
52.95	5399.87	7093.39	8302.2		0.30021	0.33075	0.3708	0.33392	0.0289053
53	5287.05	7022.41	8312.69		0.29393	0.32745	0.37127	0.330883	0.0316671
53.05	5292.78	7053.5	8248.25		0.29425	0.3289	0.36839	0.330513	0.030289
53.1	5358.23	7017.26	8316.01		0.29789	0.32721	0.37142	0.332173	0.030223
53.15	5359.07	7033.57	8289.9		0.29794	0.32797	0.37025	0.332053	0.0296613
53.2	5299.09	6996.82	8286.63		0.2946	0.32625	0.3701	0.330317	0.0309566
53.25	5284.5	7001.86	8242.94		0.29379	0.32649	0.36815	0.329477	0.0304307
53.3	5250.69	7007.67	8313.6		0.29191	0.32676	0.37131	0.329993	0.0324954
53.35	5281.59	6985.32	8246.73		0.29363	0.32572	0.36832	0.329223	0.0305925
53.4	5299.24	6978.78	8325.89		0.29461	0.32541	0.37186	0.330627	0.0317522
53.45	5315.99	6986.17	8319.53		0.29554	0.32576	0.37157	0.330957	0.0312559
53.5	5300.78	6998.63	8280.89		0.2947	0.32634	0.36985	0.330297	0.0308072
53.55	5279.73	6981.66	8278.27		0.29353	0.32555	0.36973	0.329603	0.0312403
53.6	5296.39	7032.35	8288.31		0.29445	0.32791	0.37018	0.330847	0.0309863
53.65	5318.63	6985.79	8329.74		0.29569	0.32574	0.37203	0.331153	0.0313999
53.7	5266.38	6979	8257.25		0.29278	0.32542	0.36879	0.328997	0.0311338
53.75	5293.12	6929.98	8223.35		0.29427	0.32314	0.36728	0.32823	0.0300227
53.8	5222.73	7010.79	8184.7		0.29036	0.3269	0.36555	0.327603	0.0307002
53.85	5304.2	7009.16	8179.93		0.29489	0.32683	0.36534	0.32902	0.0288028
53.9	5295.3	7034.07	8136.7		0.29439	0.32799	0.36341	0.328597	0.0281806
53.95	5328.08	7016.27	8184.72		0.29621	0.32716	0.36555	0.32964	0.0283622
54	5277.57	7011	8171.78		0.29341	0.32691	0.36497	0.32843	0.029234
54.05	5351.58	6985.86	8227.03		0.29752	0.32574	0.36744	0.330233	0.028721
54.1	5307.54	6953.38	8214.7		0.29507	0.32423	0.36689	0.32873	0.0294925
54.15	5296.43	6946.94	8219.85		0.29445	0.32393	0.36712	0.3285	0.0298429
54.2	5278.33	6948.03	8185.01		0.29345	0.32398	0.36556	0.327663	0.0295538
54.25	5265.14	6966.6	8176.78		0.29271	0.32484	0.3652	0.327583	0.0296574
54.3	5215.01	6979.54	8218.58		0.28993	0.32545	0.36706	0.32748	0.0315209
54.35	5158.19	6924.23	8240.68		0.28677	0.32287	0.36805	0.325897	0.0332514
54.4	5251.15	6940.36	8190.11		0.29194	0.32362	0.36579	0.327117	0.0302504
54.45	5244.12	6921.31	8259.33		0.29155	0.32273	0.36888	0.32772	0.0317664
54.5	5292.53	6941.71	8254.77		0.29424	0.32368	0.36868	0.328867	0.0306105
54.55	5256.27	6976.97	8277.27		0.29222	0.32533	0.36969	0.32908	0.031738
54.6	5212.31	6961.67	8234.01		0.28978	0.32461	0.36775	0.32738	0.0318913
54.65	5221.36	6964.57	8202.81		0.29028	0.32475	0.36636	0.32713	0.0311051
54.7	5284.7	6898.12	8187.59		0.2938	0.32165	0.36568	0.327043	0.0295917
54.75	5210.24	6962.95	8136.92		0.28966	0.32467	0.36342	0.325917	0.0301253
54.8	5175.61	6970.98	8235.76		0.28774	0.32505	0.36783	0.326873	0.032722
54.85	5281.48	6891.97	8171.65		0.29362	0.32136	0.36497	0.32665	0.0293677
54.9	5195.65	6860.24	8154.84		0.28885	0.31988	0.36422	0.324317	0.0309292
54.95	5202.22	6856.99	8144.41		0.28922	0.31973	0.36375	0.324233	0.0305929
55	5233.78	6877	8156.28		0.29097	0.32067	0.36428	0.325307	0.0301077
55.05	5166.24	6850.91	8102.58		0.28722	0.31945	0.36188	0.32285	0.0305745
55.1	5140.28	6858.52	8082.41		0.28577	0.3198	0.36098	0.322183	0.0307506
55.15	5138.01	6828.55	8054.48		0.28565	0.31841	0.35973	0.321263	0.0303103
55.2	5138.59	6809.78	8058.44		0.28568	0.31753	0.35991	0.32104	0.0304057
55.25	5115.2	6797.44	8018.51		0.28438	0.31696	0.35813	0.319823	0.0301763
55.3	5133.34	6830.98	8049.09		0.28539	0.31852	0.35949	0.321133	0.0303076
55.35	5158.32	6876.64	8067.36		0.28678	0.32065	0.36031	0.32258	0.0300495
55.4	5186.01	6848.66	8051.28		0.28832	0.31934	0.35959	0.322417	0.0291771
55.45	5142.05	6816.65	8013.46		0.28587	0.31785	0.3579	0.32054	0.0294676
55.5	5158	6888.28	8033.26		0.28676	0.32119	0.35879	0.322247	0.0294156
55.55	5170.88	6784.32	8069.9		0.28747	0.31634	0.36042	0.32141	0.0299967
55.6	5155.6	6778.39	8022.27		0.28663	0.31607	0.3583	0.320333	0.029414
55.65	5108.73	6754.55	8024.17		0.28402	0.31496	0.35838	0.31912	0.0304995
55.7	5135.8	6738.46	8031.77		0.28552	0.31421	0.35872	0.319483	0.0301155
55.75	5111.17	6742.22	8009.01		0.28416	0.31438	0.3577	0.318747	0.0301809
55.8	5081.83	6787.56	8067.2		0.28252	0.31649	0.3603	0.31977	0.0318381
55.85	5108.83	6820.15	8054.12		0.28403	0.31801	0.35972	0.320587	0.030954
55.9	5141.1	6807.6	8075.09		0.28582	0.31743	0.36065	0.3213	0.0306715
55.95	5086.1	6717.74	8079.3		0.28276	0.31324	0.36084	0.318947	0.0321304
56	5110.51	6748.86	8094.81		0.28412	0.31469	0.36154	0.320117	0.0318387
56.05	5131.68	6745.1	8068.62		0.2853	0.31451	0.36037	0.32006	0.0308974
56.1	5089.15	6680.47	8047.65		0.28293	0.3115	0.35943	0.317953	0.0315626
56.15	5089.38	6717.76	8080.13		0.28294	0.31324	0.36088	0.31902	0.0320803
56.2	5023.63	6790.81	7971.04		0.27929	0.31665	0.35601	0.317317	0.0313244
56.25	5018.27	6733.19	8030.1		0.27899	0.31396	0.35865	0.3172	0.0326017
56.3	5073.54	6716.99	7986.44		0.28206	0.3132	0.3567	0.31732	0.0306106
56.35	5047.8	6764.4	7993.49		0.28063	0.31541	0.35701	0.317683	0.0312234
56.4	5084.99	6727.08	7965.73		0.2827	0.31367	0.35577	0.31738	0.0299458
56.45	5078.82	6697.16	7987.39		0.28236	0.31228	0.35674	0.317127	0.0305583
56.5	5053.44	6705.71	7984.33		0.28095	0.31268	0.3566	0.316743	0.0310173
56.55	5045.77	6696.09	7930.18		0.28052	0.31223	0.35418	0.315643	0.0301683
56.6	5119.42	6675.38	7949.65		0.28461	0.31126	0.35505	0.316973	0.0290394
56.65	5021.99	6670.46	7918.6		0.2792	0.31103	0.35367	0.314633	0.0305088
56.7	5013.77	6640.51	7870.84		0.27874	0.30964	0.35153	0.313303	0.0298291
56.75	5035.09	6684.58	7879.13		0.27993	0.31169	0.3519	0.314507	0.0294491
56.8	5098.97	6706.89	7897.33		0.28348	0.31273	0.35272	0.31631	0.0283802
56.85	5057.09	6632.76	7912.63		0.28115	0.30928	0.3534	0.31461	0.0297358
56.9	5057.18	6668.78	7957.47		0.28115	0.31096	0.3554	0.315837	0.0305079
56.95	5014.87	6609.81	7897.29		0.2788	0.30821	0.35271	0.31324	0.0303825
57	5031.81	6619.3	7890.23		0.27974	0.30865	0.3524	0.313597	0.0298688
57.05	4984.48	6662.27	7900.9		0.27711	0.31065	0.35288	0.313547	0.0310007
57.1	4984.61	6650.83	7836.29		0.27712	0.31012	0.34999	0.31241	0.0297931
57.15	4980.01	6693.54	7874.95		0.27686	0.31211	0.35172	0.313563	0.0305787
57.2	4970.64	6650.56	7947.07		0.27634	0.31011	0.35494	0.313797	0.032194
57.25	4961.11	6660.52	7874.9		0.27581	0.31057	0.35171	0.312697	0.0310225
57.3	5005.94	6608.5	7892.13		0.2783	0.30815	0.35248	0.312977	0.0304756
57.35	4976.03	6626.04	7860.38		0.27664	0.30896	0.35107	0.312223	0.0304734
57.4	4973.75	6639.27	7836.67		0.27652	0.30958	0.35001	0.312037	0.0300524
57.45	5006.77	6599.94	7837.87		0.27835	0.30775	0.35006	0.312053	0.0294332
57.5	5021.99	6534.09	7808.4		0.2792	0.30468	0.34874	0.310873	0.0287254
57.55	5004.63	6676.46	7839.04		0.27823	0.31131	0.35011	0.313217	0.0293758
57.6	5005.36	6569.46	7827.22		0.27827	0.30632	0.34958	0.31139	0.0293321
57.65	5003.89	6554.46	7857.54		0.27819	0.30563	0.35094	0.311587	0.0299972
57.7	5000.57	6584.22	7780.94		0.27801	0.30701	0.34752	0.310847	0.0285067
57.75	5009.84	6577.77	7807.2		0.27852	0.30671	0.34869	0.311307	0.0288306
57.8	4998.82	6581.07	7828.86		0.27791	0.30687	0.34966	0.31148	0.0294726
57.85	4992.79	6579.72	7829.75		0.27757	0.3068	0.3497	0.311357	0.0296227
57.9	4949.72	6568.62	7778.09		0.27518	0.30629	0.34739	0.30962	0.0295735
57.95	4962.12	6561.29	7812.64		0.27587	0.30594	0.34893	0.310247	0.0299817
58	4961.18	6607.28	7827.33		0.27582	0.30809	0.34959	0.311167	0.030195
58.05	4935.43	6594.44	7756.53		0.27438	0.30749	0.34643	0.309433	0.0294464
58.1	5012.12	6647.94	7750.35		0.27865	0.30998	0.34615	0.311593	0.0275804
58.15	4964.29	6633.06	7761.94		0.27599	0.30929	0.34667	0.31065	0.028871
58.2	4966.03	6546.31	7789.52		0.27609	0.30525	0.3479	0.309747	0.0294882
58.25	4910.95	6534.55	7763.73		0.27302	0.3047	0.34675	0.308157	0.0301992
58.3	4938.65	6544.11	7777.77		0.27456	0.30514	0.34738	0.309027	0.0298554
58.35	4974.18	6502	7752.8		0.27654	0.30318	0.34626	0.30866	0.0287256
58.4	4911.22	6497.83	7719.86		0.27304	0.30298	0.34479	0.306937	0.0294251
58.45	4926.8	6524.14	7666.13		0.2739	0.30421	0.34239	0.306833	0.0280224
58.5	4907.34	6550.44	7667.15		0.27282	0.30544	0.34244	0.3069	0.028441
58.55	4917.82	6510.32	7722.6		0.27341	0.30357	0.34491	0.307297	0.0293085
58.6	4951.62	6500.7	7685.85		0.27528	0.30312	0.34327	0.307223	0.027908
58.65	4915.39	6505.36	7711.36		0.27327	0.30334	0.34441	0.307007	0.0291583
58.7	4943.32	6514.37	7698.9		0.27482	0.30376	0.34385	0.307477	0.0283037
58.75	4923.55	6539.49	7665.61		0.27372	0.30493	0.34237	0.307007	0.0280647
58.8	4940.88	6478.43	7707.96		0.27469	0.30208	0.34426	0.30701	0.028615
58.85	4925.1	6494.73	7673.7		0.27381	0.30284	0.34273	0.30646	0.0282527
58.9	4917.65	6520.98	7707.26		0.2734	0.30406	0.34423	0.30723	0.029003
58.95	4872.52	6503.73	7681.39		0.27089	0.30326	0.34307	0.30574	0.0295195
59	4881.85	6448.73	7701.89		0.27141	0.3007	0.34399	0.305367	0.0298138
59.05	4912.33	6487.65	7657.51		0.2731	0.30251	0.34201	0.305873	0.0282327
59.1	4888.92	6442.75	7678.37		0.2718	0.30042	0.34294	0.305053	0.029227
59.15	4845.64	6462.11	7643.48		0.26939	0.30132	0.34138	0.30403	0.0294522
59.2	4845.73	6468.67	7685		0.2694	0.30163	0.34323	0.304753	0.0302218
59.25	4862.7	6428.32	7679.59		0.27034	0.29974	0.34299	0.304357	0.0298384
59.3	4897.51	6470.16	7681.32		0.27228	0.30169	0.34307	0.30568	0.0290373
59.35	4879.14	6454.06	7663.9		0.27126	0.30094	0.34229	0.30483	0.029128
59.4	4888.79	6491.66	7644.42		0.27179	0.3027	0.34142	0.305303	0.0284859
59.45	4821.19	6416.26	7645.61		0.26803	0.29918	0.34147	0.302893	0.0300965
59.5	4832.09	6496.76	7670.18		0.26864	0.30293	0.34257	0.304713	0.0302081
59.55	4879.32	6444	7580.95		0.27127	0.30047	0.33859	0.303443	0.0275636
59.6	4849.83	6438.68	7649.38		0.26963	0.30023	0.34164	0.303833	0.0295082
59.65	4851.75	6420.41	7597.14		0.26973	0.29938	0.33931	0.302807	0.0285091
59.7	4830.94	6448.7	7611.01		0.26858	0.30069	0.33993	0.303067	0.029177
59.75	4800.43	6427.06	7677.42		0.26688	0.29969	0.34289	0.303153	0.0311274
59.8	4794.82	6443.47	7629.86		0.26657	0.30045	0.34077	0.302597	0.03033
59.85	4805.44	6441.05	7575.62		0.26716	0.30034	0.33835	0.30195	0.0290855
59.9	4789.45	6472.52	7656.4		0.26627	0.3018	0.34196	0.303343	0.0309196
59.95	4842.44	6397.6	7625.14		0.26921	0.29831	0.34056	0.302693	0.029293
60	4816.99	6403.74	7620.21		0.2678	0.2986	0.34034	0.302247	0.0297264
60.05	4831.9	6366.77	7530.97		0.26863	0.29687	0.33635	0.300617	0.0277732
60.1	4864.19	6384.26	7559.44		0.27042	0.29769	0.33762	0.30191	0.0275961
60.15	4837.21	6330.98	7592.97		0.26892	0.2952	0.33912	0.30108	0.0289591
60.2	4807.07	6381.65	7555.73		0.26725	0.29757	0.33746	0.30076	0.0287517
60.25	4857.48	6333.53	7540.38		0.27005	0.29532	0.33677	0.300713	0.027504
60.3	4866.61	6329.22	7583.59		0.27056	0.29512	0.3387	0.30146	0.028177
60.35	4772.56	6324.28	7594.31		0.26533	0.29489	0.33918	0.2998	0.0303484
60.4	4800.6	6391.38	7497.67		0.26689	0.29802	0.33487	0.299927	0.0277854
60.45	4834.8	6372.28	7557.08		0.26879	0.29713	0.33752	0.301147	0.0282023
60.5	4798.57	6330.35	7551.06		0.26678	0.29518	0.33725	0.299737	0.0289491
60.55	4794.79	6416.35	7582.18		0.26657	0.29919	0.33864	0.301467	0.0294665
60.6	4778.84	6336.96	7589.51		0.26568	0.29548	0.33897	0.300043	0.030094
60.65	4753.43	6329.62	7556.71		0.26427	0.29514	0.3375	0.29897	0.0300184
60.7	4739.75	6304.57	7556.47		0.26351	0.29397	0.33749	0.298323	0.0303587
60.75	4738.51	6315.72	7503.98		0.26344	0.29449	0.33515	0.297693	0.029363
60.8	4769.02	6276.38	7560.1		0.26513	0.29266	0.33765	0.29848	0.0298908
60.85	4788.21	6286.77	7548.91		0.2662	0.29314	0.33715	0.29883	0.0292433
60.9	4767.57	6319.19	7549.81		0.26505	0.29465	0.33719	0.298963	0.0296085
60.95	4807.08	6332.97	7520.89		0.26725	0.2953	0.3359	0.299483	0.0281819
61	4790.07	6219.83	7575.28		0.2663	0.29002	0.33833	0.298217	0.0299719
61.05	4714.65	6327.61	7514.5		0.26211	0.29505	0.33562	0.297593	0.0300642
61.1	4743.48	6298.35	7516.16		0.26371	0.29368	0.33569	0.297693	0.0295224
61.15	4737.36	6211.31	7442.78		0.26337	0.28962	0.33241	0.295133	0.0284538
61.2	4704.45	6322.9	7464		0.26154	0.29483	0.33336	0.296577	0.0293464
61.25	4753.36	6268.86	7467.43		0.26426	0.29231	0.33352	0.296697	0.0284449
61.3	4750.09	6285.92	7388.74		0.26408	0.2931	0.33	0.295727	0.0269757
61.35	4709.97	6262.14	7423.22		0.26185	0.29199	0.33154	0.295127	0.0285371
61.4	4736.65	6294.58	7444.02		0.26333	0.29351	0.33247	0.296437	0.028302
61.45	4714.51	6292.85	7471.75		0.2621	0.29343	0.33371	0.296413	0.0293107
61.5	4757.2	6284.08	7446.92		0.26448	0.29302	0.3326	0.2967	0.0279313
61.55	4748.28	6221.61	7460.79		0.26398	0.2901	0.33322	0.295767	0.0285497
61.6	4705.13	6229.94	7477.34		0.26158	0.29049	0.33396	0.295343	0.0297476
61.65	4688.07	6242.4	7457.69		0.26063	0.29107	0.33308	0.294927	0.029703
61.7	4725.97	6309.8	7420.29		0.26274	0.29422	0.33141	0.296123	0.0280667
61.75	4768.48	6276.07	7405.08		0.2651	0.29264	0.33073	0.296157	0.0269085
61.8	4712.27	6232.62	7458.22		0.26198	0.29062	0.3331	0.295233	0.0292173
61.85	4727.07	6200.33	7410.16		0.2628	0.28911	0.33096	0.29429	0.0280662
61.9	4715.56	6222.98	7465.62		0.26216	0.29017	0.33343	0.295253	0.029317
61.95	4706.8	6276.74	7399.92		0.26167	0.29268	0.3305	0.29495	0.0281455
62	4656.38	6240.85	7465.41		0.25887	0.291	0.33343	0.294433	0.0305357
62.05	4737.49	6275.63	7414.94		0.26338	0.29262	0.33117	0.295723	0.027762
62.1	4686.7	6253.64	7364.67		0.26056	0.2916	0.32893	0.293697	0.0279513
62.15	4672.88	6302.44	7424.82		0.25979	0.29387	0.33161	0.29509	0.0293331
62.2	4679.89	6210.03	7458.33		0.26018	0.28957	0.33311	0.294287	0.0299598
62.25	4656.52	6197.34	7334.79		0.25888	0.28897	0.32759	0.291813	0.0281227
62.3	4679.9	6227.48	7355.49		0.26018	0.29038	0.32852	0.293027	0.0279624
62.35	4657.26	6159.92	7399.63		0.25892	0.28723	0.33049	0.292213	0.02943
62.4	4658.28	6129.64	7343.05		0.25898	0.28582	0.32796	0.29092	0.0283909
62.45	4609.01	6178.86	7431.17		0.25624	0.28811	0.3319	0.292083	0.0310156
62.5	4623.59	6208.91	7398.01		0.25705	0.28951	0.33041	0.292323	0.0300151
62.55	4673.06	6129	7406.05		0.2598	0.28579	0.33077	0.29212	0.0293171
62.6	4585.64	6123.64	7403.53		0.25494	0.28554	0.33066	0.29038	0.0311014
62.65	4645.36	6186.35	7332.59		0.25826	0.28846	0.32749	0.291403	0.0283396
62.7	4616.84	6157.9	7393.76		0.25667	0.28713	0.33023	0.291343	0.0301782
62.75	4622.01	6131.67	7393.57		0.25696	0.28591	0.33022	0.29103	0.0301266
62.8	4638.82	6157.43	7379.62		0.2579	0.28711	0.32959	0.291533	0.029434
62.85	4616.59	6128.61	7366.78		0.25666	0.28577	0.32902	0.290483	0.0297283
62.9	4654.71	6063.52	7397.1		0.25878	0.28273	0.33037	0.290627	0.0297551
62.95	4592.28	6152.87	7334.03		0.25531	0.2869	0.32756	0.289923	0.0295733
63	4596.26	6117.63	7403.15		0.25553	0.28526	0.33064	0.290477	0.0308846
63.05	4620.49	6104.54	7388.21		0.25688	0.28465	0.32998	0.290503	0.0301286
63.1	4535.03	6112.2	7266.61		0.25212	0.285	0.32455	0.287223	0.0296112
63.15	4592.92	6044.74	7300.98		0.25534	0.28186	0.32608	0.28776	0.0291793
63.2	4543.95	6063.34	7278.23		0.25262	0.28273	0.32507	0.286807	0.0297177
63.25	4576.4	6102.94	7367.1		0.25442	0.28457	0.32903	0.28934	0.0306456
63.3	4592.51	6111.8	7350.38		0.25532	0.28498	0.32829	0.28953	0.0299631
63.35	4535.57	6078.36	7332.96		0.25215	0.28343	0.32751	0.287697	0.0309132
63.4	4515.87	6079.21	7388.89		0.25106	0.28347	0.33001	0.28818	0.0324028
63.45	4580.69	6097.48	7359.92		0.25466	0.28432	0.32871	0.28923	0.0304295
63.5	4563.7	6052.47	7296.15		0.25372	0.28222	0.32587	0.28727	0.0296708
63.55	4561.58	6144.07	7277.02		0.2536	0.28649	0.32501	0.288367	0.0291832
63.6	4581.01	6042.99	7324.23		0.25468	0.28178	0.32712	0.28786	0.0298844
63.65	4539.46	6059.75	7275.31		0.25237	0.28256	0.32494	0.286623	0.0297656
63.7	4525.07	6055.01	7272.85		0.25157	0.28234	0.32483	0.286247	0.0300356
63.75	4547.42	6027.09	7314.4		0.25281	0.28103	0.32668	0.28684	0.0304358
63.8	4486.91	6052.19	7290.59		0.24945	0.28221	0.32562	0.28576	0.0311974
63.85	4499.26	6042.6	7345.63		0.25014	0.28176	0.32808	0.28666	0.032007
63.9	4517.38	5999.76	7319.41		0.25114	0.27976	0.3269	0.285933	0.0312354
63.95	4531.18	6054.12	7311.63		0.25191	0.2823	0.32656	0.286923	0.0306506
64	4525.92	6003.07	7325.86		0.25162	0.27992	0.32719	0.286243	0.0311736
64.05	4477.13	6023.39	7290.01		0.24891	0.28086	0.32559	0.28512	0.0314491
64.1	4476.06	6043.37	7229.55		0.24885	0.28179	0.32289	0.28451	0.0302878
64.15	4493.81	6032.34	7270.48		0.24983	0.28128	0.32472	0.285277	0.0307041
64.2	4535.15	6060.06	7274.32		0.25213	0.28257	0.32489	0.28653	0.0298358
64.25	4516.36	6065.71	7279.16		0.25109	0.28284	0.32511	0.286347	0.0303201
64.3	4457.07	5985.39	7256.27		0.24779	0.27909	0.32408	0.283653	0.031312
64.35	4495.05	6035.65	7253.04		0.2499	0.28143	0.32394	0.28509	0.0303373
64.4	4496.54	6014.15	7241.17		0.24998	0.28043	0.32341	0.284607	0.0301228
64.45	4498.67	6007.69	7242.89		0.2501	0.28013	0.32349	0.284573	0.0301256
64.5	4458.63	5991.06	7230.25		0.24788	0.27935	0.32292	0.283383	0.0307674
64.55	4504.39	6030.28	7251.36		0.25042	0.28118	0.32386	0.285153	0.0301131
64.6	4537.86	6059.87	7180.23		0.25228	0.28256	0.32069	0.285177	0.0279895
64.65	4469.82	6012.86	7218.3		0.2485	0.28037	0.32239	0.283753	0.0302602
64.7	4478.52	6019.99	7225.01		0.24898	0.2807	0.32269	0.284123	0.0301892
64.75	4519.5	5998.15	7251.82		0.25126	0.27969	0.32389	0.284947	0.0298831
64.8	4471.73	5957.1	7183.12		0.24861	0.27777	0.32082	0.2824	0.0296608
64.85	4508.91	6027.23	7190.49		0.25067	0.28104	0.32115	0.284287	0.0288648
64.9	4465	6003.31	7164.4		0.24823	0.27993	0.31998	0.282713	0.0293579
64.95	4490.74	5997.1	7156.3		0.24966	0.27964	0.31962	0.282973	0.0286581
65	4454.49	5992.14	7162.77		0.24765	0.27941	0.31991	0.282323	0.0295719
65.05	4470.32	5962.6	7159.03		0.24853	0.27803	0.31974	0.2821	0.0292135
65.1	4464.36	5943.52	7150.82		0.2482	0.27714	0.31937	0.28157	0.0292234
65.15	4487.93	5870.7	7155.16		0.24951	0.27374	0.31957	0.28094	0.0290515
65.2	4445.58	5913.18	7125.79		0.24715	0.27572	0.31826	0.280377	0.0292167
65.25	4370.57	5897.11	7162.99		0.24298	0.27497	0.31992	0.27929	0.0315588
65.3	4424.62	5877.27	7179.81		0.24599	0.27405	0.32067	0.280237	0.0308002
65.35	4431.15	5909.02	7184.27		0.24635	0.27553	0.32087	0.280917	0.0306602
65.4	4425.83	5904.81	7139.03		0.24605	0.27533	0.31885	0.280077	0.0299094
65.45	4478.99	5954.87	7140.42		0.24901	0.27767	0.31891	0.281863	0.0286902
65.5	4500.33	5923.03	7080.69		0.2502	0.27618	0.31624	0.280873	0.0271642
65.55	4456.11	5970.69	7079.98		0.24774	0.27841	0.31621	0.280787	0.0280032
65.6	4430.34	5904.42	7117.54		0.2463	0.27531	0.31789	0.279833	0.029401
65.65	4444.02	5912.01	7085.45		0.24706	0.27567	0.31646	0.27973	0.0284775
65.7	4418.61	5863.86	7100.64		0.24565	0.27342	0.31713	0.278733	0.0294225
65.75	4450.78	5994.33	7121.12		0.24744	0.27951	0.31805	0.281667	0.0288667
65.8	4473.67	5863.19	7103.99		0.24871	0.27339	0.31728	0.279793	0.0283574
65.85	4378.11	5857.67	7072.86		0.2434	0.27313	0.31589	0.277473	0.0297529
65.9	4418.35	5857.47	7094.93		0.24564	0.27313	0.31688	0.27855	0.029335
65.95	4396.05	5822.16	7087.89		0.2444	0.27148	0.31656	0.27748	0.0297631
66	4400.51	5856.58	7012.63		0.24465	0.27308	0.3132	0.276977	0.0281207
66.05	4345.77	5880.38	7150.87		0.2416	0.27419	0.31938	0.27839	0.0318921
66.1	4410.93	5843.98	7019.94		0.24523	0.2725	0.31353	0.277087	0.0280713
66.15	4346.85	5829.64	7100.69		0.24166	0.27183	0.31714	0.276877	0.0310205
66.2	4369.92	5866.28	7057.84		0.24295	0.27354	0.31522	0.277237	0.0296197
66.25	4425.82	5878.03	7021.32		0.24605	0.27408	0.31359	0.277907	0.0277055
66.3	4424.68	5843.95	7066.38		0.24599	0.2725	0.3156	0.27803	0.0286859
66.35	4398.98	5825.78	7022.04		0.24456	0.27165	0.31362	0.27661	0.0284109
66.4	4347.9	5800.59	7051.82		0.24172	0.27047	0.31495	0.275713	0.030125
66.45	4402.36	5806.19	7043.58		0.24475	0.27073	0.31459	0.27669	0.0288218
66.5	4406.49	5843.67	6988.08		0.24498	0.27248	0.31211	0.276523	0.0275544
66.55	4387.59	5826.09	6963.85		0.24393	0.27166	0.31102	0.275537	0.0275262
66.6	4318.8	5839.5	7034.72		0.2401	0.27229	0.31419	0.275527	0.0303336
66.65	4352.88	5851.53	7037.03		0.242	0.27285	0.31429	0.27638	0.0296176
66.7	4338.16	5785.19	6968.67		0.24118	0.26976	0.31124	0.27406	0.028763
66.75	4372.15	5821.83	7011.58		0.24307	0.27146	0.31316	0.275897	0.0287856
66.8	4366.67	5815.33	6988.06		0.24276	0.27116	0.31211	0.275343	0.0284661
66.85	4365.28	5838.71	7009.26		0.24269	0.27225	0.31305	0.275997	0.0288463
66.9	4329.52	5781.31	7054.29		0.2407	0.26957	0.31506	0.27511	0.0306091
66.95	4295.31	5761.18	6990.69		0.2388	0.26864	0.31222	0.27322	0.030148
67	4304.06	5844.36	6946.89		0.23928	0.27251	0.31027	0.27402	0.0290012
67.05	4311.83	5773.89	7032.57		0.23972	0.26923	0.31409	0.274347	0.0305762
67.1	4358.71	5778.5	7008.37		0.24232	0.26944	0.31301	0.274923	0.0291184
67.15	4284.17	5754.36	7023.23		0.23818	0.26832	0.31368	0.273393	0.0310308
67.2	4382.74	5850.6	7031.61		0.24366	0.27281	0.31405	0.27684	0.0288775
67.25	4330.25	5821.83	7036.6		0.24074	0.27146	0.31427	0.27549	0.0301535
67.3	4336.93	5856.46	6966.48		0.24111	0.27308	0.31114	0.27511	0.0286256
67.35	4304.98	5771.05	7073.65		0.23934	0.2691	0.31593	0.27479	0.0315255
67.4	4316.9	5719.16	6990.15		0.24	0.26668	0.3122	0.27296	0.0298082
67.45	4317.51	5782.6	6968.53		0.24003	0.26963	0.31123	0.27363	0.0292046
67.5	4236.85	5730.27	6948.63		0.23555	0.26719	0.31034	0.271027	0.0306532
67.55	4270.15	5768.58	6961.84		0.2374	0.26898	0.31093	0.272437	0.0301178
67.6	4338.04	5742.69	6979.98		0.24117	0.26777	0.31174	0.27356	0.0290995
67.65	4254.7	5747.8	6936.46		0.23654	0.26801	0.3098	0.27145	0.030007
67.7	4303.39	5797.34	6961.8		0.23925	0.27032	0.31093	0.2735	0.0293495
67.75	4299.79	5767.93	6886.4		0.23905	0.26895	0.30757	0.271857	0.0280486
67.8	4300.98	5699.95	6892.15		0.23911	0.26578	0.30782	0.270903	0.0282837
67.85	4345.03	5722.4	6902.2		0.24156	0.26683	0.30827	0.27222	0.0274996
67.9	4299.96	5656.56	6934.59		0.23906	0.26376	0.30972	0.270847	0.0292788
67.95	4300.91	5693.56	6907.17		0.23911	0.26548	0.30849	0.271027	0.0285945
68	4320.82	5726.81	6927.76		0.24022	0.26703	0.30941	0.27222	0.0284841
68.05	4308.53	5799.49	6923.21		0.23953	0.27042	0.30921	0.273053	0.0285076
68.1	4351.42	5739.47	6857.88		0.24192	0.26762	0.30629	0.271943	0.0264562
68.15	4309.29	5699.87	6950.32		0.23957	0.26578	0.31042	0.271923	0.0292488
68.2	4277.68	5682.7	6905.67		0.23782	0.26498	0.30843	0.27041	0.029081
68.25	4297.49	5738.27	6893.14		0.23892	0.26757	0.30787	0.271453	0.0282823
68.3	4271.45	5687.61	6885.99		0.23747	0.26521	0.30755	0.270077	0.0288163
68.35	4259.82	5680.1	6878.92		0.23682	0.26486	0.30723	0.269637	0.0289425
68.4	4265.88	5686.45	6875.39		0.23716	0.26515	0.30707	0.269793	0.0287289
68.45	4273.51	5698.97	6896.78		0.23759	0.26573	0.30803	0.27045	0.02895
68.5	4303.63	5673.94	6877.23		0.23926	0.26457	0.30716	0.27033	0.0280177
68.55	4310.67	5702.7	6820.48		0.23965	0.26591	0.30462	0.27006	0.0266857
68.6	4245.45	5696.29	6890.85		0.23603	0.26561	0.30776	0.2698	0.0294331
68.65	4259.85	5728.97	6870.32		0.23683	0.26713	0.30685	0.27027	0.0286716
68.7	4253.01	5692.03	6915.26		0.23645	0.26541	0.30885	0.270237	0.0297536
68.75	4241.2	5681.94	6907.19		0.23579	0.26494	0.30849	0.26974	0.0298731
68.8	4212.51	5688.6	6908.08		0.23419	0.26525	0.30853	0.269323	0.0304855
68.85	4229.09	5627.35	6896.59		0.23512	0.2624	0.30802	0.268513	0.0300736
68.9	4235.46	5639.48	6863.12		0.23547	0.26296	0.30653	0.26832	0.0292567
68.95	4218.15	5552.27	6875.83		0.23451	0.25889	0.30709	0.26683	0.0301579
69	4223.27	5670.89	6836.23		0.23479	0.26443	0.30532	0.26818	0.0289156
69.05	4187.2	5657.48	6859.75		0.23279	0.2638	0.30637	0.267653	0.0301622
69.1	4292.71	5647.06	6851.01		0.23865	0.26331	0.30598	0.269313	0.0278132
69.15	4210.89	5573.12	6834.27		0.2341	0.25987	0.30524	0.266403	0.0294079
69.2	4236.23	5681.1	6841.63		0.23551	0.2649	0.30557	0.26866	0.0287252
69.25	4209.42	5626.96	6840.72		0.23402	0.26238	0.30552	0.267307	0.0293969
69.3	4248.27	5611.69	6793.51		0.23618	0.26167	0.30342	0.26709	0.0277169
69.35	4242.32	5561.39	6780.03		0.23585	0.25932	0.30281	0.265993	0.0277406
69.4	4181.11	5626.7	6795.16		0.23245	0.26237	0.30349	0.266103	0.0291219
69.45	4231.47	5651.99	6818.48		0.23525	0.26354	0.30453	0.267773	0.0284414
69.5	4177.5	5611.82	6741.92		0.23225	0.26167	0.30111	0.26501	0.028211
69.55	4161.96	5583.49	6786.45		0.23138	0.26035	0.3031	0.264943	0.0294592
69.6	4201.56	5590.62	6837.35		0.23359	0.26068	0.30537	0.266547	0.0295962
69.65	4218.51	5596.66	6856.52		0.23453	0.26096	0.30623	0.26724	0.0296063
69.7	4243.51	5640.44	6810.53		0.23592	0.26301	0.30418	0.267703	0.0280639
69.75	4201.69	5636.81	6764.98		0.23359	0.26284	0.30214	0.26619	0.0280855
69.8	4213.76	5546.19	6764.69		0.23426	0.25861	0.30213	0.265	0.0280738
69.85	4232.43	5573.95	6808		0.2353	0.25991	0.30406	0.266423	0.0284465
69.9	4204.5	5578.82	6782.42		0.23375	0.26013	0.30292	0.2656	0.0285022
69.95	4149.56	5559.35	6752.11		0.23069	0.25922	0.30157	0.263827	0.0291194
70	4171.43	5608.27	6783.13		0.23191	0.26151	0.30295	0.265457	0.0291359
70.05	4218.98	5549.36	6768.6		0.23455	0.25876	0.3023	0.265203	0.0280316
70.1	4163.58	5530.61	6765.49		0.23147	0.25788	0.30217	0.26384	0.0291692
70.15	4124.97	5528.02	6756.24		0.22933	0.25776	0.30175	0.262947	0.0297919
70.2	4110.67	5533.64	6728.03		0.22853	0.25803	0.30049	0.26235	0.0295359
70.25	4137.12	5565.9	6786.23		0.23	0.25953	0.30309	0.264207	0.0300216
70.3	4122.83	5545.76	6761.03		0.22921	0.25859	0.30197	0.263257	0.0298869
70.35	4164.81	5527.27	6751.41		0.23154	0.25773	0.30154	0.263603	0.0288776
70.4	4150.22	5475.19	6756.34		0.23073	0.2553	0.30176	0.262597	0.0294533
70.45	4135.59	5524.88	6716.96		0.22992	0.25762	0.3	0.262513	0.0288185
70.5	4152.31	5472.46	6755.64		0.23085	0.25517	0.30172	0.26258	0.0294032
70.55	4144.02	5501.36	6759.05		0.23039	0.25652	0.30188	0.26293	0.0295355
70.6	4089.32	5506.49	6707.45		0.22735	0.25676	0.29957	0.261227	0.0296524
70.65	4153.66	5516.35	6660.45		0.23092	0.25722	0.29747	0.26187	0.0273672
70.7	4126.67	5572.07	6738.48		0.22942	0.25982	0.30096	0.2634	0.0293156
70.75	4152.63	5518.2	6724.86		0.23087	0.25731	0.30035	0.262843	0.0286337
70.8	4142.57	5553.99	6667.81		0.23031	0.25897	0.2978	0.26236	0.0276568
70.85	4126.83	5543.35	6751.6		0.22943	0.25848	0.30154	0.26315	0.0296234
70.9	4144.81	5546.16	6672.19		0.23043	0.25861	0.298	0.262347	0.0277116
70.95	4149.76	5498.04	6709.45		0.23071	0.25637	0.29966	0.262247	0.0284538
71	4163.96	5495.94	6671.85		0.2315	0.25627	0.29798	0.261917	0.0274325
71.05	4128.91	5506.15	6712.03		0.22955	0.25674	0.29978	0.262023	0.0289136
71.1	4130.48	5475.8	6709.74		0.22963	0.25533	0.29968	0.261547	0.0289337
71.15	4105.55	5486.8	6768.59		0.22825	0.25584	0.3023	0.26213	0.0305562
71.2	4168.14	5441	6654.45		0.23173	0.25371	0.29721	0.260883	0.0272091
71.25	4155.32	5439.64	6572.49		0.23101	0.25364	0.29354	0.259397	0.0258503
71.3	4089.85	5415.86	6664.1		0.22737	0.25253	0.29764	0.25918	0.0290704
71.35	4106.41	5435.35	6671.32		0.2283	0.25344	0.29796	0.2599	0.0288031
71.4	4116.48	5485.47	6712.38		0.22886	0.25578	0.29979	0.261477	0.0292359
71.45	4078.42	5408.87	6666.05		0.22674	0.25221	0.29772	0.25889	0.0293599
71.5	4091.3	5472.72	6640.26		0.22746	0.25519	0.29657	0.25974	0.0283969
71.55	4062.55	5421.52	6652.53		0.22586	0.2528	0.29712	0.258593	0.0293788
71.6	4057.78	5506.98	6596.82		0.22559	0.25678	0.29463	0.259	0.0282291
71.65	4064.25	5467.26	6586.04		0.22595	0.25493	0.29415	0.258343	0.027947
71.7	4105.6	5401.77	6622.7		0.22825	0.25188	0.29579	0.25864	0.0279844
71.75	4050.53	5394.67	6682.94		0.22519	0.25155	0.29848	0.258407	0.0303108
71.8	4095.59	5419.65	6644.94		0.22769	0.25271	0.29678	0.25906	0.028561
71.85	4031.84	5441.51	6627.11		0.22415	0.25373	0.29598	0.257953	0.0294761
71.9	4062.76	5493.64	6607.73		0.22587	0.25616	0.29512	0.25905	0.028345
71.95	4109.99	5444.57	6602.86		0.22849	0.25387	0.2949	0.259087	0.0273616
72	4115.48	5416.92	6590.27		0.2288	0.25258	0.29434	0.258573	0.0270901
72.05	4070.3	5429.1	6595.34		0.22629	0.25315	0.29457	0.258003	0.0280857
72.1	4085.76	5403.29	6542.56		0.22715	0.25195	0.29221	0.257103	0.0268094
72.15	4047.45	5379.2	6559.73		0.22502	0.25082	0.29298	0.256273	0.0280112
72.2	4080.52	5426.82	6596.02		0.22686	0.25305	0.2946	0.25817	0.0278907
72.25	4060.3	5407.74	6635.53		0.22573	0.25216	0.29636	0.258083	0.0291372
72.3	4021.67	5374.36	6559.51		0.22358	0.2506	0.29297	0.255717	0.0285585
72.35	4060.39	5413.84	6578.28		0.22574	0.25244	0.2938	0.257327	0.0279994
72.4	4037.67	5385.58	6642.29		0.22447	0.25112	0.29666	0.257417	0.0298059
72.45	4083.57	5355.26	6571.24		0.22703	0.24971	0.29349	0.256743	0.0275842
72.5	4024.99	5342.97	6564.61		0.22377	0.24914	0.29319	0.255367	0.0286806
72.55	4072.5	5374.35	6567.24		0.22641	0.2506	0.29331	0.256773	0.0276585
72.6	4023.25	5351	6583.57		0.22367	0.24951	0.29404	0.25574	0.0290642
72.65	4017.51	5329.11	6507.12		0.22335	0.24849	0.29063	0.254157	0.0277577
72.7	4024.61	5395.22	6524.91		0.22375	0.25157	0.29142	0.25558	0.0277713
72.75	4041.48	5327.38	6478.6		0.22469	0.24841	0.28935	0.25415	0.0267075
72.8	4049.46	5367.17	6484.32		0.22513	0.25026	0.28961	0.255	0.0265364
72.85	4012.92	5360.85	6514.98		0.2231	0.24997	0.29098	0.254683	0.0279116
72.9	4025.04	5342.79	6515.92		0.22377	0.24913	0.29102	0.25464	0.0277298
72.95	3975.22	5355.31	6474.89		0.221	0.24971	0.28919	0.2533	0.027954
73	4017.44	5296.52	6485.02		0.22335	0.24697	0.28964	0.25332	0.0274327
73.05	4018.74	5314.45	6541.35		0.22342	0.24781	0.29215	0.25446	0.0284502
73.1	4037.9	5378.04	6519.8		0.22449	0.25077	0.29119	0.255483	0.0274334
73.15	4011.62	5369.05	6533.12		0.22303	0.25035	0.29179	0.255057	0.0282678
73.2	3993.23	5331.63	6451.03		0.222	0.24861	0.28812	0.25291	0.0271641
73.25	3967.2	5341.27	6478.93		0.22056	0.24906	0.28937	0.252997	0.0282291
73.3	4020.03	5320.77	6533.57		0.22349	0.2481	0.29181	0.254467	0.0282525
73.35	3916.62	5297.41	6468.82		0.21774	0.24701	0.28892	0.251223	0.0292114
73.4	3983.77	5319.26	6445.91		0.22148	0.24803	0.28789	0.252467	0.0272927
73.45	3953.55	5340.94	6470.57		0.2198	0.24904	0.28899	0.25261	0.0283593
73.5	3957.98	5335.43	6471.94		0.22004	0.24878	0.28905	0.252623	0.028304
73.55	3966.46	5338.03	6505.12		0.22051	0.2489	0.29054	0.253317	0.0287597
73.6	4001.49	5268.09	6484.35		0.22246	0.24564	0.28961	0.25257	0.0278484
73.65	3982.11	5303.12	6491.77		0.22139	0.24728	0.28994	0.25287	0.0282632
73.7	3939.04	5325.12	6446.69		0.21899	0.2483	0.28793	0.25174	0.0282496
73.75	3956.98	5286.06	6500.06		0.21999	0.24648	0.29031	0.25226	0.0289975
73.8	3972.03	5243.87	6459.95		0.22082	0.24451	0.28852	0.251283	0.0280503
73.85	3952.8	5290.63	6417.8		0.21976	0.24669	0.28664	0.25103	0.0274756
73.9	3996.5	5315.95	6457.21		0.22219	0.24788	0.2884	0.252823	0.0272552
73.95	3955.21	5283.6	6431.26		0.21989	0.24637	0.28724	0.251167	0.0277039
74	3978.29	5247.26	6434.95		0.22117	0.24467	0.2874	0.25108	0.0274156
74.05	3938.69	5254.71	6463.65		0.21897	0.24502	0.28868	0.25089	0.0287601
74.1	3980.66	5294.85	6446.96		0.2213	0.24689	0.28794	0.252043	0.0274486
74.15	3970.17	5242.4	6465.78		0.22072	0.24445	0.28878	0.251317	0.0282064
74.2	3920.96	5271.14	6447.64		0.21799	0.24579	0.28797	0.250583	0.0287696
74.25	3905.42	5200.07	6450.69		0.21712	0.24247	0.28811	0.249233	0.0293735
74.3	3960.32	5244.69	6470.31		0.22017	0.24455	0.28898	0.251233	0.0284863
74.35	3947.64	5253.19	6469.96		0.21947	0.24495	0.28897	0.25113	0.0287078
74.4	3933.24	5241.18	6444.93		0.21867	0.24439	0.28785	0.250303	0.0285505
74.45	3961.38	5238.56	6474.78		0.22023	0.24427	0.28918	0.251227	0.0285753
74.5	3897.53	5253.56	6490.27		0.21668	0.24497	0.28987	0.250507	0.0301351
74.55	3963.45	5224.97	6513.61		0.22035	0.24363	0.29092	0.251633	0.0293606
74.6	3989.93	5202.53	6400.25		0.22182	0.24259	0.28585	0.250087	0.0266722
74.65	3943.72	5226.03	6429.78		0.21925	0.24368	0.28717	0.250033	0.0280898
74.7	3945.94	5190.81	6422.56		0.21937	0.24204	0.28685	0.24942	0.0280385
74.75	3950.96	5245.9	6383.1		0.21965	0.24461	0.28509	0.249783	0.0269651
74.8	3985.46	5186.26	6449.49		0.22157	0.24183	0.28805	0.250483	0.0278215
74.85	3917.63	5218.17	6370.26		0.2178	0.24332	0.28451	0.248543	0.0274836
74.9	3980.36	5170.32	6385.13		0.22129	0.24108	0.28518	0.249183	0.0267049
74.95	3943.54	5177.52	6379.5		0.21924	0.24142	0.28493	0.24853	0.027285
75	3920.72	5224.78	6386.03		0.21797	0.24362	0.28522	0.248937	0.0277109
75.05	3923.4	5196.2	6377.37		0.21812	0.24229	0.28483	0.248413	0.0275763
75.1	3939.45	5196.88	6352.01		0.21901	0.24232	0.2837	0.248343	0.0267508
75.15	3937.7	5195.34	6345.54		0.21892	0.24225	0.28341	0.248193	0.0266612
75.2	3919.63	5195.99	6315.68		0.21791	0.24228	0.28208	0.247423	0.0264485
75.25	3878.08	5159.42	6366.04		0.2156	0.24058	0.28432	0.246833	0.0284011
75.3	3867.88	5159.24	6372.3		0.21503	0.24057	0.2846	0.246733	0.0287343
75.35	3896.52	5155.78	6363.89		0.21663	0.24041	0.28423	0.24709	0.0279989
75.4	3864.43	5167.26	6345.39		0.21484	0.24094	0.2834	0.246393	0.0282539
75.45	3864.97	5181.61	6323.31		0.21487	0.24161	0.28242	0.2463	0.0277759
75.5	3913.4	5175.45	6323.98		0.21756	0.24132	0.28245	0.24711	0.0268057
75.55	3906.55	5212.45	6283.24		0.21718	0.24305	0.28063	0.246953	0.02605
75.6	3843.74	5168.19	6385.47		0.21369	0.24099	0.28519	0.246623	0.0294603
75.65	3905.39	5210.14	6277.32		0.21712	0.24294	0.28036	0.246807	0.025962
75.7	3894.02	5191.52	6350.2		0.21649	0.24207	0.28362	0.247393	0.027663
75.75	3873.64	5193.91	6310.92		0.21535	0.24218	0.28186	0.246463	0.027321
75.8	3892.12	5143.31	6339.87		0.21638	0.23983	0.28316	0.246457	0.0276626
75.85	3890.45	5090.54	6317.84		0.21629	0.23736	0.28217	0.245273	0.0274713
75.9	3892.33	5129.52	6365.65		0.21639	0.23918	0.28431	0.246627	0.0282238
75.95	3877.12	5185.02	6320.81		0.21555	0.24177	0.2823	0.24654	0.0274585
76	3892.28	5180.41	6290.64		0.21639	0.24156	0.28096	0.246303	0.0265731
76.05	3851.52	5130.46	6348.33		0.21413	0.23923	0.28353	0.24563	0.0286916
76.1	3862.91	5103.24	6322.61		0.21476	0.23796	0.28238	0.245033	0.0280552
76.15	3893.36	5112.6	6302.69		0.21645	0.23839	0.2815	0.245447	0.0270213
76.2	3859.32	5078.12	6305.86		0.21456	0.23679	0.28164	0.24433	0.0278995
76.25	3860.58	5153.2	6384.93		0.21463	0.24029	0.28517	0.246697	0.029152
76.3	3881.19	5162.15	6267.88		0.21577	0.2407	0.27994	0.24547	0.0264135
76.35	3828.99	5200.67	6308.3		0.21287	0.2425	0.28175	0.245707	0.0282114
76.4	3824.56	5093.39	6275.81		0.21263	0.2375	0.28029	0.243473	0.0279431
76.45	3832.33	5079.35	6235.92		0.21306	0.23684	0.27851	0.242803	0.0270505
76.5	3831.3	5169.21	6311.04		0.213	0.24103	0.28187	0.2453	0.0282777
76.55	3838.33	5186.53	6259.51		0.21339	0.24184	0.27957	0.244933	0.0271063
76.6	3799.19	5130.52	6298.75		0.21122	0.23923	0.28132	0.243923	0.02881
76.65	3838.05	5118.27	6295.68		0.21338	0.23866	0.28118	0.244407	0.0279759
76.7	3835.95	5148.52	6306.85		0.21326	0.24007	0.28168	0.245003	0.0281493
76.75	3821.65	5140.54	6264.78		0.21246	0.2397	0.2798	0.243987	0.027658
76.8	3841.12	5110.46	6211.74		0.21355	0.23829	0.27743	0.24309	0.0262988
76.85	3836.99	5118.54	6227.38		0.21332	0.23867	0.27813	0.243373	0.0266668
76.9	3831.76	5073.44	6240.86		0.21303	0.23657	0.27873	0.242777	0.0271786
76.95	3841.45	5074.93	6244.21		0.21357	0.23664	0.27888	0.24303	0.0270428
77	3861.43	5117.19	6281.48		0.21468	0.23861	0.28055	0.244613	0.0272243
77.05	3858.92	5075.6	6238.16		0.21454	0.23667	0.27861	0.243273	0.02657
77.1	3820.52	5093.37	6235.99		0.2124	0.2375	0.27852	0.242807	0.0272529
77.15	3833.81	5079.24	6246.96		0.21314	0.23684	0.27901	0.242997	0.0272414
77.2	3808.98	5033.15	6252.32		0.21176	0.23469	0.27925	0.2419	0.0280204
77.25	3815.16	5012.55	6231.16		0.2121	0.23373	0.2783	0.241377	0.0275616
77.3	3757.67	5040.19	6180.99		0.20891	0.23502	0.27606	0.239997	0.0276388
77.35	3800.5	5035.89	6218.16		0.21129	0.23482	0.27772	0.241277	0.0275015
77.4	3787.96	5082.41	6218.81		0.21059	0.23699	0.27775	0.241777	0.0276261
77.45	3782.84	5040.2	6185.63		0.21031	0.23502	0.27627	0.240533	0.0272088
77.5	3820.16	4995.78	6211.5		0.21238	0.23295	0.27742	0.240917	0.0271435
77.55	3746.1	5051.98	6230.09		0.20826	0.23557	0.27825	0.240693	0.028802
77.6	3801.56	5061.41	6194.76		0.21135	0.23601	0.27667	0.241343	0.0269321
77.65	3765.77	5062.17	6220.46		0.20936	0.23604	0.27782	0.241073	0.0281744
77.7	3779.09	5057.57	6174.73		0.2101	0.23583	0.27578	0.24057	0.0270224
77.75	3723.21	5028.46	6163.12		0.20699	0.23447	0.27526	0.238907	0.0280471
77.8	3761.25	4995.51	6257.19		0.20911	0.23293	0.27946	0.2405	0.0292148
77.85	3771.46	5016.52	6210.96		0.20967	0.23391	0.2774	0.240327	0.0280205
77.9	3753.9	5074.26	6197.08		0.2087	0.23661	0.27678	0.240697	0.0279434
77.95	3723.32	5029.35	6254.58		0.207	0.23451	0.27935	0.240287	0.0298179
78	3738.55	4991.84	6194.28		0.20784	0.23276	0.27665	0.239083	0.0284452
78.05	3731.36	5009.88	6214.1		0.20744	0.2336	0.27754	0.239527	0.0289234
78.1	3789.2	5044.13	6135.94		0.21066	0.2352	0.27405	0.23997	0.0260977
78.15	3765.34	5019.69	6203.46		0.20933	0.23406	0.27706	0.24015	0.027984
78.2	3718.83	5024.31	6199.65		0.20675	0.23428	0.27689	0.239307	0.0288543
78.25	3738.78	4960.99	6176.56		0.20786	0.23132	0.27586	0.238347	0.028202
78.3	3725.91	4964.79	6157.64		0.20714	0.2315	0.27502	0.237887	0.0280775
78.35	3731.99	5017.35	6206.47		0.20748	0.23395	0.2772	0.239543	0.0287365
78.4	3704.57	4930.44	6146.34		0.20596	0.2299	0.27451	0.23679	0.0284063
78.45	3673.63	4988.21	6176.9		0.20424	0.23259	0.27588	0.23757	0.0294581
78.5	3653.67	4978.47	6141.88		0.20313	0.23214	0.27431	0.236527	0.0292242
78.55	3701.36	5049.81	6108.4		0.20578	0.23547	0.27282	0.238023	0.0274285
78.6	3712.82	4974.92	6079.52		0.20641	0.23197	0.27153	0.236637	0.0267891
78.65	3685.85	4956.27	6128		0.20491	0.2311	0.27369	0.236567	0.0283441
78.7	3730.26	4984.04	6131.33		0.20738	0.2324	0.27384	0.237873	0.0274068
78.75	3770.1	4961.31	6089.34		0.2096	0.23134	0.27197	0.237637	0.0258488
78.8	3702.23	4959.84	6149.58		0.20583	0.23127	0.27466	0.237253	0.0284165
78.85	3731.35	4980.41	6109.33		0.20744	0.23223	0.27286	0.23751	0.0269673
78.9	3696.52	4943.31	6066.66		0.20551	0.2305	0.27095	0.235653	0.0269631
78.95	3669.42	4967.92	6077.57		0.204	0.23165	0.27144	0.235697	0.0276806
79	3699.55	4924.25	6104.07		0.20568	0.22961	0.27262	0.23597	0.0276957
79.05	3695.39	4958.96	6067.91		0.20544	0.23123	0.27101	0.235893	0.0269712
79.1	3689.03	4943.85	6079.65		0.20509	0.23052	0.27153	0.235713	0.0273715
79.15	3711.85	4906.87	6139		0.20636	0.2288	0.27418	0.236447	0.0282104
79.2	3722.44	4940.45	6058.93		0.20695	0.23037	0.27061	0.235977	0.0262897
79.25	3704.88	4971.66	6096.95		0.20597	0.23182	0.27231	0.2367	0.0273021
79.3	3730.82	4895.39	6073.16		0.20741	0.22827	0.27124	0.23564	0.0265745
79.35	3723.29	4897.02	6079.95		0.207	0.22834	0.27155	0.23563	0.0268519
79.4	3737.47	4903.45	6112.43		0.20778	0.22864	0.273	0.236473	0.027196
79.45	3730.66	4972.14	6041.7		0.20741	0.23184	0.26984	0.236363	0.0256869
79.5	3703.46	4932.85	6084.09		0.20589	0.23001	0.27173	0.235877	0.0271973
79.55	3698.89	4976.7	6102.18		0.20564	0.23206	0.27254	0.236747	0.0275121
79.6	3701.6	4945.98	6072.99		0.20579	0.23062	0.27124	0.235883	0.0269778
79.65	3720.28	4927.28	6087.15		0.20683	0.22975	0.27187	0.23615	0.0269354
79.7	3672.1	4943.04	6077.98		0.20415	0.23049	0.27146	0.235367	0.0276947
79.75	3678.1	4917.57	6034.37		0.20448	0.2293	0.26951	0.23443	0.0267951
79.8	3692.7	4872.68	6013.96		0.2053	0.22721	0.2686	0.233703	0.0262468
79.85	3721.09	4909.27	6038.29		0.20687	0.22891	0.26969	0.235157	0.0260238
79.9	3690.38	4884.83	6023.41		0.20517	0.22777	0.26902	0.233987	0.0264347
79.95	3694.9	4931.41	6045.97		0.20542	0.22994	0.27003	0.23513	0.026631
80	3711.74	4876.46	5992.65		0.20635	0.22738	0.26765	0.233793	0.0254332
80.05	3671.86	4829.55	6061.53		0.20414	0.2252	0.27072	0.233353	0.0277859
80.1	3740.88	4844.05	5990.95		0.20797	0.22587	0.26757	0.233803	0.0249699
80.15	3697.79	4924.95	6047.57		0.20558	0.22964	0.2701	0.235107	0.0266223
80.2	3668.65	4853.89	6003.91		0.20396	0.22633	0.26815	0.232813	0.0266034
80.25	3695.73	4885	6041.44		0.20546	0.22778	0.26983	0.234357	0.0266872
80.3	3728.94	4852.41	6005.06		0.20731	0.22626	0.2682	0.233923	0.025442
80.35	3673.21	4875.19	6047.61		0.20421	0.22732	0.2701	0.233877	0.0272961
80.4	3676.76	4861.33	6005.78		0.20441	0.22668	0.26823	0.233107	0.0264477
80.45	3694.04	4849.8	6032.86		0.20537	0.22614	0.26944	0.23365	0.0266901
80.5	3641.04	4839.14	5996.91		0.20242	0.22564	0.26784	0.231967	0.0270797
80.55	3710.31	4861.24	6031.1		0.20627	0.22667	0.26937	0.234103	0.0262912
80.6	3656.5	4853.81	6025.51		0.20328	0.22633	0.26912	0.23291	0.0272788
80.65	3615.94	4822.1	5959.39		0.20103	0.22485	0.26616	0.23068	0.0269069
80.7	3627.68	4894.88	6028.67		0.20168	0.22824	0.26926	0.23306	0.0277991
80.75	3684.79	4916.13	5970.58		0.20486	0.22923	0.26666	0.233583	0.0254168
80.8	3622.31	4862.05	5982.54		0.20138	0.22671	0.2672	0.231763	0.0271074
80.85	3619.9	4826.86	5953.33		0.20125	0.22507	0.26589	0.230737	0.0266916
80.9	3628.73	4866.23	6042.16		0.20174	0.22691	0.26986	0.232837	0.0281239
80.95	3635.27	4887.3	5995.95		0.2021	0.22789	0.2678	0.232597	0.0270276
81	3621.93	4849.64	5989.09		0.20136	0.22613	0.26749	0.23166	0.0272792
81.05	3611.67	4862.49	5959.83		0.20079	0.22673	0.26618	0.231233	0.0268846
81.1	3617.87	4826.78	5946.07		0.20114	0.22507	0.26557	0.230593	0.0265918
81.15	3592.74	4811.76	5993.15		0.19974	0.22437	0.26767	0.230593	0.0280793
81.2	3593.61	4821.1	5906.1		0.19979	0.2248	0.26378	0.229457	0.0263305
81.25	3614.98	4829.86	5917.93		0.20097	0.22521	0.26431	0.230163	0.0260946
81.3	3581.35	4801.71	5968.7		0.19911	0.2239	0.26658	0.229863	0.0278654
81.35	3598.82	4821.66	5986.21		0.20008	0.22483	0.26736	0.230757	0.0277848
81.4	3623.87	4822.29	5963.53		0.20147	0.22486	0.26635	0.230893	0.0268285
81.45	3590.01	4791.18	5951.7		0.19959	0.22341	0.26582	0.229607	0.027391
81.5	3563.93	4838.85	5951.86		0.19814	0.22563	0.26583	0.229867	0.0277962
81.55	3623.71	4784.39	5988.4		0.20146	0.22309	0.26746	0.23067	0.0274723
81.6	3630.47	4789.64	5921.99		0.20184	0.22333	0.26449	0.229887	0.0259936
81.65	3556.94	4766.43	5921.99		0.19775	0.22225	0.26449	0.228163	0.0275655
81.7	3564.71	4776.35	5950.81		0.19818	0.22271	0.26578	0.22889	0.0279414
81.75	3625.19	4809.87	5870.13		0.20154	0.22428	0.26218	0.229333	0.0250127
81.8	3569.25	4752.73	5941.54		0.19843	0.22161	0.26537	0.22847	0.0277553
81.85	3620.21	4770.21	5939.97		0.20127	0.22243	0.26529	0.229663	0.0266318
81.9	3582.35	4781.24	5952.27		0.19916	0.22294	0.26584	0.229313	0.0275925
81.95	3591.68	4775.14	5926.52		0.19968	0.22266	0.26469	0.22901	0.0269174
82	3588.03	4718.88	5932.38		0.19948	0.22003	0.26496	0.228157	0.0273428
82.05	3574.25	4777.81	5912.5		0.19871	0.22278	0.26407	0.22852	0.02699
82.1	3521.72	4738.16	5916.61		0.19579	0.22093	0.26425	0.22699	0.0282753
82.15	3593.66	4792.43	5945.95		0.19979	0.22346	0.26556	0.229603	0.0271996
82.2	3544.33	4743.85	5935.9		0.19705	0.2212	0.26511	0.227787	0.028173
82.25	3615.45	4745.29	5934.4		0.201	0.22127	0.26505	0.229107	0.026729
82.3	3554.76	4724.13	5846.88		0.19763	0.22028	0.26114	0.22635	0.0262807
82.35	3555.14	4741.89	5841.27		0.19765	0.22111	0.26089	0.22655	0.0261026
82.4	3532.49	4756.78	5882.51		0.19639	0.2218	0.26273	0.226973	0.0273291
82.45	3598.41	4722.36	5862.05		0.20005	0.2202	0.26181	0.227353	0.0257158
82.5	3573.36	4718.32	5876.1		0.19866	0.22001	0.26244	0.227037	0.0265079
82.55	3552.06	4734.11	5908.78		0.19748	0.22075	0.2639	0.227377	0.0275177
82.6	3581.62	4758.36	5852.98		0.19912	0.22188	0.26141	0.22747	0.0257352
82.65	3520.21	4707.7	5835.46		0.19571	0.21951	0.26063	0.225283	0.026816
82.7	3568.14	4697.35	5817.55		0.19837	0.21903	0.25983	0.225743	0.025536
82.75	3550.41	4701	5809.76		0.19738	0.2192	0.25948	0.225353	0.0257229
82.8	3574.75	4691.41	5876.83		0.19874	0.21875	0.26248	0.226657	0.0266156
82.85	3538.33	4723.12	5846.01		0.19671	0.22023	0.2611	0.226013	0.0266033
82.9	3527.94	4711.44	5861.45		0.19614	0.21969	0.26179	0.225873	0.0271558
82.95	3555.45	4668.68	5824.12		0.19767	0.21769	0.26012	0.22516	0.0260365
83	3527.12	4662.73	5871.84		0.19609	0.21742	0.26225	0.225253	0.0275718
83.05	3581.15	4704.23	5862.03		0.19909	0.21935	0.26181	0.22675	0.0261345
83.1	3534.26	4654.79	5830.29		0.19649	0.21705	0.2604	0.224647	0.0266384
83.15	3542.48	4697.3	5814.84		0.19694	0.21903	0.25971	0.225227	0.0259977
83.2	3549.37	4748.58	5817.63		0.19733	0.22142	0.25983	0.226193	0.0257378
83.25	3542.09	4722.96	5867.18		0.19692	0.22023	0.26204	0.226397	0.0269404
83.3	3508.11	4752.69	5822.82		0.19503	0.22161	0.26006	0.225567	0.0266954
83.35	3505.35	4669.74	5811.72		0.19488	0.21774	0.25957	0.224063	0.0267854
83.4	3520.82	4732.6	5794.04		0.19574	0.22067	0.25878	0.225063	0.0259228
83.45	3515.52	4739.05	5819.02		0.19545	0.22098	0.25989	0.22544	0.0264959
83.5	3493.32	4688.94	5860.04		0.19421	0.21864	0.26172	0.224857	0.0279092
83.55	3508.55	4702.37	5798.6		0.19506	0.21926	0.25898	0.224433	0.0263504
83.6	3511.14	4631.51	5775.57		0.1952	0.21596	0.25795	0.223037	0.0261017
83.65	3538.75	4673.6	5753.02		0.19674	0.21792	0.25695	0.22387	0.0249381
83.7	3509.82	4681.01	5827.9		0.19513	0.21827	0.26029	0.224563	0.0269711
83.75	3531.56	4686.15	5743.91		0.19634	0.21851	0.25654	0.223797	0.0248592
83.8	3469.7	4615.49	5793.59		0.1929	0.21521	0.25876	0.22229	0.0273493
83.85	3471.08	4653.96	5780.68		0.19297	0.21701	0.25818	0.22272	0.0269263
83.9	3464.28	4580.68	5782.77		0.1926	0.21359	0.25827	0.221487	0.027385
83.95	3501.78	4652.06	5754.58		0.19468	0.21692	0.25701	0.22287	0.0257916
84	3478.68	4624.65	5765.25		0.1934	0.21564	0.25749	0.222177	0.0265698
84.05	3433.53	4615.3	5842.79		0.19089	0.2152	0.26095	0.222347	0.0290449
84.1	3451.13	4645.03	5813.2		0.19187	0.21659	0.25963	0.222697	0.0279979
84.15	3528.71	4617	5765.22		0.19618	0.21528	0.25749	0.222983	0.0256156
84.2	3447.67	4658.55	5769.18		0.19167	0.21722	0.25767	0.222187	0.0271723
84.25	3484.42	4615.35	5785.99		0.19372	0.21521	0.25842	0.22245	0.0269052
84.3	3480.37	4630.63	5787.39		0.19349	0.21592	0.25848	0.22263	0.026953
84.35	3463.04	4640.47	5770.82		0.19253	0.21638	0.25774	0.222217	0.0269399
84.4	3450.92	4629.6	5787.27		0.19185	0.21587	0.25848	0.222067	0.0275522
84.45	3413.31	4636.29	5714.1		0.18976	0.21618	0.25521	0.220383	0.0268847
84.5	3456.53	4659.31	5779.63		0.19217	0.21726	0.25813	0.22252	0.0271837
84.55	3503.77	4623.18	5809.62		0.19479	0.21557	0.25947	0.223277	0.026962
84.6	3472.73	4644.34	5728.68		0.19307	0.21656	0.25586	0.22183	0.0259034
84.65	3494.24	4685.79	5755.46		0.19426	0.21849	0.25705	0.223267	0.0258555
84.7	3500.06	4600.51	5736.71		0.19459	0.21452	0.25622	0.221777	0.0256782
84.75	3497.26	4609.67	5706.82		0.19443	0.21494	0.25488	0.221417	0.0250999
84.8	3473.84	4591.1	5766.36		0.19313	0.21408	0.25754	0.221583	0.0268252
84.85	3458.28	4595.09	5764.27		0.19226	0.21426	0.25745	0.221323	0.0270783
84.9	3483.5	4586.62	5712.98		0.19366	0.21387	0.25516	0.220897	0.0255942
84.95	3449.85	4603.42	5685.6		0.19179	0.21465	0.25393	0.220123	0.0256621
85	3426.52	4643.33	5680.32		0.1905	0.21651	0.2537	0.220237	0.0259355
85.05	3416.57	4588.78	5717.14		0.18994	0.21397	0.25534	0.21975	0.0270104
85.1	3413.2	4584.95	5730.2		0.18976	0.21379	0.25593	0.219827	0.027349
85.15	3424.87	4567.42	5711.3		0.19041	0.21297	0.25508	0.219487	0.0268005
85.2	3435.08	4604.1	5748.32		0.19097	0.21468	0.25674	0.220797	0.0271966
85.25	3412.16	4592.75	5721.39		0.1897	0.21415	0.25553	0.219793	0.0271696
85.3	3414	4598.11	5756.59		0.1898	0.2144	0.2571	0.220433	0.0278044
85.35	3418.45	4658.13	5699.48		0.19005	0.2172	0.25455	0.2206	0.0264415
85.4	3439.88	4625.55	5703.73		0.19124	0.21568	0.25474	0.220553	0.0261518
85.45	3440.75	4605.93	5745.19		0.19129	0.21477	0.2566	0.220887	0.0270112
85.5	3466.8	4553.18	5737.79		0.19274	0.21231	0.25627	0.22044	0.0265655
85.55	3453.38	4558.86	5745.73		0.19199	0.21257	0.25662	0.220393	0.0269588
85.6	3436.2	4592.51	5684.19		0.19104	0.21414	0.25387	0.219683	0.025948
85.65	3415.72	4594.85	5690.08		0.1899	0.21425	0.25413	0.219427	0.026476
85.7	3402.32	4623.51	5726.37		0.18915	0.21559	0.25576	0.220167	0.0273853
85.75	3397.12	4574	5700.98		0.18886	0.21328	0.25462	0.21892	0.027141
85.8	3424.17	4553.98	5695.6		0.19037	0.21235	0.25438	0.219033	0.0265559
85.85	3396.19	4538.09	5720.39		0.18881	0.2116	0.25549	0.218633	0.0276726
85.9	3382.83	4546.35	5705.81		0.18807	0.21199	0.25484	0.2183	0.0276215
85.95	3359.63	4521.84	5728.52		0.18678	0.21085	0.25585	0.217827	0.028626
86	3434.56	4535.37	5708.51		0.19094	0.21148	0.25496	0.219127	0.0266895
86.05	3404.97	4493.12	5687.32		0.1893	0.20951	0.25401	0.217607	0.027031
86.1	3412.47	4541.1	5638.45		0.18972	0.21175	0.25183	0.217767	0.0257107
86.15	3422.68	4523.76	5692.95		0.19028	0.21094	0.25426	0.218493	0.0266602
86.2	3378.81	4494.16	5654.98		0.18784	0.20956	0.25257	0.216657	0.0268981
86.25	3408.22	4541.12	5669.21		0.18948	0.21175	0.2532	0.218143	0.0264035
86.3	3393.77	4554.59	5656.97		0.18868	0.21237	0.25266	0.217903	0.0264112
86.35	3402.97	4549.02	5664.1		0.18919	0.21211	0.25297	0.21809	0.0263792
86.4	3397.58	4526.32	5609.36		0.18889	0.21106	0.25053	0.216827	0.0254927
86.45	3378.33	4520.95	5606.1		0.18782	0.21081	0.25038	0.216337	0.0258373
86.5	3394.11	4548.78	5637.86		0.1887	0.2121	0.2518	0.217533	0.0260454
86.55	3410.98	4491.29	5644.04		0.18963	0.20942	0.25208	0.217043	0.0260587
86.6	3395.44	4481.85	5591.44		0.18877	0.20898	0.24973	0.215827	0.0253533
86.65	3401.86	4537.21	5611.48		0.18913	0.21156	0.25062	0.217103	0.0254074
86.7	3393.19	4472.46	5642.81		0.18864	0.20854	0.25202	0.2164	0.026465
86.75	3382.61	4513.54	5578.22		0.18806	0.21046	0.24914	0.215887	0.0252293
86.8	3361.81	4517.76	5621.98		0.1869	0.21066	0.25109	0.216217	0.0264984
86.85	3308.91	4512.45	5542.98		0.18396	0.21041	0.24756	0.213977	0.0260868
86.9	3371.63	4445.82	5685.56		0.18745	0.2073	0.25393	0.216227	0.0278647
86.95	3322.43	4535.79	5634.03		0.18471	0.2115	0.25163	0.215947	0.0275003
87	3325.79	4497.64	5623		0.1849	0.20972	0.25114	0.215253	0.027324
87.05	3392.68	4531.28	5599.79		0.18862	0.21129	0.2501	0.21667	0.0253858
87.1	3369.38	4461.15	5613.14		0.18732	0.20802	0.2507	0.215347	0.0263883
87.15	3355.7	4551.07	5632.08		0.18656	0.21221	0.25154	0.21677	0.0267232
87.2	3361.19	4487.99	5548.52		0.18687	0.20927	0.24781	0.21465	0.0251678
87.25	3351.15	4483.11	5591.55		0.18631	0.20904	0.24973	0.215027	0.0262349
87.3	3429.38	4453.47	5630.02		0.19066	0.20766	0.25145	0.21659	0.0256081
87.35	3385.23	4497.96	5601.98		0.1882	0.20973	0.2502	0.216043	0.0257021
87.4	3307.48	4466.49	5612.1		0.18388	0.20827	0.25065	0.214267	0.0275866
87.45	3358.21	4482.42	5562.28		0.1867	0.20901	0.24843	0.214713	0.0255218
87.5	3339.11	4422.66	5565.64		0.18564	0.20622	0.24858	0.21348	0.0262029
87.55	3331.6	4451.93	5578.49		0.18522	0.20759	0.24915	0.213987	0.0264884
87.6	3320.09	4502.75	5596.56		0.18458	0.20996	0.24996	0.214833	0.0269128
87.65	3366.8	4433.59	5599.93		0.18718	0.20673	0.25011	0.214673	0.0262979
87.7	3337.86	4434.38	5635.52		0.18557	0.20677	0.2517	0.21468	0.0275708
87.75	3335.74	4465.85	5592.75		0.18545	0.20824	0.24979	0.214493	0.0266363
87.8	3369.26	4435.79	5518.78		0.18731	0.20683	0.24648	0.21354	0.0246176
87.85	3319.84	4474.66	5554.54		0.18457	0.20865	0.24808	0.213767	0.0261791
87.9	3352.42	4371.42	5548.47		0.18638	0.20383	0.24781	0.212673	0.0258465
87.95	3337.89	4447.92	5530.07		0.18557	0.2074	0.24699	0.21332	0.0254216
88	3320.67	4443.52	5585.68		0.18461	0.2072	0.24947	0.21376	0.0268822
88.05	3365.5	4411.52	5574.03		0.1871	0.2057	0.24895	0.213917	0.02591
88.1	3307.6	4443.81	5565.99		0.18389	0.20721	0.24859	0.21323	0.0267545
88.15	3377.27	4440.69	5581.35		0.18776	0.20706	0.24928	0.2147	0.0256899
88.2	3336.33	4429.11	5599.72		0.18548	0.20652	0.2501	0.214033	0.0269106
88.25	3346.89	4397.9	5532.81		0.18607	0.20507	0.24711	0.21275	0.0255043
88.3	3310.28	4414.33	5550.5		0.18403	0.20583	0.2479	0.212587	0.0265089
88.35	3343.9	4447.27	5567.88		0.1859	0.20737	0.24868	0.213983	0.0260529
88.4	3294.35	4417.65	5469.74		0.18315	0.20599	0.24429	0.211143	0.0252249
88.45	3281.65	4361.25	5492.21		0.18244	0.20336	0.2453	0.210367	0.0261364
88.5	3280.59	4418.8	5514.1		0.18238	0.20604	0.24627	0.211563	0.0263738
88.55	3311.5	4417.65	5477.54		0.1841	0.20599	0.24464	0.211577	0.0250291
88.6	3293.78	4404.42	5555.82		0.18312	0.20537	0.24814	0.21221	0.0269813
88.65	3327	4436.93	5533.23		0.18496	0.20689	0.24713	0.212993	0.0257451
88.7	3332.57	4439.33	5503.4		0.18527	0.207	0.2458	0.21269	0.0250367
88.75	3336.49	4373.57	5515.4		0.18549	0.20393	0.24633	0.211917	0.0254718
88.8	3309.67	4427.45	5462.25		0.184	0.20645	0.24396	0.21147	0.0247346
88.85	3337.63	4375.81	5528.67		0.18556	0.20404	0.24693	0.212177	0.0257063
88.9	3296.29	4383.85	5493.24		0.18326	0.20441	0.24534	0.211003	0.0257693
88.95	3332.45	4370.47	5441.3		0.18527	0.20379	0.24302	0.210693	0.0240764
89	3303.69	4409.05	5459.78		0.18367	0.20559	0.24385	0.211037	0.0248684
89.05	3287.69	4428.77	5480.15		0.18278	0.20651	0.24476	0.21135	0.0255336
89.1	3270.09	4388.54	5507.81		0.1818	0.20463	0.24599	0.210807	0.0265669
89.15	3269.38	4399.19	5478.11		0.18176	0.20513	0.24467	0.21052	0.0259642
89.2	3337.74	4368.63	5506.84		0.18556	0.2037	0.24595	0.211737	0.0253006
89.25	3262.6	4374.09	5442.71		0.18138	0.20396	0.24309	0.209477	0.0254932
89.3	3274.65	4394.72	5498.56		0.18205	0.20492	0.24558	0.21085	0.0262728
89.35	3267.04	4403.33	5462.88		0.18163	0.20532	0.24399	0.210313	0.025702
89.4	3243.59	4446.45	5490.55		0.18033	0.20733	0.24522	0.21096	0.0266153
89.45	3298.69	4353.76	5477.96		0.18339	0.20301	0.24466	0.210353	0.0255466
89.5	3312.68	4380.78	5485.4		0.18417	0.20427	0.24499	0.211143	0.0253009
89.55	3269.48	4362.98	5478.29		0.18177	0.20344	0.24467	0.20996	0.0260894
89.6	3265.04	4376.49	5546.96		0.18152	0.20407	0.24774	0.21111	0.0274887
89.65	3296.24	4411.25	5448.06		0.18325	0.20569	0.24333	0.210757	0.0247878
89.7	3262.57	4339.78	5501.43		0.18138	0.20236	0.24571	0.209817	0.0267867
89.75	3264.93	4375.75	5458.74		0.18151	0.20404	0.2438	0.209783	0.025752
89.8	3285.16	4387.31	5466.99		0.18264	0.20457	0.24417	0.21046	0.0254624
89.85	3211.8	4330.12	5496.33		0.17856	0.20191	0.24548	0.20865	0.0277326
89.9	3231.48	4348.88	5482.04		0.17965	0.20278	0.24484	0.20909	0.0269851
89.95	3238.95	4360.78	5492.13		0.18007	0.20334	0.24529	0.209567	0.0269875
90	3260.13	4373.45	5423.31		0.18125	0.20393	0.24222	0.209133	0.0251614
90.05	3268.73	4378.61	5439.58		0.18172	0.20417	0.24295	0.209613	0.0252916
90.1	3248.69	4324.46	5475.22		0.18061	0.20164	0.24454	0.20893	0.0266035
90.15	3255.42	4350.78	5409.1		0.18098	0.20287	0.24159	0.20848	0.0250599
90.2	3251.43	4329.2	5476.02		0.18076	0.20186	0.24457	0.209063	0.0265436
90.25	3278.93	4315.55	5439.25		0.18229	0.20123	0.24293	0.208817	0.0253308
90.3	3193.11	4329.23	5408.05		0.17752	0.20187	0.24154	0.206977	0.0263843
90.35	3252.45	4291.1	5425.55		0.18082	0.20009	0.24232	0.207743	0.0256839
90.4	3259.57	4328	5457.32		0.18122	0.20181	0.24374	0.208923	0.0260146
90.45	3270.93	4331.58	5467.08		0.18185	0.20198	0.24417	0.209333	0.0259679
90.5	3241.89	4270.68	5472.27		0.18023	0.19914	0.24441	0.207927	0.026928
90.55	3211.28	4266.7	5435.52		0.17853	0.19895	0.24276	0.206747	0.0267951
90.6	3206.01	4320.84	5429.95		0.17824	0.20147	0.24252	0.20741	0.0265762
90.65	3247.4	4288.07	5462.69		0.18054	0.19995	0.24398	0.208157	0.0265414
90.7	3238.87	4292.67	5441.49		0.18006	0.20016	0.24303	0.20775	0.0262616
90.75	3223.55	4263.01	5429.21		0.17921	0.19878	0.24248	0.206823	0.0264486
90.8	3215.99	4263.22	5413.5		0.17879	0.19879	0.24178	0.206453	0.0262803
90.85	3232.79	4297.58	5371.07		0.17973	0.20039	0.23989	0.20667	0.0249584
90.9	3267.19	4233.34	5349.92		0.18164	0.19739	0.23894	0.20599	0.0241701
90.95	3247.41	4243.23	5464.77		0.18054	0.19786	0.24407	0.20749	0.026815
91	3235.78	4267.7	5440.24		0.17989	0.199	0.24298	0.20729	0.026415
91.05	3264.92	4253.54	5462.48		0.18151	0.19834	0.24397	0.20794	0.0263873
91.1	3200.82	4262.52	5338.25		0.17795	0.19876	0.23842	0.205043	0.0250834
91.15	3251.57	4272.32	5385.83		0.18077	0.19921	0.24055	0.206843	0.0249948
91.2	3239.07	4259.17	5385.29		0.18008	0.1986	0.24052	0.2064	0.0252834
91.25	3243.94	4255.21	5427.33		0.18035	0.19841	0.2424	0.207053	0.0260587
91.3	3243.57	4248.58	5355.51		0.18033	0.19811	0.23919	0.205877	0.0246491
91.35	3203.58	4236.64	5389.46		0.1781	0.19755	0.24071	0.205453	0.0261642
91.4	3214.89	4235.3	5363.87		0.17873	0.19749	0.23956	0.20526	0.0254343
91.45	3207.97	4209.09	5434.59		0.17835	0.19626	0.24272	0.205777	0.0271269
91.5	3225.41	4224.49	5365.14		0.17932	0.19698	0.23962	0.205307	0.0253117
91.55	3202.93	4242.41	5402.64		0.17807	0.19782	0.2413	0.20573	0.0264126
91.6	3164.1	4189.77	5326.85		0.17591	0.19536	0.23791	0.20306	0.0258904
91.65	3218.2	4207.44	5320.35		0.17892	0.19619	0.23762	0.204243	0.0246315
91.7	3211.52	4220.76	5287.77		0.17854	0.19681	0.23617	0.20384	0.0240468
91.75	3196.87	4209.98	5287.54		0.17773	0.19631	0.23616	0.2034	0.0243751
91.8	3192.53	4215.41	5340.16		0.17749	0.19656	0.23851	0.204187	0.0254884
91.85	3200.94	4181.24	5346.89		0.17796	0.19497	0.23881	0.203913	0.0256342
91.9	3196.65	4228.78	5320		0.17772	0.19718	0.23761	0.20417	0.0249446
91.95	3200.29	4235.13	5310.24		0.17792	0.19748	0.23717	0.20419	0.0246497
92	3154.36	4279.08	5357.99		0.17537	0.19953	0.2393	0.204733	0.0263574
92.05	3190.1	4207	5384.11		0.17735	0.19617	0.24047	0.204663	0.0264592
92.1	3161.74	4235.49	5304.95		0.17578	0.1975	0.23693	0.203403	0.025311
92.15	3223.85	4224	5307.76		0.17923	0.19696	0.23706	0.204417	0.0241906
92.2	3144.48	4240.62	5344.19		0.17482	0.19773	0.23869	0.203747	0.0264196
92.25	3152.27	4247.04	5309.14		0.17525	0.19803	0.23712	0.203467	0.0255492
92.3	3166.53	4208.99	5305.63		0.17604	0.19626	0.23696	0.203087	0.0253346
92.35	3125.49	4225.15	5291.72		0.17376	0.19701	0.23634	0.20237	0.0258278
92.4	3219.98	4251.76	5322.5		0.17901	0.19825	0.23772	0.204993	0.024438
92.45	3175.37	4185.29	5369.69		0.17653	0.19515	0.23982	0.203833	0.0265576
92.5	3179.87	4180.52	5294.43		0.17678	0.19493	0.23646	0.202723	0.0249797
92.55	3168.03	4207.93	5296.94		0.17613	0.19621	0.23658	0.202973	0.0251377
92.6	3160.88	4188.96	5347.7		0.17573	0.19533	0.23884	0.2033	0.0263737
92.65	3177.07	4207.44	5329.39		0.17663	0.19619	0.23802	0.203613	0.0256062
92.7	3155.5	4238.54	5321.44		0.17543	0.19764	0.23767	0.20358	0.0257542
92.75	3144.75	4213.6	5261.69		0.17483	0.19647	0.235	0.2021	0.0248848
92.8	3177.05	4162.59	5265.79		0.17663	0.1941	0.23518	0.20197	0.0245422
92.85	3140.18	4200.37	5353.98		0.17458	0.19586	0.23912	0.203187	0.0268528
92.9	3155.12	4202.13	5331.69		0.17541	0.19594	0.23813	0.20316	0.0261093
92.95	3145.78	4191.55	5296.23		0.17489	0.19545	0.23654	0.202293	0.0256295
93	3156.5	4171.58	5327.9		0.17549	0.19452	0.23796	0.202657	0.0261442
93.05	3150.03	4185.27	5317.71		0.17513	0.19515	0.2375	0.202593	0.0260007
93.1	3117.97	4196.92	5310.43		0.17334	0.1957	0.23718	0.202073	0.0264493
93.15	3148.85	4179.01	5280.14		0.17506	0.19486	0.23583	0.201917	0.0253061
93.2	3121.74	4189.22	5321.01		0.17355	0.19534	0.23765	0.20218	0.0266119
93.25	3172.88	4153.43	5259.81		0.1764	0.19367	0.23492	0.201663	0.0245502
93.3	3123.76	4147.39	5310.02		0.17367	0.19339	0.23716	0.201407	0.0265323
93.35	3109.77	4174.89	5307.76		0.17289	0.19467	0.23706	0.20154	0.0266439
93.4	3117.76	4195.68	5311.49		0.17333	0.19564	0.23723	0.202067	0.0264799
93.45	3104.68	4150.28	5274.1		0.1726	0.19352	0.23556	0.20056	0.0261809
93.5	3138.31	4155.77	5307.89		0.17447	0.19378	0.23706	0.20177	0.0261694
93.55	3109.11	4152.91	5258.59		0.17285	0.19364	0.23486	0.20045	0.0257694
93.6	3141.44	4191.08	5244.95		0.17465	0.19542	0.23425	0.20144	0.0247012
93.65	3084.5	4133.79	5312.08		0.17148	0.19275	0.23725	0.200493	0.0274031
93.7	3129.91	4156.56	5297.9		0.17401	0.19381	0.23662	0.20148	0.0261295
93.75	3150.51	4157.37	5233.71		0.17515	0.19385	0.23375	0.200917	0.0244396
93.8	3135.82	4141.7	5217.87		0.17434	0.19312	0.23304	0.200167	0.0244767
93.85	3097.55	4130.99	5237.9		0.17221	0.19262	0.23394	0.19959	0.0256786
93.9	3133.5	4089.04	5198.22		0.17421	0.19067	0.23217	0.199017	0.024387
93.95	3144.55	4146.39	5229.11		0.17482	0.19334	0.23355	0.20057	0.0245154
94	3136.71	4125.97	5234.69		0.17438	0.19239	0.2338	0.20019	0.0248772
94.05	3119.88	4136.04	5216.61		0.17345	0.19286	0.23299	0.199767	0.0247929
94.1	3113.91	4114.42	5277.91		0.17312	0.19185	0.23573	0.200233	0.0262388
94.15	3140.63	4092.36	5227.6		0.1746	0.19082	0.23348	0.199633	0.0248324
94.2	3149.82	4086.76	5224.34		0.17511	0.19056	0.23333	0.199667	0.0246251
94.25	3118.47	4164.23	5270.37		0.17337	0.19417	0.23539	0.200977	0.025773
94.3	3107.07	4125.35	5231		0.17274	0.19236	0.23363	0.199577	0.0253766
94.35	3120.16	4099.82	5241.44		0.17347	0.19117	0.2341	0.19958	0.0254564
94.4	3107.28	4154.63	5261.97		0.17275	0.19372	0.23501	0.200493	0.0258648
94.45	3107.03	4136.92	5260.58		0.17273	0.1929	0.23495	0.200193	0.0259194
94.5	3066.63	4084	5179.51		0.17049	0.19043	0.23133	0.197417	0.0253244
94.55	3065.73	4092.34	5249.51		0.17044	0.19082	0.23446	0.198573	0.0267049
94.6	3101.37	4103.88	5262.54		0.17242	0.19136	0.23504	0.199607	0.0262211
94.65	3122.16	4086.23	5153.24		0.17358	0.19054	0.23016	0.198093	0.0237081
94.7	3101.91	4122.28	5219.95		0.17245	0.19222	0.23314	0.19927	0.0252731
94.75	3067.28	4060.11	5221.76		0.17053	0.18932	0.23322	0.19769	0.0262685
94.8	3078.4	4091.87	5223.89		0.17114	0.1908	0.23331	0.198417	0.0259459
94.85	3108.52	4048	5181.45		0.17282	0.18875	0.23142	0.197663	0.0247397
94.9	3113.89	4060.51	5173.56		0.17312	0.18934	0.23106	0.19784	0.0244056
94.95	3082.56	4138.92	5180.7		0.17137	0.19299	0.23138	0.19858	0.0248158
95	3083.95	4108.54	5166.02		0.17145	0.19158	0.23073	0.19792	0.0246127
95.05	3075.63	4104.47	5172.28		0.17099	0.19139	0.23101	0.197797	0.0249183
95.1	3081.05	4071.54	5164.4		0.17129	0.18985	0.23066	0.197267	0.0247986
95.15	3049.98	4102.8	5166.76		0.16956	0.19131	0.23076	0.19721	0.0253307
95.2	3088.41	4119.36	5166.89		0.1717	0.19208	0.23077	0.198183	0.0244984
95.25	3063.09	4048.18	5160.84		0.17029	0.18876	0.2305	0.196517	0.0251851
95.3	3061.33	4107.63	5190.23		0.17019	0.19153	0.23181	0.197843	0.0255493
95.35	3036.79	4082.83	5184.54		0.16883	0.19038	0.23156	0.196923	0.026024
95.4	3066.69	4062.83	5188.38		0.17049	0.18944	0.23173	0.19722	0.0255992
95.45	3050.61	4099.99	5144.03		0.1696	0.19118	0.22975	0.196843	0.0248805
95.5	3086.5	4103.87	5177.51		0.17159	0.19136	0.23124	0.198063	0.024809
95.55	3087.11	4051.01	5152.52		0.17163	0.18889	0.23013	0.196883	0.0245422
95.6	3120.37	4115.07	5150.56		0.17348	0.19188	0.23004	0.198467	0.0235556
95.65	3045.5	4081.16	5143.53		0.16931	0.1903	0.22972	0.196443	0.0250419
95.7	3060.69	4093.29	5191.54		0.17016	0.19086	0.23187	0.19763	0.0256438
95.75	3031.41	4065.91	5108.14		0.16853	0.18959	0.22814	0.19542	0.0246824
95.8	3096.8	4075.17	5147.97		0.17217	0.19002	0.22992	0.19737	0.0241424
95.85	3077.83	4046.62	5140.48		0.17111	0.18869	0.22959	0.196463	0.0244989
95.9	3031.18	4059.38	5175.37		0.16852	0.18928	0.23115	0.196317	0.0260482
95.95	3076.08	4038.43	5131.07		0.17101	0.18831	0.22917	0.196163	0.0243845
96	3060.16	4028.96	5141.99		0.17013	0.18786	0.22966	0.195883	0.0249564
96.05	3022.41	4063.42	5162.53		0.16803	0.18947	0.23057	0.196023	0.025949
96.1	3023.89	4031.95	5095.12		0.16811	0.188	0.22756	0.194557	0.0247092
96.15	3033.9	4052.11	5114.73		0.16867	0.18894	0.22844	0.19535	0.0248184
96.2	3010.52	3983.66	5065.16		0.16737	0.18575	0.22622	0.193113	0.0245831
96.25	3013.42	4013.27	5123		0.16753	0.18713	0.22881	0.19449	0.025553
96.3	3057.9	4057.23	5127.8		0.17	0.18918	0.22902	0.196067	0.024582
96.35	3018.18	4017.74	5135.75		0.1678	0.18734	0.22938	0.19484	0.0256932
96.4	3057.53	4024.23	5067.85		0.16998	0.18764	0.22634	0.194653	0.0235372
96.45	3048.89	3986.62	5111.74		0.1695	0.18589	0.2283	0.194563	0.0247761
96.5	3026.58	3999.24	5105.94		0.16826	0.18648	0.22805	0.194263	0.0250219
96.55	3010.52	4034.17	5088.24		0.16737	0.18811	0.22725	0.194243	0.0248276
96.6	3049.33	4006.28	5096.54		0.16953	0.18681	0.22763	0.194657	0.0243595
96.65	3014.67	3987.82	5067.72		0.1676	0.18595	0.22634	0.193297	0.0245367
96.7	3039.17	4016.83	5049.72		0.16896	0.1873	0.22553	0.19393	0.0235656
96.75	3046.23	4018.07	5023.87		0.16935	0.18736	0.22438	0.193697	0.0229084
96.8	3029.3	3996.69	5090.75		0.16841	0.18636	0.22737	0.194047	0.0246764
96.85	3001.36	4045.9	5072.79		0.16686	0.18865	0.22656	0.194023	0.0246668
96.9	2993.6	4042.37	5103.9		0.16643	0.18849	0.22795	0.19429	0.0254481
96.95	3031.04	3983.95	5062.99		0.16851	0.18577	0.22613	0.19347	0.0241452
97	3032.74	3978.37	5124.69		0.1686	0.18551	0.22888	0.19433	0.0253872
97.05	3016.5	4024.24	5075.34		0.1677	0.18764	0.22668	0.194007	0.0244957
97.1	3023.29	3987	5162.76		0.16808	0.18591	0.23058	0.194857	0.0262881
97.15	2970.39	4022.11	5047.99		0.16514	0.18755	0.22546	0.192717	0.0248951
97.2	3032.97	3942.73	5057.57		0.16862	0.18384	0.22588	0.19278	0.024216
97.25	2978.91	3936.99	5102.49		0.16561	0.18358	0.22789	0.19236	0.0261727
97.3	2979.2	3952.25	5038.42		0.16563	0.18429	0.22503	0.19165	0.0248021
97.35	2982.39	3982.73	5102.33		0.16581	0.18571	0.22788	0.193133	0.0258779
97.4	3001.29	3932.14	5038.95		0.16686	0.18335	0.22505	0.191753	0.0244878
97.45	3001.6	3959.26	5077.45		0.16687	0.18461	0.22677	0.19275	0.0251223
97.5	2975.58	3966	5080.69		0.16543	0.18493	0.22692	0.192427	0.0256568
97.55	2987.51	3925.82	5103.89		0.16609	0.18306	0.22795	0.192367	0.0260976
97.6	2981.38	3952.25	5059.07		0.16575	0.18429	0.22595	0.191997	0.0251735
97.65	2989.96	4003.24	5069.78		0.16623	0.18667	0.22643	0.19311	0.0249949
97.7	2985.95	3969.98	5033.68		0.166	0.18511	0.22482	0.191977	0.0244991
97.75	2997.38	3950.22	5014.24		0.16664	0.18419	0.22395	0.191593	0.0239752
97.8	3023.03	3926.3	5057.37		0.16807	0.18308	0.22588	0.192343	0.0244929
97.85	2981.55	3996.78	5043.32		0.16576	0.18636	0.22525	0.192457	0.0246663
97.9	2966.5	4017.63	5028.57		0.16492	0.18734	0.22459	0.192283	0.0246097
97.95	2976.11	3956.76	4983.22		0.16546	0.1845	0.22256	0.19084	0.0237381
98	2967.05	3973.06	4982.7		0.16495	0.18526	0.22254	0.190917	0.0238488
98.05	2972.35	3966.83	5073.99		0.16525	0.18497	0.22662	0.19228	0.0255818
98.1	2987.01	3915.42	5074.04		0.16606	0.18257	0.22662	0.19175	0.0255615
98.15	2975.36	3930.91	5026.68		0.16541	0.18329	0.22451	0.19107	0.0247467
98.2	2978.62	3917.63	5045.87		0.1656	0.18267	0.22536	0.19121	0.0251332
98.25	2966.84	3960.12	5022.53		0.16494	0.18466	0.22432	0.191307	0.0246932
98.3	2985.23	3899.85	4992.7		0.16596	0.18184	0.22299	0.190263	0.0240322
98.35	2968.82	3945.16	5012.73		0.16505	0.18396	0.22388	0.190963	0.0245225
98.4	2954.7	3952.41	5067.67		0.16427	0.1843	0.22634	0.191637	0.0258656
98.45	3020.43	3911.36	5072.28		0.16792	0.18238	0.22654	0.19228	0.0249344
98.5	2953.21	3937.1	5084.16		0.16418	0.18358	0.22707	0.19161	0.0262951
98.55	2966.26	3912.5	4990.98		0.16491	0.18243	0.22291	0.190083	0.024289
98.6	2956.68	3944.75	5038.76		0.16438	0.18394	0.22504	0.19112	0.0252794
98.65	2931.29	3960.03	4999.07		0.16296	0.18465	0.22327	0.190293	0.0249427
98.7	2995.14	3917.86	5018.53		0.16651	0.18268	0.22414	0.19111	0.0242707
98.75	2960.12	3951.6	5045.77		0.16457	0.18426	0.22536	0.191397	0.0253253
98.8	2913.22	3903.25	4996.62		0.16196	0.182	0.22316	0.18904	0.0254759
98.85	2969.87	3943.96	5004.22		0.16511	0.1839	0.2235	0.190837	0.024337
98.9	2959.56	3927.55	4961.77		0.16454	0.18314	0.22161	0.189763	0.0237648
98.95	2957.99	3901.57	4981.44		0.16445	0.18193	0.22248	0.18962	0.0243067
99	2938.35	3902.63	4985.34		0.16336	0.18197	0.22266	0.18933	0.0247622
99.05	2951.08	3908.17	5001.66		0.16406	0.18223	0.22339	0.189893	0.0248201
99.1	2963.78	3935.45	4963.46		0.16477	0.1835	0.22168	0.189983	0.0236814
99.15	2913.24	3894.35	4999.87		0.16196	0.18159	0.22331	0.188953	0.0255815
99.2	2968.89	3919.34	4963.53		0.16506	0.18275	0.22168	0.18983	0.0236509
99.25	2928.61	3898.3	5005.3		0.16282	0.18177	0.22355	0.18938	0.0253702
99.3	2928.62	3926.02	4966.2		0.16282	0.18306	0.2218	0.189227	0.0244701
99.35	2938.86	3864.32	4987.52		0.16339	0.18019	0.22276	0.18878	0.0249872
99.4	2931.26	3882.7	4975.63		0.16296	0.18105	0.22222	0.188743	0.0247969
99.45	2899.97	3903.06	4960.62		0.16122	0.18199	0.22155	0.188253	0.0250246
99.5	2970.32	3829.87	4975.59		0.16513	0.17858	0.22222	0.188643	0.024369
99.55	2899.4	3851.32	4975.37		0.16119	0.17958	0.22221	0.18766	0.0255581
99.6	2916.26	3883.22	4967.62		0.16213	0.18107	0.22187	0.188357	0.0249271
99.65	2927.8	3922.16	4953.25		0.16277	0.18288	0.22123	0.18896	0.0242503
99.7	2910.88	3855.58	4955		0.16183	0.17978	0.2213	0.187637	0.024906
99.75	2923.43	3847.1	4948.04		0.16253	0.17938	0.22099	0.187633	0.0245694
99.8	2939.4	3880.7	4940.56		0.16342	0.18095	0.22066	0.188343	0.0239458
99.85	2910.34	3843.87	4919.89		0.1618	0.17923	0.21974	0.186923	0.0242714
99.9	2943.47	3893.21	4942.96		0.16364	0.18154	0.22077	0.18865	0.0238589
[truncated: 2,991 more rows]

## Sheet: Sheet2
40% energy	msclt-1	msclt-2	msclt-3	pHuji-1	pHuji-2	pHuji-3	pHSclt-1	pHSclt-2	pHSclt-3		mScarlet		pHuji		pHmScarlet
0.1	25941.1	23540.8	26955.3	8421.75	7363.76	7308.07	17987.3	21446.1	22388.7		25479.1	1753.5	7697.86	512.37	20607.3	1892.21
0.15	27400.4	23413.6	26844.1	7855.12	6842.84	6889.42	17861.1	21297.7	22390.1		25886	2159.15	7195.8	466.604	20516.3	1929.72
0.2	27325.3	23451.8	26795.1	7440.82	6549.79	6535.18	17804.8	21080.3	22311.2		25857.4	1714.72	6841.93	423.523	20398.8	1901.83
0.25	27298.9	23359.5	26746.4	7008.38	6204.49	6118.37	17666.5	20877.5	22359.2		25801.6	1741.48	6443.75	400.801	20301.1	1958.64
0.3	27127.2	23328.3	26634.2	6703.53	5837.1	5810.9	17533.8	20774.5	22184.9		25696.6	1686.66	6117.18	414.754	20164.4	1947.21
0.35	27142.2	23306.5	26621.6	6253.29	5591.63	5543.59	17457.1	20780.1	22201.4		25690.1	1698.8	5796.17	323.825	20146.2	1988.02
0.4	26977	23301.9	26676.1	6068.02	5351.37	5303.77	17376.2	20652	22140.8		25651.7	1666.1	5574.39	349.592	20056.3	1990.19
0.45	26972.6	23199.2	26598.7	5770.4	5083.25	5078.12	17323.6	20674.4	22116.8		25590.2	1697.54	5310.59	325.139	20038.3	2007.84
0.5	26925.7	23409.7	26564.6	5580.02	4892.08	4866.71	17174.9	20722.6	22169.4		25633.4	1579.22	5112.94	330.437	20022.3	2098.26
0.55	26879.4	23369.6	26615.3	5388.52	4725.96	4695.35	17203	20623.1	21938		25621.5	1595.93	4936.61	319.796	19921.4	1995.74
0.6	26706	23367.2	26393.7	5229.46	4555.19	4549.79	17136.7	20605	21997.7		25489	1505.76	4778.15	319.135	19913.1	2043.9
0.65	26808.2	23347.8	26462.1	5083.56	4392	4352.29	17071.4	20495.4	21902.9		25539.4	1556.06	4609.28	335.753	19823.2	2028.87
0.7	26741.4	23292.4	26348.6	4915.79	4278.32	4242.34	17007.3	20536.3	21911		25460.8	1541.62	4478.82	309.337	19818.2	2065.3
0.75	26755	23301.5	26337.6	4829.41	4169.64	4110.44	17027.8	20391.9	21858.2		25464.7	1539.08	4369.83	325.869	19759.3	2022.12
0.8	26780	23239	26228.9	4655.15	4020.32	4024.22	16910.3	20238.5	21855.8		25416	1555.71	4233.23	298.349	19668.2	2058.86
0.85	26670.8	23252.6	26103.6	4557.15	3894.2	3909.76	16917.5	20246	21706.2		25342.3	1495.69	4120.37	308.914	19623.2	2003.97
0.9	26704.6	23128.8	26146.2	4440.74	3842.81	3814.96	16849.7	20320.2	21757.1		25326.5	1570.65	4032.84	288.655	19642.4	2059.96
0.95	26681.3	23307.5	26092.3	4418.67	3752.31	3762.6	16911	20176.3	21701.5		25360.4	1471.4	3977.86	311.729	19596.3	1998.22
1	26562.5	23199.9	26042.7	4321.09	3689.94	3650.9	16892.9	20221.8	21728.8		25268.4	1477.93	3887.31	307.145	19614.5	2020.39
1.05	26591.9	23157	26066	4293.42	3551.76	3592.12	16763	19981.1	21695.8		25271.6	1510.6	3812.43	340.505	19480	2044.77
1.1	26603.1	23158.2	25949.7	4200.86	3557.75	3534.66	16765.4	20077.4	21613.3		25237	1493.92	3764.42	308.753	19485.3	2022.94
1.15	26564.8	23075.4	26054.4	4177.93	3525.12	3458.99	16787.7	19946.9	21608.1		25231.5	1538.8	3720.68	324.448	19447.6	1999.32
1.2	26455.7	23009.4	25997	4083.86	3394.78	3427.84	16737.5	19913.6	21517.6		25154	1528.02	3635.49	317.329	19389.5	1986.34
1.25	26458	23034.5	25965.1	4094.73	3382.82	3377.51	16655	19955.6	21489.9		25152.6	1511.13	3618.35	336.858	19366.8	2017.23
1.3	26463.9	23115.6	26001	4001.12	3333.93	3304.4	16649.7	19948.5	21395.9		25193.5	1481.39	3546.49	321.701	19331.4	1986.2
1.35	26488.3	22988.3	25930.9	4017.22	3250.95	3274.62	16643.9	19874.4	21323.7		25135.8	1535.5	3514.26	355.778	19280.6	1956.1
1.4	26439.1	23058.1	25896.8	3975.1	3253.26	3240.04	16639.4	19803.7	21348.7		25131.4	1482.62	3489.47	343.434	19264	1960.07
1.45	26392.6	23026.9	25886.4	3927.26	3216.84	3222.44	16652.1	19803.7	21311.2		25102	1481.74	3455.51	333.583	19255.7	1941.11
1.5	26438.9	23020.7	25983.5	3847.54	3228.26	3155.98	16599.9	19739.3	21273.2		25147.7	1515.47	3410.59	310.373	19204.1	1945.06
1.55	26362.7	22975.1	25891.2	3887.35	3153.82	3152.64	16546.7	19664.5	21205.6		25076.3	1498.2	3397.93	346.07	19139	1937.95
1.6	26340.3	22964.5	25896.3	3877.17	3138.32	3120.51	16433.5	19711.6	21108		25067.1	1497.71	3378.67	352.569	19084.4	1959.24
1.65	26348	22952.1	25814.5	3840.39	3131.79	3101.74	16448.1	19697.6	21259.5		25038.2	1491.07	3357.97	341.343	19135	2004.1
1.7	26352	22939.9	25793.4	3849.22	3147.08	3075.08	16430.5	19697.5	21234.1		25028.4	1494.3	3357.12	349.202	19120.7	2003.01
1.75	26272.7	22948	25664.2	3779.64	3053.41	3069.34	16379	19592.4	21258.2		24961.6	1445.37	3300.8	338.659	19076.5	2025.05
1.8	26296.4	22851.7	25686.8	3790.51	3052.31	3057.31	16361.1	19636.5	21116.4		24945	1500.95	3300.04	346.818	19038	1986.96
1.85	26257	22836.9	25737.5	3779.96	3054.7	3040.14	16329.8	19529.2	21108.1		24943.8	1504.8	3291.6	345.375	18989	1987.79
1.9	26283.1	22940.2	25633.4	3735.4	3052.89	3026	16335.3	19527.1	21066.8		24952.2	1447.24	3271.43	328.26	18976.4	1970.5
1.95	26123.5	22820.4	25638.6	3739.83	2965.11	2982.84	16264	19557.5	21063.4		24860.8	1456.33	3229.26	361.101	18961.7	2004.16
2	26133.2	22860.3	25693.4	3716.12	3018.32	2962.17	16274.9	19520.3	20975.6		24895.6	1450.36	3232.21	342.949	18923.6	1964.9
2.05	26186.9	22824.2	25567.6	3726.31	2990.47	2956.92	16201.7	19515.7	20862.9		24859.6	1461.28	3224.57	355.052	18860.1	1958.59
2.1	26234.6	22906.9	25580.8	3703.73	2972.91	2932.16	16147.5	19425.7	20943.8		24907.4	1439.56	3202.93	354.509	18839	2001.54
2.15	26112.5	22867.3	25627.7	3692.89	2967.91	2937.24	16190.3	19381.7	20881.1		24869.2	1429.3	3199.35	349.209	18817.7	1956.09
2.2	26054.8	22745.2	25524.8	3732.36	2953.14	2918.92	16103.2	19348.3	20750.7		24774.9	1451.48	3201.47	375.652	18734.1	1946.41
2.25	26169.8	22861.5	25562	3704.64	2965.72	2903.33	16121.9	19385.7	20805.5		24864.4	1437.85	3191.23	363.929	18771	1960.86
2.3	26229.6	22847.1	25512	3606.09	2942.7	2918.06	16053.9	19374.7	20694.9		24862.9	1455.16	3155.62	318.692	18707.8	1952.49
2.35	26078.3	22774.3	25570.8	3683.29	2912.9	2891.62	16065.8	19369.9	20777.1		24807.8	1452.75	3162.6	368.283	18737.6	1974.68
2.4	26114.3	22848.3	25520.3	3650.65	2912.21	2894.92	15975.7	19138.2	20704		24827.6	1420.47	3152.59	352.25	18606	1966.7
2.45	26172.4	22794.4	25458.2	3684.67	2913.54	2887.41	16001.3	19265.4	20549.4		24808.3	1453.64	3161.87	369.824	18605.4	1914.51
2.5	26177.1	22794	25455	3675.83	2936.05	2919.7	15921.1	19204.6	20589		24808.7	1454.78	3177.19	352.652	18571.5	1957.52
2.55	25971.1	22735.4	25406	3656.85	2908.03	2848.14	15993	19256.6	20519.7		24704.2	1411.11	3137.67	367.929	18589.8	1907.21
2.6	26022.9	22746.5	25455	3629.35	2860.15	2841.49	15825.6	19337.1	20444.2		24741.5	1429.57	3110.33	367.079	18535.6	1968.86
2.65	25903.9	22735.5	25389.3	3674.29	2894.86	2872.07	15860.2	19125.4	20546		24676.2	1388.31	3147.07	372.913	18510.5	1961.76
2.7	25874.7	22722.1	25398.6	3601.96	2863.85	2857.22	15731.7	19206.6	20441.6		24665.2	1387.62	3107.68	349.522	18460	1993.94
2.75	25833.6	22710.6	25380.9	3591.66	2907.86	2830.24	15751.8	19113.5	20399.8		24641.7	1377.95	3109.92	342.113	18421.7	1959.57
2.8	25895.9	22714.7	25496.2	3624.23	2871.85	2831.43	15763.5	19069.7	20460.6		24702.2	1414.89	3109.17	364.578	18431.3	1970.02
2.85	25840.5	22682.8	25455.2	3685.97	2833.88	2818.66	15759	19130.8	20399.3		24659.5	1406.58	3112.84	405.315	18429.7	1958.19
2.9	25848.5	22696	25469.8	3601.58	2849.6	2832.51	15613.7	19077.8	20251.1		24671.4	1405.39	3094.57	358.583	18314.2	1968.68
2.95	25813.8	22687.5	25401.3	3623.39	2864.37	2847.82	15761.9	19076.5	20221		24634.2	1386.78	3111.86	361.767	18353.1	1890.91
3	25797.7	22733.8	25342.4	3614.55	2853.26	2855.35	15684.2	18983.6	20166		24624.6	1349.88	3107.72	358.382	18277.9	1896.52
3.05	25917.8	22603.4	25361	3602.32	2836.44	2796.39	15687	18879.6	20125.3		24627.4	1449.13	3078.39	370.839	18230.6	1869.15
3.1	25786.2	22708.1	25220.5	3625.5	2836.84	2820.04	15604.9	18923.6	20161.1		24571.6	1337.81	3094.13	375.798	18229.9	1923.65
3.15	25925.4	22599.7	25254.8	3580.54	2842.08	2834.92	15545.4	18749.7	20118.8		24593.3	1436.04	3085.84	349.813	18138	1916.56
3.2	25745.2	22701	25258.4	3570.5	2822.44	2792.21	15563	18782.5	19987.8		24568.2	1335.2	3061.71	359.976	18111.1	1867.76
3.25	25723.5	22616.2	25235.5	3584.99	2833.15	2811.36	15572.6	18832.1	20009		24525	1364.39	3076.5	359.666	18137.9	1876.51
3.3	25712	22611.6	25273	3562.77	2810.12	2840.2	15477.2	18751.4	20094.8		24532.2	1369.82	3071.03	347.931	18107.8	1939.27
3.35	25761.7	22622.6	25193.5	3612.16	2820.53	2796.44	15434.8	18701.5	20050.1		24525.9	1365.72	3076.38	378.985	18062.1	1937.68
3.4	25709.4	22584.1	25081.1	3554.17	2823.01	2759.47	15442.2	18607.2	20122.3		24458.2	1349.77	3045.55	360.583	18057.2	1949.84
3.45	25693	22501.1	25224.2	3586.2	2816.67	2776.93	15502	18592.3	20151.9		24472.8	1407.27	3059.93	372.479	18082.1	1932.33
3.5	25622.1	22524.8	25083.2	3531.45	2804.17	2815.09	15425.5	18641	20143.6		24410	1351.06	3050.24	340.3	18070	1968.01
3.55	25763.1	22490.9	25115.4	3569.69	2821.25	2798.07	15393.5	18556.4	20055.1		24456.5	1414.83	3063	358.407	18001.7	1943.09
3.6	25563.2	22534	25125.6	3519.26	2816.71	2790.81	15459.4	18511.8	19914.5		24407.6	1336.85	3042.26	337.457	17961.9	1859.88
3.65	25667.6	22431.3	25097.9	3543.78	2775.24	2800.48	15385.4	18421.5	19964.7		24399	1410.63	3039.83	356.489	17923.9	1902.35
3.7	25628.7	22423.8	25200.5	3560.57	2784.41	2783.52	15361.5	18388.7	20015.5		24417.7	1420.66	3042.83	366.095	17921.9	1928.45
3.75	25533.1	22370.2	25019.8	3552.01	2801.36	2828.17	15324.3	18462.4	19918.6		24307.7	1385.97	3060.51	347.711	17901.8	1917.05
3.8	25473.9	22439.1	24976.6	3580.83	2770.23	2771.58	15233.7	18323.7	19874.6		24296.5	1329.03	3040.88	381.801	17810.7	1929.05
3.85	25495.4	22331.9	24872.6	3528.74	2797.42	2779.5	15284.6	18470.5	19820		24233.3	1368.35	3035.22	349.048	17858.4	1901.46
3.9	25637.1	22389.4	24930.4	3540.54	2777.13	2766.17	15247.7	18321	19874.5		24319	1394.6	3027.95	362.486	17814.4	1922.58
3.95	25550.2	22367.7	24967.7	3522.04	2811.28	2824.4	15208.3	18368	19948.4		24295.2	1383.53	3052.57	332.004	17841.6	1970.63
4	25537.5	22374.8	24847.2	3532.5	2755.01	2754.81	15247	18318.6	19895.8		24253.2	1357.76	3014.11	366.557	17820.5	1930.26
4.05	25509.7	22241.6	24844.8	3566.91	2761.34	2766.47	15179.9	18366	19860.2		24198.7	1410.24	3031.58	378.544	17802	1951.87
4.1	25568.8	22299	24771.4	3552.73	2781.42	2819.7	15073.7	18293.9	19823.2		24213.1	1392.02	3051.29	354.92	17730.3	1979.5
4.15	25474.8	22352.4	24823.3	3536.18	2775.09	2771.78	15086	18351.1	19721.2		24216.8	1344.92	3027.68	359.563	17719.4	1944.3
4.2	25483.8	22343.7	24853.2	3583.33	2822.99	2750.24	15096.3	18314.3	19646		24226.9	1356.27	3052.19	376.747	17685.5	1909.89
4.25	25518.9	22283.2	24830.9	3530.53	2797.49	2757	15120.5	18213.1	19612.4		24211	1391.77	3028.34	355.49	17648.7	1876.75
4.3	25516.3	22316.7	24775.9	3625.4	2778.89	2762.64	14988.2	18319.2	19675.3		24203	1367.6	3055.64	402.93	17660.9	1969.31
4.35	25455.1	22328	24828.9	3556.74	2765.42	2761.6	15074.5	18192.8	19530.3		24204	1350.92	3027.92	373.936	17599.2	1866.88
4.4	25451.8	22332.6	24740.4	3538.74	2758.73	2737.52	15016.8	18076.6	19613.2		24175	1334.69	3011.66	372.797	17568.9	1910.5
4.45	25397.4	22299.8	24841.2	3550.4	2767.57	2733.72	14962.9	18049.3	19473.3		24179.5	1348.38	3017.23	377.261	17495.2	1882.59
4.5	25369.5	22260	24756.8	3533.73	2767.27	2748.33	14937.4	18027.9	19482.9		24128.8	1344.85	3016.44	365.858	17482.7	1895.3
4.55	25348.9	22240.9	24719.8	3612.25	2775.87	2780.91	14925.4	18158.8	19339		24103.2	1341.62	3056.34	393.089	17474.4	1865.7
4.6	25283.7	22287.9	24790.5	3593.18	2779.56	2756.11	14935.5	17941.7	19420.6		24120.7	1311.49	3042.95	389.188	17432.6	1866.1
4.65	25293.2	22188.4	24756.8	3579.32	2827.46	2774.67	14904	18006.2	19406.6		24079.5	1355.02	3060.48	367.503	17438.9	1881.45
4.7	25368.4	22321.9	24757.1	3510.26	2799.44	2765.41	14934.1	17985.5	19329.4		24149.1	1315.92	3025.04	343.383	17416.3	1838.96
4.75	25222.3	22252.2	24764.5	3542.66	2788.22	2794.72	14848.4	18001.9	19363.7		24079.7	1305.65	3041.87	354.124	17404.7	1891.11
4.8	25243.3	22270.3	24723.4	3561.96	2807.41	2746.91	14829.5	17998.2	19411.8		24079	1296.42	3038.76	370.784	17413.2	1915.91
4.85	25361.1	22323.4	24722.4	3548.24	2759.28	2788.18	14854.4	17977.1	19297		24135.6	1307.71	3031.9	365.301	17376.2	1862.77
4.9	25300.9	22226.4	24783.3	3500.16	2759.47	2733.09	14819.9	17999.4	19321.1		24103.6	1344.05	2997.57	355.546	17380.1	1889.06
4.95	25274.5	22223.5	24891	3531.32	2795.56	2722.99	14867	17870.5	19248.1		24129.7	1356.91	3016.62	365.148	17328.6	1829.15
5	25310.2	22323.9	24650.4	3582.34	2748.11	2760.99	14794.6	17795.4	19231.6		24094.8	1280.88	3030.48	390.259	17273.9	1848.55
5.05	25261.5	22252.7	24796.6	3496.49	2746.3	2742.95	14749.1	17837.2	19291.7		24103.6	1322.49	2995.25	354.433	17292.7	1894.05
5.1	25257.3	22256.2	24708.7	3515.92	2798.89	2717.95	14770.3	17767.7	19075.3		24074	1304.81	3010.92	358.616	17204.4	1802.05
5.15	25313.6	22189	24781.5	3488.8	2717.35	2772.16	14552	17862.1	19226.1		24094.7	1364.95	2992.77	351.457	17213.4	1962.55
5.2	25343.4	22211.2	24756.7	3518.53	2753.41	2763.23	14639.7	17767.7	19038.2		24103.8	1359.51	3011.72	358.387	17148.5	1848.27
5.25	25257.2	22262.4	24685.4	3522.17	2726.26	2760.78	14656.5	17709.3	19110.7		24068.3	1298.16	3003.07	367.331	17158.8	1859.61
5.3	25216.2	22198.3	24689.2	3566.15	2754.19	2714.82	14666.9	17694.7	19078.1		24034.6	1316.15	3011.72	392.369	17146.6	1842.11
5.35	25137.8	22156.2	24707.5	3596.82	2787.1	2780.6	14656.6	17698	19037.3		24000.5	1315.9	3054.84	383.249	17130.6	1832.89
5.4	25214.3	22221	24684.4	3522.96	2759.81	2724.06	14579.3	17680.6	18928.4		24039.9	1304.22	3002.28	368.47	17062.8	1828.45
5.45	25241.2	22162	24562.5	3566.52	2776.36	2713.91	14559.2	17614.6	18966.1		23988.5	1320.97	3018.93	388.044	17046.6	1843.39
5.5	25234.5	22199.5	24627.5	3551.53	2746.69	2749.48	14579.9	17632.6	18922.1		24020.5	1311.26	3015.9	378.747	17044.9	1820.75
5.55	25129.7	22172.1	24741.1	3533.43	2771.92	2741.32	14563.2	17628.2	18826.4		24014.3	1312.29	3015.55	366.403	17005.9	1795.19
5.6	25163	22096.5	24696	3562.15	2755.58	2777.19	14523.5	17611.2	18789.9		23985.2	1349.01	3031.64	375.231	16974.9	1798.95
5.65	25091.7	22068.1	24720.7	3528.57	2752.52	2746.17	14460.4	17691.2	18841.3		23960.2	1346.41	3009.09	367.341	16997.6	1854.54
5.7	25085.1	22033.1	24555.7	3492.26	2772.97	2751.79	14456.5	17659.8	18770.4		23891.3	1331.62	3005.68	344.179	16962.2	1828.91
5.75	25057.7	21995	24640.3	3508.27	2751.98	2756.84	14358.7	17663.7	18729.4		23897.7	1356.16	3005.7	355.38	16917.3	1860.77
5.8	25149	22060.9	24609.5	3463.11	2770.35	2761.93	14394.5	17639	18804.7		23939.8	1346.7	2998.46	328.57	16946.1	1865.94
5.85	25120.7	22014.3	24694	3521.12	2743.57	2747.23	14342.1	17541.1	18862.4		23943	1374.86	3003.98	365.683	16915.2	1897.76
5.9	25159.7	22101	24573.4	3518.49	2723.16	2781.46	14260.8	17535.5	18837.8		23944.7	1325.48	3007.7	361.965	16878	1925.52
5.95	25100	22014.4	24600.4	3524.34	2749.18	2753.82	14387.9	17621.8	18782		23904.9	1352.25	3009.11	364.324	16930.6	1859.26
6	25160.3	21986.3	24602.7	3533	2766.06	2775.7	14390.9	17460.3	18868.5		23916.4	1383.66	3024.92	359.289	16906.6	1869.43
6.05	25139.2	21998.7	24606.9	3544.88	2754.94	2753.74	14260.2	17453.3	18767.2		23914.9	1372.29	3017.85	372.664	16826.9	1892.54
6.1	25220.1	22006	24496.1	3517.4	2764.03	2756.85	14232.3	17478	18790.4		23907.4	1376.6	3012.76	356.843	16833.6	1915.82
6.15	25010.1	22025.3	24621.1	3544.37	2754.25	2701.86	14262.5	17455.2	18888.5		23885.5	1324.93	3000.16	385.406	16868.8	1933.58
6.2	25038.3	21899.8	24573.7	3490.03	2745.25	2754.74	14220.8	17414	18762.9		23837.3	1383.07	2996.67	348.881	16799.2	1904.56
6.25	25050.6	22030.3	24450.8	3525.55	2777.12	2745.54	14255.9	17370.9	18756.7		23843.9	1305.6	3016.07	360.486	16794.5	1882.14
6.3	24987.4	22050.5	24449.3	3508.44	2770.9	2702.14	14179.1	17392.7	18704.5		23829.1	1276.66	2993.82	364.967	16758.8	1901.07
6.35	24935.8	21902.7	24398	3499.05	2739.27	2773.25	14103.6	17308.1	18592.4		23745.5	1321.44	3003.86	350.428	16668	1887.63
6.4	24917.4	21956.4	24383.1	3519.11	2780.02	2706.23	14170.6	17243.9	18599.3		23752.3	1288.46	3001.79	367.044	16671.2	1852.79
6.45	24886.5	21986.5	24353.4	3547.43	2724.1	2755.33	14136.6	17232.8	18601.1		23742.1	1260.38	3008.95	380.976	16656.9	1867.57
6.5	24871.1	21881	24294.4	3513.56	2720.85	2753.45	14086.2	17273.1	18564.8		23682.2	1295.19	2995.95	366.244	16641.3	1882.15
6.55	24791.8	21891.6	24340.1	3495.65	2813.1	2757.07	14058.1	17225.2	18503.1		23674.5	1274.1	3021.94	335.745	16595.4	1868.51
6.6	24832.6	21892.4	24448.3	3508.58	2758.73	2762.72	14008.8	17281.2	18541.2		23724.4	1304.89	3010.01	352.548	16610.4	1910.2
6.65	24945.7	21796.5	24327.3	3539.07	2727.24	2728.38	13985.8	17162.3	18539.2		23689.8	1362.38	2998.23	382.428	16562.4	1906.67
6.7	24830.7	21944.7	24312.5	3515.05	2791.95	2746.28	13978.8	17176.2	18607.7		23696	1256.26	3017.76	352.129	16587.6	1935.02
6.75	24794.8	21858.8	24318	3525.01	2751.87	2711.97	13985.8	17089.2	18473.9		23657.2	1286.51	2996.28	374.223	16516.3	1876.52
6.8	24702.6	21885	24326.9	3539.09	2757.89	2718.8	13947.6	16984	18491.1		23638.2	1249.13	3005.26	377.813	16474.2	1889.6
6.85	24863.9	21782	24425.1	3474.24	2808.11	2731.99	13873.9	17101	18457.6		23690.3	1361.24	3004.78	333.41	16477.5	1922.51
6.9	24703.4	21810.9	24287.3	3552.57	2786.72	2723.73	13825.2	16965.6	18352.8		23600.5	1276.82	3021	376.75	16381.2	1894.03
6.95	24760.2	21835.3	24399.6	3498.06	2776.03	2732.2	13719.2	16964.9	18454.1		23665	1302.16	3002.1	351.154	16379.4	1976.85
7	24848.9	21778.5	24357.2	3472.46	2782.71	2728.13	13731.7	16836.7	18389.1		23661.5	1346.52	2994.43	338.749	16319.1	1936.27
7.05	24871.8	21756.2	24334.3	3484.59	2785.74	2743.57	13850.4	16956.4	18275.6		23654.1	1359.85	3004.63	339.817	16360.8	1855.03
7.1	24865.2	21870.5	24329.9	3514.67	2750.42	2762.59	13799.3	16875.1	18334.5		23688.6	1303.99	3009.22	357.439	16336.3	1890.28
7.15	24941.3	21850.7	24323	3482.97	2738.45	2749.25	13705.4	16977.2	18251.6		23705	1335.24	2990.22	348.451	16311.4	1914.73
7.2	24837.4	21697.2	24301.3	3484.7	2754.95	2704.71	13701.2	16873.6	18225.8		23612	1371.55	2981.45	356.438	16266.9	1896.31
7.25	24846.4	21702.9	24397.9	3548.84	2730.87	2747.45	13685.7	16834.3	18230		23649.1	1388.27	3009.05	381.747	16250	1900.69
7.3	24851	21742	24206.4	3538.62	2765.84	2756.44	13699.1	16858	18205.1		23599.8	1339.79	3020.3	366.528	16254	1888.51
7.35	24763.7	21680.3	24267.6	3489.73	2745.8	2759.26	13647.6	16766.1	18138.1		23570.5	1351.87	2998.26	347.563	16184	1878.91
7.4	24722.5	21720.8	24332.5	3461.19	2756.59	2714.57	13658.1	16759.8	18142.3		23591.9	1332.61	2977.45	342.485	16186.8	1874.99
7.45	24743.9	21676.2	24282.7	3516.36	2762.12	2738.36	13691	16785.3	18104.1		23567.6	1350.64	3005.61	361.284	16193.5	1849.62
7.5	24693.8	21721.6	24335	3485.91	2765.34	2761.46	13674.5	16843	18148.6		23583.5	1324.65	3004.24	340.597	16222	1878.6
7.55	24652.3	21638.5	24172.5	3454.86	2738.39	2709.08	13674.8	16767.4	18111.7		23487.8	1322.23	2967.44	344.865	16184.6	1857.64
7.6	24597.3	21683.8	24194.3	3483.48	2749.47	2747.54	13598.4	16722.1	18149.8		23491.8	1289	2993.49	346.474	16156.8	1900.61
7.65	24491.6	21647.2	24170.3	3488.79	2757.76	2753.2	13594.2	16751	18043.5		23436.3	1271.92	2999.92	345.69	16129.5	1868.81
7.7	24533.4	21705.2	24171.6	3491.34	2730.53	2694.78	13504.9	16694.5	17951.9		23470.1	1256.67	2972.22	367.363	16050.4	1871.73
7.75	24516.5	21646.2	24076.8	3486.45	2753.72	2740.35	13532	16761.8	17993.4		23413.1	1262.24	2993.51	348.606	16095.7	1881.29
7.8	24489.6	21566	24045.8	3467.61	2724.51	2752.8	13631.1	16719.7	17907.2		23367.1	1286.41	2981.64	343.828	16086	1802.31
7.85	24543.6	21567.9	23999.9	3495.84	2751.42	2710.02	13550.7	16603.3	17818.9		23370.4	1293.77	2985.76	361.077	15991	1795.45
7.9	24386	21615.9	23955.1	3568.35	2712.92	2769.73	13505.7	16748.6	17765.1		23319	1217.05	3017	390.551	16006.5	1816.39
7.95	24496.1	21515	23987.6	3497.91	2710.06	2760.59	13478	16621.1	17772.4		23332.9	1302.1	2989.52	360.075	15957.2	1814.97
8	24527.9	21542.9	23993.9	3510.52	2742.5	2742.81	13556.6	16522.7	17688.4		23354.9	1299.69	2998.61	361.976	15922.6	1739.37
8.05	24587	21524.3	24002.9	3530.34	2794.18	2774.78	13530.4	16517.5	17751.7		23371.4	1327.66	3033.1	351.688	15933.2	1772.19
8.1	24462.3	21524.6	23983.5	3547.06	2773.79	2746.86	13491.3	16365.9	17669.4		23323.5	1286.95	3022.57	371.032	15842.2	1745.42
8.15	24461.8	21567.4	24093.4	3557.72	2760	2752.71	13400.9	16355.3	17738.7		23374.2	1286.45	3023.48	377.778	15831.6	1809.19
8.2	24509.3	21565.9	24011.4	3440.71	2724.47	2749.21	13369.9	16380.2	17715.8		23362.2	1286.33	2971.46	331.96	15822	1817.57
8.25	24467.1	21538.8	24004.6	3510.13	2733.55	2756.6	13455.6	16313	17644.4		23336.8	1285.34	3000.09	360.773	15804.4	1747.47
8.3	24554.5	21528.7	24022.1	3536.06	2759.14	2732.87	13349.1	16295.4	17769.2		23368.4	1318.91	3009.36	372.588	15804.6	1837.58
8.35	24380.5	21560.9	23955.1	3497.63	2712.56	2785.7	13352.2	16252.1	17856.8		23298.8	1241.14	2998.63	354.108	15820.4	1864.14
8.4	24411.6	21637.1	23913.3	3501.29	2728.51	2708.05	13311.6	16328	17638.8		23320.7	1207.69	2979.29	369.21	15759.5	1811.74
8.45	24402.9	21596	23930.4	3553.54	2726.99	2770	13230.8	16286.2	17636.3		23309.8	1227.06	3016.84	379.909	15717.8	1842.92
8.5	24408.9	21531.9	23899.2	3541.39	2729.94	2710.08	13248.8	16358.9	17764.5		23280	1253.49	2993.8	387.283	15790.7	1886.79
8.55	24487.6	21533.4	23931.6	3514.82	2761.27	2731.47	13211.6	16278.4	17620.3		23317.5	1281.83	3002.52	362.453	15703.5	1845.19
8.6	24398.2	21531.6	23920	3529.44	2732.64	2734.17	13153.3	16319.6	17609.7		23283.3	1253.88	2998.75	375.256	15694.2	1872.28
8.65	24295.8	21524.5	23868.5	3459.04	2749.48	2727.41	13148.7	16204.3	17625.4		23229.6	1218.25	2978.64	339.81	15659.5	1867.78
8.7	24248.3	21542.5	23884.3	3503.44	2725.51	2760.32	13151.4	16199.9	17529.9		23225	1198.93	2996.42	358.799	15627.1	1832.83
8.75	24375.9	21525.4	23933.1	3469.44	2729.64	2765.35	13152.2	16183.2	17650.3		23278.2	1252.48	2988.14	340.638	15661.9	1872.96
8.8	24380.6	21523.1	23897.8	3502.66	2767.93	2758.78	13217.6	16185.9	17630.1		23267.2	1248.88	3009.79	348.53	15677.9	1836.86
8.85	24283.2	21531	23871.1	3547.81	2732.68	2756.21	13127.5	16176.5	17544.8		23228.4	1211.98	3012.23	378.831	15616.2	1846.37
8.9	24320.4	21432.6	23827.6	3500.95	2741.37	2749.13	13092.3	16193.2	17508.5		23193.5	1261.33	2997.15	356.257	15598	1851.38
8.95	24241.3	21474.2	23877.5	3456.02	2753.8	2755.29	13011.9	16149.2	17599.6		23197.7	1227.68	2988.37	330.678	15586.9	1914.66
9	24203.8	21392	23845.8	3471.7	2761.99	2749.56	13152.7	16145.9	17466.5		23147.2	1249.67	2994.42	337.526	15588.4	1804.7
9.05	24224.1	21528.1	23877.7	3457.86	2783.37	2737.62	13120.3	16235.2	17564.7		23210	1197.67	2992.95	329.272	15640	1862.58
9.1	24190.8	21493.2	23998.7	3486.32	2754.3	2716.14	13132.1	16095.9	17310.2		23227.5	1228.9	2985.59	354.412	15512.8	1754.83
9.15	24226.3	21448.1	23838.2	3532.58	2767.88	2749.24	13062.7	16075.9	17413.4		23170.9	1228.46	3016.56	364.955	15517.3	1819.56
9.2	24293.9	21486	23880.8	3517.7	2794.06	2745.88	12997.7	16009.1	17415.1		23220.2	1237.84	3019.21	353.035	15474	1842.66
9.25	24209.3	21432	23903.7	3464.18	2746.67	2710.55	13031.3	16070.2	17319.5		23181.7	1243.48	2973.8	347.063	15473.7	1800.74
9.3	24178.1	21302.1	23825.3	3514.38	2762.29	2712.06	12906.7	16050.8	17338.6		23101.8	1280.75	2996.24	366.954	15432.1	1861.48
9.35	24210.5	21383	23767.6	3566.9	2744.51	2738.17	12948.7	15991.3	17365.6		23120.4	1241.74	3016.53	389.181	15435.2	1845.56
9.4	24260.8	21349.5	23757.7	3558.73	2731.21	2749.07	12962.4	15868.7	17257		23122.7	1270.56	3013	385.957	15362.7	1789.38
9.45	24213.1	21365.2	23871.7	3546.97	2752.28	2719.43	12945.3	15991.7	17280		23150	1269.72	3006.22	382.6	15405.7	1817.5
9.5	24111.2	21353.1	23769.5	3498.06	2729.02	2752.47	12858.9	15877.7	17266		23077.9	1227.58	2993.18	357.133	15334.2	1839.77
9.55	24259.6	21376.7	23828	3502.07	2744.36	2689.23	12899.9	15827.8	17333		23154.8	1269.54	2978.55	370.866	15353.6	1840.62
9.6	24211	21300	23793.4	3520.73	2743.97	2728.47	12906.4	15821.7	17258.6		23101.5	1285.19	2997.72	369.875	15328.9	1810.61
9.65	24267.1	21253.9	23802.8	3486.43	2728.25	2735.66	12878.1	15765.5	17238.8		23107.9	1324.64	2983.45	355.678	15294.1	1811.2
9.7	24120.1	21226.5	23697.9	3502.72	2752.22	2732.24	12913.8	15782	17244.7		23014.8	1276.2	2995.73	358.59	15313.5	1798.84
9.75	24146.1	21176.9	23739.4	3487.91	2735.39	2758.42	12928	15845.2	17212.9		23020.8	1314.35	2993.91	349.438	15328.7	1787
9.8	24215.6	21202.8	23660	3449.55	2727.66	2714.5	12918.6	15781.5	17250.4		23026.2	1309.08	2963.9	343.448	15316.8	1798.74
9.85	24160.6	21264	23690.9	3457.49	2773.95	2713.48	12855.3	15768.2	17175.5		23038.5	1269.32	2981.64	337.384	15266.3	1799.09
9.9	24127.1	21188.6	23672.5	3494.49	2757.37	2732.52	12855.9	15797.8	17089.4		22996.1	1291.5	2994.79	353.483	15247.7	1771.58
9.95	24105.1	21240.2	23742.5	3508.62	2754.04	2764.64	12856	15842.7	17081.2		23029.3	1273.69	3009.1	353.244	15260	1773.46
10	24123.7	21300	23622.8	3460.03	2758.57	2712.75	12783.1	15784.9	17214.5		23015.5	1230.14	2977.12	341.984	15260.8	1846.68
10.05	24069.2	21252.3	23636.8	3467.31	2733.66	2746.77	12751	15698.8	17048		22986.1	1238.59	2982.58	342.799	15165.9	1794.25
10.1	24086.6	21236.2	23568	3457.04	2743.56	2738.44	12855.9	15696.8	17106.8		22963.6	1239.66	2979.68	337.55	15219.9	1767.88
10.15	24113.7	21301.8	23585.3	3451.52	2726.61	2717.96	12708.4	15711	17044.6		23000.3	1220.21	2965.36	343.783	15154.6	1813.43
10.2	24060	21286.5	23578.8	3464.54	2780.75	2779.1	12707.6	15701.4	17070.3		22975.1	1210.1	3008.13	322.732	15159.8	1821.8
10.25	24044.1	21241.7	23621.2	3514.99	2742.42	2734.02	12667.4	15685.9	16979		22969	1233.55	2997.14	366.188	15110.8	1806.58
10.3	24023.2	21186.2	23615.4	3492.84	2769.81	2705.24	12652.3	15670.2	16958.6		22941.6	1252.37	2989.29	357.034	15093.7	1804.67
10.35	23915.3	21288.8	23474.5	3510.68	2754.42	2726.63	12672.7	15658.2	17030.3		22892.9	1148.45	2997.24	363.234	15120.4	1819.19
10.4	23977.9	21188.8	23687.5	3505.82	2755.25	2717.73	12623.5	15576.8	17071.1		22951.4	1251.98	2992.93	362.987	15090.5	1848
10.45	24018.3	21206.4	23671.2	3487.53	2742.56	2704.45	12642.7	15672	16915.3		22965.3	1251.77	2978.18	360.501	15076.7	1794.32
10.5	23847.4	21215.2	23671	3487.84	2703.16	2719.96	12574	15652.3	16965.5		22911.2	1201.4	2970.32	366.006	15063.9	1840.45
10.55	23929	21192.8	23707.1	3492.39	2717.38	2666.29	12459.8	15613	16869		22943	1240.86	2958.68	377.964	14980.6	1854.78
10.6	23962	21174.8	23569.1	3467.51	2729.63	2707.14	12571.8	15621.2	16867.4		22902	1231.78	2968.09	353.259	15020.1	1804.46
10.65	23921.2	21167.9	23597.6	3515.65	2759.41	2726.78	12529.3	15521.2	16867.2		22895.6	1228.78	3000.62	364.43	14972.6	1812.93
10.7	23940.7	21175.6	23513.6	3495.72	2769.91	2738.08	12501.9	15479.9	16857.5		22876.6	1215.4	3001.24	349.891	14946.4	1817.74
10.75	24005.2	21050.2	23558.9	3459.44	2734.47	2735.42	12481.7	15434.9	16852.8		22871.4	1300.62	2976.45	341.529	14923.1	1820.8
10.8	23869	21107.5	23463.7	3503.09	2758.77	2719.22	12495.1	15441	16788.6		22813.4	1217.53	2993.69	360.557	14908.2	1792.82
10.85	23857.2	21050.2	23400.1	3452.44	2729.16	2746.63	12506.4	15482	16802.9		22769.2	1229.74	2976.08	336.914	14930.4	1796.86
10.9	23943.5	21180.5	23343.1	3476.19	2719.39	2706.93	12471.6	15377.4	16803.2		22822.4	1186.56	2967.5	359.731	14884.1	1802.44
10.95	23819.6	20981.7	23384.5	3465.83	2712.01	2730.13	12397.6	15420.4	16728		22728.6	1247.94	2969.32	351.163	14848.7	1813.54
11	23886.1	21064.1	23411.6	3452.51	2749.14	2725.53	12453.7	15341.1	16745.9		22787.3	1233.75	2975.73	337.277	14846.9	1786.8
11.05	23892.8	21047.2	23371.7	3496.57	2750.45	2711.16	12407.8	15315.6	16712.2		22770.6	1237.04	2986.06	361.341	14811.9	1793
11.1	23837.2	21119.7	23386.3	3466.31	2722.31	2746.76	12303.6	15244.8	16680.5		22781.1	1189.1	2978.46	345.104	14743	1821.79
11.15	23789	21127.2	23397.7	3451.23	2726.97	2705.1	12366.1	15303.5	16778.1		22771.3	1173.48	2961.1	346.689	14815.9	1833.92
11.2	23893.6	21050.5	23421.8	3455.68	2751.61	2708.93	12426.4	15197.2	16718		22788.6	1244.02	2972.08	342.405	14780.5	1776.63
11.25	23921.6	21110.7	23479.7	3474.21	2738.2	2704.82	12345	15327.5	16692.5		22837.4	1234.15	2972.41	355.086	14788.3	1815.36
11.3	23714.1	21009.8	23458.3	3493.84	2767.65	2705.37	12257.2	15334.5	16583.6		22727.4	1219	2988.95	357.91	14725.1	1818.06
11.35	23817.7	21056.5	23336.5	3526.95	2740.41	2689.94	12344.5	15304.1	16576.8		22736.9	1204.32	2985.77	383.23	14741.8	1772.95
11.4	23793.7	21116.5	23345.5	3460.72	2763.21	2733.66	12254	15273	16677.9		22751.9	1170.79	2985.86	335.992	14735	1845.68
11.45	23814.9	21003.3	23362.9	3466.33	2757.38	2760.24	12147.1	15300.9	16570.7		22727	1232.74	2994.65	333.53	14672.9	1859.74
11.5	23878.6	21047.9	23293.9	3416.06	2741.64	2777.42	12260	15158.4	16580.3		22740.1	1220.15	2978.37	309.836	14666.2	1797.75
11.55	23735.4	21030.4	23314.7	3461.85	2739.35	2718.22	12191.8	15186.8	16637.7		22693.5	1188.45	2973.14	345.675	14672.1	1851.15
11.6	23749.7	21004.8	23236.5	3458.66	2729.81	2757.82	12134.9	15170	16506.2		22663.7	1191.55	2982.09	337.173	14603.7	1828.94
11.65	23832	21036.7	23224	3490.84	2737.16	2756.89	12181.6	15171.2	16581.8		22697.5	1200.34	2994.96	350.73	14644.9	1834.51
11.7	23693.4	21036.4	23346	3482.98	2730.26	2750.47	12152.5	14986.6	16478.8		22691.9	1179.2	2987.9	350.166	14539.3	1794.29
11.75	23837.6	21012.5	23335	3466.98	2725.93	2725.95	12218	14962.1	16426.3		22728.4	1230.54	2972.95	349.328	14535.5	1744.3
11.8	23719.2	20931.2	23172.9	3480.54	2708.83	2743.82	12143.9	15027.4	16485.6		22607.8	1206.32	2977.73	355.825	14552.3	1804.03
11.85	23775.4	20930	23277.7	3432.6	2735.28	2746.22	12193.5	14987.6	16432.1		22661	1240.81	2971.36	326.175	14537.7	1759.4
11.9	23617.9	21021.3	23327.3	3457.17	2696.26	2723.76	12116.2	15025.3	16404.9		22655.5	1161.63	2959.06	352.394	14515.5	1787.61
11.95	23806	20949.5	23214.7	3476.55	2735.49	2738.76	12118.7	15052.1	16396.7		22656.7	1231.1	2983.6	348.572	14522.5	1786.16
12	23714.8	20998.2	23209.9	3459.02	2737.36	2757.51	12074.3	14988.3	16387.6		22641	1179.76	2984.63	335.545	14483.4	1796.72
12.05	23760.7	20965.9	23130.6	3415.53	2777.34	2699.69	12025.6	14964.8	16330.1		22619.1	1196.91	2964.19	320.721	14440.2	1796
12.1	23637.6	20967.2	23155.4	3487.04	2736.03	2735.79	12079.1	15001.4	16264		22586.7	1161.99	2986.29	354.086	14448.2	1752.7
12.15	23741.9	20936.5	23257.9	3511.31	2751	2744.85	12093.5	14924.8	16343		22645.4	1224.43	3002.39	359.869	14453.8	1766.53
12.2	23627.1	20933.9	23165.4	3463.67	2752.65	2762.2	12102.8	14942.1	16317		22575.5	1175.98	2992.84	332.951	14454	1754.7
12.25	23686.1	20908.6	23188.1	3473.82	2764.28	2728.47	11957.9	14906.3	16307.2		22594.3	1209.18	2988.86	343.234	14390.5	1812.69
12.3	23572	20886.4	23094	3467.37	2764.12	2743.66	11946	14923.9	16207.7		22517.5	1169.71	2991.72	336.439	14359.2	1785.09
12.35	23602.2	20899.9	23088.7	3450.3	2787.85	2751.96	11899.2	14887.3	16200		22530.3	1171.75	2996.71	321.077	14328.8	1799.63
12.4	23622.3	20918.6	23046.4	3475.13	2762.2	2713.33	11929.5	14909.2	16228.9		22529.1	1162.82	2983.55	348.173	14355.9	1798.31
12.45	23486.9	20808.9	23086.1	3419.96	2749.59	2723.11	11982.9	14782.1	16215.1		22460.7	1179.36	2964.22	322.438	14326.7	1757.54
12.5	23572.9	20819.7	23110.5	3460.76	2710.41	2689.55	11980.9	14853.6	16194.6		22501	1203.79	2953.57	358.736	14343	1757.68
12.55	23468.1	20804.3	23178.3	3508.08	2758.45	2740.33	11883.6	14853.1	16245.7		22483.6	1193.29	3002.29	357.726	14327.5	1819.19
12.6	23608.1	20839.2	23068.5	3495.36	2754.31	2710.59	11969.6	14892	16116.2		22505.3	1198.52	2986.76	360.082	14325.9	1739.5
12.65	23512.4	20754.7	23016.3	3453.49	2720.17	2751.72	11984	14858.4	16217.8		22427.8	1200.3	2975.13	338.5	14353.4	1764.92
12.7	23533.4	20769.5	23073.3	3472.97	2750.33	2721.45	12025.5	14756.5	16148.9		22458.7	1209.17	2981.59	347.665	14310.3	1712.7
12.75	23510.6	20745.1	22891.3	3426.23	2725.17	2703.51	11985.2	14749.3	16167.2		22382.3	1184.98	2951.64	335.702	14300.6	1736.51
12.8	23519.2	20810.7	22995.8	3461.49	2723.68	2728.14	11948.1	14765.4	16209.9		22441.9	1173.04	2971.1	346.76	14307.8	1769.72
12.85	23401.1	20708.2	22900.8	3468.54	2752.43	2724.79	11937.8	14724.8	16167.8		22336.7	1169.5	2981.92	344.279	14276.8	1755.71
12.9	23502.2	20744.9	22833.4	3470.85	2739.26	2711.8	11858.9	14684.2	16132.4		22360.2	1174.36	2973.97	351.525	14225.2	1774.57
12.95	23477	20643.9	22862.6	3491.11	2730.38	2748.97	11811.6	14709.1	16034.4		22327.9	1216.84	2990.15	354.309	14185	1763.33
13	23458.3	20674.8	22922.9	3469.19	2777.55	2730.69	11825.9	14769	16079.3		22352	1205.96	2992.48	337.629	14224.7	1778.6
13.05	23395.6	20729.5	22885.6	3457.74	2720.57	2742.46	11810.5	14674.4	15990.8		22336.9	1155.51	2973.59	342.462	14158.6	1745.17
13.1	23442.4	20621.2	22998.1	3492.64	2750.88	2724.18	11768.2	14659.6	16040.1		22353.9	1238.54	2989.23	356.13	14155.9	1780
13.15	23381.4	20572.1	22904	3469.3	2748.19	2721.46	11717.4	14617.7	16063.1		22285.8	1227.38	2979.65	346.409	14132.7	1806.96
13.2	23413.9	20608.7	22983.2	3471.73	2747.01	2754.73	11684.8	14692.2	16024.3		22335.3	1233.45	2991.16	339.833	14133.7	1815.09
13.25	23431.4	20663.4	22987.8	3477.47	2724.12	2733.91	11723.4	14510.4	15955.9		22360.9	1213.91	2978.5	352.851	14063.3	1756.59
13.3	23370.8	20688	22916.7	3472.69	2751.59	2743.98	11664.5	14619	15940.7		22325.1	1172.37	2989.42	341.74	14074.7	1787.66
13.35	23497.5	20599.9	22936.8	3464.85	2727.13	2718.03	11618.6	14531.5	16054.9		22344.7	1254.85	2970	349.929	14068.3	1840.51
13.4	23422.9	20573.8	22921.6	3437.16	2722.09	2706.77	11659.9	14542.4	15898.7		22306.1	1241.93	2955.34	340.756	14033.7	1767.47
13.45	23431.8	20698.3	22929.4	3442.23	2746.62	2762.25	11654.2	14530.5	15752.1		22353.2	1187.99	2983.7	324.292	13978.9	1717.79
13.5	23507.3	20637.1	22795.9	3410.5	2755.82	2754.07	11711.2	14389.3	15911.1		22313.4	1220.41	2973.46	309.031	14003.9	1736.14
13.55	23383.9	20588.5	22827.7	3409.75	2758.92	2714.22	11650.7	14534	15840.5		22266.7	1208.21	2960.96	317.868	14008.4	1750.42
13.6	23402.1	20504	22793.9	3425.49	2722.15	2738.38	11609.7	14489.6	15817		22233.3	1247.78	2962.01	327.798	13972.1	1756.2
13.65	23471.7	20516	22759.5	3383.68	2721.55	2735.97	11596.8	14403.6	15812.9		22249.1	1259.48	2947.07	308.786	13937.8	1752.44
13.7	23490.8	20513.8	22765.5	3375.31	2724.25	2683.08	11559	14510.4	15802.9		22256.7	1267.52	2927.55	317.062	13957.4	1776.12
13.75	23361.2	20616.1	22874.1	3454.57	2730.23	2704.16	11545.5	14472.6	15753.3		22283.8	1195.88	2962.99	347.763	13923.8	1761.11
13.8	23313.1	20471.5	22738.2	3453.79	2704.73	2702.46	11451.1	14412.1	15810.4		22174.3	1226.69	2953.66	353.647	13891.2	1817.41
13.85	23310.1	20598.3	22724.5	3436.31	2737.14	2730.45	11540.1	14372.8	15720.1		22211	1165.1	2967.96	331.18	13877.7	1742.02
13.9	23310.4	20497.3	22834.6	3406.69	2752.5	2701.71	11505	14499.2	15715.2		22214.1	1229.39	2953.63	321.031	13906.5	1769.16
13.95	23393.5	20587.5	22816.5	3458.66	2725.86	2708.3	11552.1	14478.1	15763.4		22265.8	1209.9	2964.27	349.66	13931.2	1762.21
14	23358.2	20589.1	22840.7	3456.45	2777.6	2727.56	11507.4	14410.4	15762.6		22262.6	1202.1	2987.2	332.435	13893.5	1775.24
14.05	23271.2	20566.8	22795.4	3436.29	2697.03	2712.14	11514	14416.8	15733.5		22211.1	1178.82	2948.49	344.983	13888.1	1762.7
14.1	23319.6	20612.8	22837.5	3467.33	2741.21	2711.78	11424.5	14348.1	15698.6		22256.7	1178.92	2973.44	349.44	13823.7	1783.85
14.15	23306.1	20535	22777.3	3467.19	2774.17	2728.57	11466.2	14409.9	15732		22206.1	1201.25	2989.98	337.955	13869.4	1782.97
14.2	23266.5	20519.4	22695.8	3441.82	2757.27	2725.87	11410.4	14395.3	15651.3		22160.6	1183.65	2974.99	330.348	13819	1778.64
14.25	23352.1	20509.7	22699.7	3453.03	2715.02	2737.41	11380.2	14399.4	15640.2		22187.1	1215.69	2968.49	342.744	13806.6	1788.95
14.3	23336.2	20498.8	22714.1	3415.61	2695.23	2747.19	11391.8	14356.9	15601.9		22183	1217.7	2952.68	328.032	13783.5	1765.94
14.35	23315.7	20375	22675.8	3454.45	2744.31	2738.26	11441.7	14266.4	15651.8		22122.2	1262.76	2979.01	336.198	13786.6	1751.93
14.4	23225	20483	22657.5	3443.08	2717.09	2728.1	11431	14305.8	15649.9		22121.8	1181.79	2962.76	339.669	13795.6	1759.75
14.45	23337.6	20526.6	22702.5	3383.78	2731.81	2722.74	11328.1	14371.8	15601		22188.9	1203.68	2946.11	309.501	13766.9	1796.06
14.5	23315.7	20495.2	22786.2	3465.94	2697.06	2726.88	11318.1	14286.4	15560.1		22199	1224.03	2963.29	355.633	13721.5	1777.28
14.55	23223.1	20566	22826.9	3448.25	2720.58	2716.89	11301.9	14366	15673.4		22205.3	1170.41	2961.91	343.899	13780.4	1832.06
14.6	23302.9	20467.1	22848.9	3431.91	2725.28	2718.63	11337.9	14108.7	15560.1		22206.3	1243.69	2958.6	334.685	13668.9	1751.52
14.65	23156.1	20508.5	22700.6	3477.43	2721.39	2728.93	11395.5	14176	15607.2		22121.7	1155.82	2975.92	354.637	13726.2	1748.55
14.7	23194.3	20455.9	22702.7	3418.7	2692.94	2703.04	11358.4	14164.1	15566.6		22117.6	1192.02	2938.23	339.771	13696.3	1749.52
14.75	23198.2	20356.8	22726.2	3479.2	2731.07	2762.95	11396.8	14168.9	15608.6		22093.7	1243.22	2991.08	345.404	13724.8	1747.87
14.8	23219.6	20460	22691.7	3382.46	2755.39	2760.21	11338.8	14123.6	15546		22123.8	1196.05	2966.02	294.476	13669.5	1747.36
14.85	23210.7	20462.5	22716.2	3478.06	2722.61	2711.41	11327.9	14054.5	15501.8		22129.8	1196.14	2970.7	358.788	13628.1	1730.46
14.9	23164.2	20422.9	22590	3437.73	2712.38	2752.32	11283.5	14065.2	15521.2		22059	1180.45	2967.48	332.918	13623.3	1758.03
14.95	23113.2	20307.6	22683.1	3425.1	2709.58	2744.86	11319.8	14132.9	15387.4		22034.7	1233.74	2959.85	329.296	13613.4	1700.73
15	23237.1	20406.9	22729.9	3455.31	2711.93	2752.91	11291.1	14042.1	15454.1		22124.6	1232.15	2973.38	341.181	13595.8	1728.59
15.05	23120.3	20392.2	22613.3	3400.01	2733.89	2724.63	11180.3	13993.3	15356.9		22041.9	1184.76	2952.84	316.215	13510.2	1738.97
15.1	23139.1	20330.5	22646.2	3404.52	2724.46	2724.87	11235.4	14009.7	15325.5		22038.6	1224.46	2951.28	320.487	13523.5	1704.78
15.15	23189.8	20351.2	22598.1	3445.14	2682.5	2719.17	11196.7	14022.2	15296.1		22046.4	1222.78	2948.94	351.186	13505	1713.08
15.2	23176.8	20323.4	22636.8	3402.28	2713.32	2716.94	11189.8	14020.8	15263.4		22045.7	1237.61	2944.18	323.931	13491.4	1704.67
15.25	23197.1	20389.4	22575.7	3408.47	2703.49	2697.51	11152.3	13944.8	15349.6		22054.1	1204.13	2936.49	333.748	13482.2	1744.46
15.3	23045.7	20360.6	22548.9	3424.2	2708.45	2759.69	11170.8	13923.1	15312.6		21985.1	1166.44	2964.12	326.001	13468.8	1721.1
15.35	23115.1	20342.7	22504.9	3410.56	2722.63	2739.66	11117.1	13931.1	15291.3		21987.6	1189.48	2957.62	320.356	13446.5	1738.24
15.4	23018.6	20395.7	22424.3	3384.88	2755.24	2683.57	11130.1	13954.2	15294.3		21946.2	1122.89	2941.23	315.068	13459.5	1735.62
15.45	22930.4	20361.1	22457.3	3422.04	2743.93	2745.82	11038.2	13877.2	15199.3		21916.3	1116.51	2970.6	319.218	13371.6	1735.98
15.5	23019.8	20286.5	22445.4	3371.73	2712.48	2703.89	11142.8	13843.3	15231.8		21917.2	1176.71	2929.36	312.816	13406	1697.74
15.55	22992	20267.3	22417.9	3417.83	2689.86	2736.15	11154.6	13886.6	15235.6		21892.4	1172.78	2947.95	332.794	13425.6	1697.68
15.6	22986	20175.8	22350.6	3460.64	2745.61	2706.12	11051.7	13844.7	15196.2		21837.5	1203.27	2970.79	346.751	13364.2	1725.75
15.65	22891	20351.6	22405.1	3417.53	2709.86	2707.59	11022.5	13844.8	15257.3		21882.6	1100.55	2944.99	334.135	13374.9	1760.46
15.7	22953	20296.4	22427.4	3418.55	2723.53	2736.98	11025.4	13779.5	15106.7		21892.3	1148.7	2959.68	324.512	13303.8	1699.79
15.75	22964.8	20333.8	22502.9	3412.97	2727.75	2706.87	11104.6	13772.5	15170.1		21933.8	1146.98	2949.19	328.047	13349.1	1686.52
15.8	22980.9	20281.6	22409.7	3437.51	2726.05	2705.55	11008.2	13831.8	15139.9		21890.8	1161.46	2956.37	340.321	13326.6	1724.18
15.85	23011.5	20248.6	22541.2	3401.07	2749.99	2735.63	11046.6	13788	15149.9		21933.8	1206.97	2962.23	310.361	13328.2	1706.44
15.9	22978.8	20360.9	22476.1	3449.41	2721.4	2743.22	11014.1	13743.2	15137.2		21938.6	1134.31	2971.35	338.163	13298.2	1712.44
15.95	22917.8	20256.6	22486.5	3448.94	2718.38	2682.42	11044.5	13719	15085.1		21887	1166.2	2949.91	353.169	13282.9	1678.12
16	22904.8	20304.1	22527.9	3397.73	2720.72	2731.26	11007.8	13689.8	15088.4		21912.3	1147.5	2949.9	316.689	13262	1693.14
16.05	22903.7	20219.2	22477.1	3405.65	2727.23	2678.97	10948.3	13737.8	15005.9		21866.7	1177.91	2937.28	331.771	13230.7	1694.88
16.1	23032.4	20344.1	22330.4	3441.92	2731.07	2712.99	10958.1	13720.2	15034.7		21902.3	1138.46	2962	339.438	13237.7	1698.9
16.15	22834.9	20199.3	22434.8	3418.62	2751.27	2712.83	10892.7	13666.9	14962.8		21823	1159.69	2960.91	324.033	13174.1	1697.75
16.2	22962.8	20309.3	22438.7	3383.47	2746.26	2721.53	10934.9	13648.3	14956.3		21903.6	1147.47	2950.42	306.377	13179.9	1674.79
16.25	22922.7	20221.2	22418.9	3400.7	2740.53	2693.77	10932.1	13664.1	14941		21854.3	1172.96	2945	322.792	13179.1	1672.16
16.3	22963.1	20130.7	22367.1	3348.54	2750.91	2749.71	10985.3	13676.9	14928.1		21820.3	1219.25	2949.72	282.009	13196.8	1645.08
16.35	22869.4	20219.6	22300.7	3443.79	2739.88	2736.01	10924.1	13612.5	14984.3		21796.6	1138.99	2973.23	332.74	13173.7	1686.35
16.4	22811.3	20229	22406.2	3379.81	2708.07	2741.88	10883.6	13639.4	14970.3		21815.5	1133.98	2943.25	308.999	13164.4	1701.88
16.45	22826.3	20138.5	22397	3398.09	2720.51	2764.01	10836.3	13620.4	14968.7		21787.2	1178.97	2960.87	309.671	13141.8	1720.68
16.5	22786.4	20162.7	22306.8	3424.26	2710.99	2767.69	10850	13707.9	14884.4		21752	1140.72	2967.65	323.702	13147.4	1694.06
16.55	22878.3	20190.8	22362.1	3446.44	2739.99	2749.83	10818.1	13690.9	14920.7		21810.4	1164.45	2978.75	330.728	13143.2	1719.06
16.6	22820.3	20160.3	22439.3	3417.76	2750.93	2755.71	10782.9	13619.6	14903.9		21806.6	1174.5	2974.8	313.225	13102.1	1721.74
16.65	22831	20225.7	22270.1	3467.38	2723.51	2738.3	10813.4	13558	14832.2		21775.6	1119.6	2976.4	347.23	13067.8	1676.88
16.7	22953.5	20222.6	22302	3395.06	2743.3	2750.26	10685.2	13575.5	14904.8		21826	1164.57	2962.87	305.618	13055.2	1761.48
16.75	22815.3	20172	22222.8	3430.99	2735.47	2729.9	10723.8	13541.9	14884.9		21736.7	1132.52	2965.45	329.193	13050.2	1733.98
16.8	22786.3	20159	22182.7	3382.77	2764.11	2714.39	10757.6	13553.9	14830.2		21709.3	1123.6	2953.76	304.037	13047.2	1700.81
16.85	22674.5	20237.8	22310.3	3391.36	2731.96	2726.13	10721.8	13515.9	14847.1		21740.9	1073.16	2949.82	312.229	13028.3	1719.05
16.9	22731.7	20097.2	22320.8	3410.25	2726.14	2726.44	10739.5	13480.2	14803		21716.6	1157.3	2954.28	322.423	13007.6	1692.24
16.95	22707.2	20090.9	22303.4	3440.9	2744.41	2727.89	10712.3	13420.5	14786.6		21700.5	1150.05	2971.07	332.292	12973.1	1693.13
17	22752.8	20160.9	22169.3	3415.82	2735.25	2751.8	10707.5	13402.9	14730.2		21694.4	1110.14	2967.62	316.993	12946.9	1673.6
17.05	22625	20147.2	22306	3370.64	2703.5	2710.99	10670.4	13480.2	14693.5		21692.7	1100.59	2928.38	312.745	12948.1	1684.97
17.1	22666.1	20080.7	22366.7	3401.68	2713.87	2714.84	10580.1	13389.4	14787.8		21704.5	1154.71	2943.47	324.008	12919.1	1749.66
17.15	22691.2	20120.5	22168.1	3470.18	2758.98	2756.62	10594.4	13404.1	14639.2		21659.9	1109.3	2995.26	335.818	12879.2	1692.47
17.2	22649	20038.5	22107.8	3404.76	2695.93	2755.94	10658	13332.3	14716.8		21598.4	1124.96	2952.21	320.938	12902.4	1684.67
17.25	22659.4	20059.3	22096.4	3359.07	2707.98	2732.42	10670.2	13271.7	14749.9		21605	1116.9	2933.15	301.33	12897.3	1686.41
17.3	22716.8	20066	22128.1	3406.34	2749.02	2723.3	10589.2	13207.3	14784.2		21636.9	1136.55	2959.55	316.1	12860.2	1730.11
17.35	22662.6	20119.7	22127.1	3444.84	2746.74	2704.07	10601.7	13338.9	14806.1		21636.5	1094.57	2965.22	339.593	12915.5	1742.35
17.4	22545.3	20057.8	22073.5	3357.24	2773.54	2695.26	10557.5	13233.5	14828.4		21558.9	1078.74	2942.01	295.346	12873.2	1762.14
17.45	22725.3	20062.4	22195.4	3396.66	2742.22	2726.19	10598.5	13316.8	14683.6		21661	1150.88	2955.02	312.351	12866.3	1697.88
17.5	22589.8	20123.3	22188.4	3356.07	2751.91	2641.22	10585	13248.1	14622.8		21633.8	1080.63	2916.4	314.157	12818.6	1676.18
17.55	22692.1	19890.6	22199.2	3368.03	2728.26	2687.7	10630.3	13260.1	14670.9		21593.9	1221.16	2928	311.592	12853.8	1674.42
17.6	22599.5	19959.2	22162.5	3422.78	2755.8	2717.84	10595.9	13242.3	14674.4		21573.7	1155.48	2965.47	323.735	12837.5	1689.46
17.65	22577	20086.7	22093.1	3393.69	2763.52	2699.75	10586.2	13258	14601.4		21585.6	1078.11	2952.32	313.18	12815.2	1668.83
17.7	22704.5	19985.7	22164.5	3415.17	2705.17	2698.79	10502.8	13196.3	14672.5		21618.2	1175.26	2939.71	336.212	12790.5	1726.27
17.75	22565.6	19926.1	22125.3	3393.71	2760.29	2737.5	10545	13134.3	14663.6		21539	1154.57	2963.83	304.113	12781	1699.87
17.8	22580.9	19945.6	22169.5	3427.43	2695.3	2666.18	10512.1	13073.7	14554.3		21565.3	1157.6	2929.64	352.191	12713.4	1669.78
17.85	22581	19973.4	22092.2	3382.85	2726.2	2727.45	10465.4	13095.7	14495.9		21548.9	1131.74	2945.5	309.252	12685.7	1670.78
17.9	22503.2	19936.5	22109.5	3455.74	2710.59	2742.31	10492.1	13039.4	14615.3		21516.4	1128.65	2969.54	344.035	12715.6	1698.77
17.95	22642.2	19935.7	22057.3	3397.7	2739.95	2727.88	10527.5	13186.1	14631.1		21545.1	1162.8	2955.17	312.949	12781.6	1699.54
18	22492	19936	21987.3	3394.46	2739.61	2732.33	10515.7	13101.2	14592.8		21471.8	1105.33	2955.47	310.427	12736.6	1684.29
18.05	22518.9	19867.8	22195	3380.7	2761.59	2701.81	10410	13099.7	14623.1		21527.2	1180.86	2948.03	306.912	12710.9	1741.81
18.1	22421.4	19968.6	22120.1	3397.64	2746.62	2696.7	10402.6	13149	14523.8		21503.4	1092.21	2946.99	319.31	12691.8	1713.22
18.15	22491.6	19839.1	22015.8	3428.52	2748.56	2709.04	10429.1	13059.8	14508.7		21448.8	1154.71	2962.04	330.245	12665.9	1688.62
18.2	22554	19875.6	22047.5	3398.58	2744.53	2681.34	10415.5	12983.6	14562.2		21492.3	1161.79	2941.48	324.242	12653.8	1708.91
18.25	22581.6	19937.8	22024.4	3435.42	2714.43	2684.13	10363.3	13016.3	14549.4		21514.6	1137.96	2944.66	347.239	12643	1729.25
18.3	22521.6	19810	21912	3442.36	2744.03	2724.99	10347.6	12959	14488.4		21414.5	1161.55	2970.46	333.775	12598.4	1709.61
18.35	22526.1	19883.3	22030.2	3416.91	2728.53	2702.94	10367	12981.2	14456.1		21479.8	1146.96	2949.46	330.702	12601.4	1690.85
18.4	22574.5	19802.1	21986.9	3397.7	2709.08	2742.04	10425.6	12922.5	14449.1		21454.5	1192.79	2949.6	317.137	12599.1	1658.44
18.45	22509.2	19842.8	22012.7	3421.93	2716.53	2702.36	10330.4	12922.7	14495		21454.9	1157.83	2946.94	335.919	12582.7	1717.09
18.5	22441.8	19879.8	21916.8	3407.63	2756.67	2699.86	10310.8	12928.3	14443.6		21412.8	1104.98	2954.72	321.095	12560.9	1707.12
18.55	22509.7	19954.4	21948.5	3430.31	2729.8	2676.65	10347	13058.5	14347.3		21470.9	1096.5	2945.59	343.435	12584.3	1667.18
18.6	22473.9	19841.8	22015.1	3377.83	2711.75	2706.45	10281.2	12977.4	14375.9		21443.6	1148.06	2932.01	315.248	12544.8	1699.43
18.65	22466.2	19832.8	21940.6	3420.76	2697.66	2714.68	10282	12907.3	14351.8		21413.2	1137.9	2944.37	336.934	12513.7	1684.64
18.7	22436.2	19805.6	21987.8	3405.49	2712.56	2681.16	10272	12980	14362.7		21409.9	1149.09	2933.07	334.296	12538.2	1699
18.75	22329.1	19751.3	22042.9	3422.78	2741.59	2715.81	10290.7	12890.5	14308.5		21374.4	1153.66	2960.06	327.36	12496.6	1663.72
18.8	22511.1	19669.3	21965.4	3404.72	2760.68	2704.14	10241.3	12864.1	14298.9		21381.9	1231.33	2956.51	317.766	12468.1	1680.02
18.85	22452.2	19705.4	21973.3	3430.22	2739.01	2679.89	10178.7	12927	14322.8		21377	1198.07	2949.71	340.631	12476.1	1721.61
18.9	22530.5	19726.1	21978.4	3390.97	2751.97	2729.57	10160.1	12842.1	14279.8		21411.7	1212.98	2957.5	306.643	12427.3	1707.22
18.95	22423.8	19828	21976.3	3400.26	2738.81	2673.87	10239.2	12945.4	14287.6		21409.4	1132.99	2937.65	328.189	12490.7	1683.74
19	22385.6	19741	21846.6	3410.7	2743.17	2702.79	10173.4	12922.9	14309.7		21324.4	1141.05	2952.22	324.616	12468.7	1718.94
19.05	22471.9	19832.7	21986.1	3387.48	2743.86	2721.5	10167.9	12865.2	14278.8		21430.2	1146.92	2950.95	308.814	12437.3	1705.3
19.1	22490.6	19761.2	21971	3422.38	2740.62	2707.17	10139.7	12778.9	14225.2		21407.6	1183.33	2956.72	329.55	12381.2	1691.44
19.15	22551	19871.4	21902.7	3410.62	2746.1	2734.6	10150.1	12790.9	14202.1		21441.7	1141.47	2963.77	316.002	12381	1679.42
19.2	22393.5	19800.1	21830.5	3387.18	2725.72	2717.18	10111.7	12860.3	14151.6		21341.4	1113.83	2943.36	313.845	12374.5	1684.68
19.25	22476.6	19756	21840.2	3436.04	2727.26	2727.26	10100.1	12827.7	14253.1		21357.6	1161.93	2963.52	334.121	12393.7	1723
19.3	22412	19720.8	21733.6	3398.67	2731.72	2724.05	10120.7	12779.5	14168.2		21288.8	1142.79	2951.48	316.225	12356.1	1679.26
19.35	22447.1	19794.7	21894.5	3361.84	2704.28	2729.65	10100.5	12715.2	14233.8		21378.8	1142.58	2931.92	304.172	12349.8	1707.05
19.4	22238.8	19787	21804.5	3394.59	2715.34	2714.15	10157.4	12822.1	14004.7		21276.8	1068.26	2941.36	320.485	12328	1609.04
19.45	22312.1	19743.7	21822.3	3370.52	2740.62	2703.26	10071.8	12751	14225.5		21292.7	1113.43	2938.13	306.124	12349.4	1719.35
19.5	22310.1	19750.8	21707.3	3419.79	2728.87	2717.5	10113.2	12822.2	14149.1		21256.1	1092.48	2955.39	328.416	12361.5	1679.51
19.55	22291.2	19743.9	21876.3	3410.05	2736.45	2685.99	10065.2	12862.8	14149		21303.8	1115.98	2944.16	330.077	12359	1704.81
19.6	22229.2	19767.6	21685	3437.74	2738.75	2735.39	10088.1	12759.4	14052.1		21227.2	1055.75	2970.63	330.304	12299.8	1650.58
19.65	22355.8	19736	21615.1	3364.72	2709.47	2681.57	10035.4	12733.2	14128.4		21235.6	1102.65	2918.58	315.669	12299	1698.92
19.7	22329.9	19761.5	21809.9	3349.26	2748.46	2726.69	10061.2	12768.6	14129.1		21300.4	1108.72	2941.47	288.489	12319.6	1690.77
19.75	22303.3	19660.8	21757.9	3399.15	2728.96	2692.52	10027.3	12715.6	13969.1		21240.7	1139.11	2940.21	324.861	12237.3	1644.39
19.8	22338.9	19654.1	21794.7	3408.51	2709.85	2697.87	9995.35	12706.9	14021.7		21262.5	1158.86	2938.74	332.211	12241.3	1676.4
19.85	22284.6	19695.1	21704.2	3409.36	2702.6	2724.04	9968.6	12651	14068.2		21228	1109.51	2945.33	328.236	12229.3	1700.03
19.9	22285.6	19748.8	21789.4	3392.99	2738.09	2711.02	9945.26	12578.5	13997.6		21274.6	1097.76	2947.37	315.295	12173.8	1678.92
19.95	22146	19620.1	21795.6	3414.97	2719.16	2699.63	10050	12662.1	13891.4		21187.2	1117.31	2944.59	332.709	12201.2	1601.76
20	22173.2	19658.8	21866.5	3420.62	2703.48	2719.29	10077.9	12516.4	13913		21232.8	1120.02	2947.8	334.4	12169.1	1584.81
20.05	22272.5	19663.4	21798.1	3393.53	2714.93	2691.26	9983.54	12572	13916.2		21244.7	1134.77	2933.24	325.62	12157.2	1632.07
20.1	22334.1	19675.2	21764.2	3392.56	2725.05	2746.21	10009.5	12677.5	13828.1		21257.8	1143.03	2954.61	309.8	12171.7	1599.41
20.15	22302.7	19616.3	21808.5	3401.5	2696.86	2732.95	10074	12586.3	13880.1		21242.5	1167.46	2943.77	324	12180.1	1580.17
20.2	22224.6	19691.3	21806	3439.99	2719.83	2730.6	9918.44	12606.2	13883.3		21240.6	1108.76	2963.47	336.976	12136	1652.44
20.25	22209.8	19579.6	21759.3	3387.79	2684.76	2705.97	9903.1	12594.6	13772.7		21182.9	1148.51	2926.18	326.525	12090.1	1619.54
20.3	22300.6	19642.1	21655.7	3405.05	2709.33	2740.53	9955.74	12537.7	13763.8		21199.5	1132.23	2951.63	320.864	12085.7	1587.12
20.35	22187.8	19487.6	21686.1	3415.65	2713.03	2694.38	9870.81	12599.8	13883.5		21120.5	1172.67	2941.02	335.7	12118	1673.23
20.4	22146	19578.5	21719.4	3394.41	2724.57	2696.2	9894.96	12542.6	13809.6		21148	1123.35	2938.39	322.657	12082.4	1630.94
20.45	22246.3	19623.3	21657.3	3394.23	2735.95	2724.16	9882.78	12496.9	13878.4		21175.7	1123.71	2951.45	313.134	12086	1656.87
20.5	22203.4	19573.8	21522.6	3445.85	2714.77	2734.42	9860.49	12415.4	13930		21099.9	1114.36	2965.01	340.096	12068.6	1679.36
20.55	22137.8	19615.5	21587.2	3389.58	2735.62	2731.51	9808.8	12422.9	13813.5		21113.5	1082.8	2952.24	309.255	12015.1	1660.16
20.6	22075.5	19575.4	21647.9	3389.11	2696.48	2697.67	9800.59	12455.1	13966.7		21099.6	1091.82	2927.75	326.23	12074.1	1721.99
20.65	22158.7	19499.9	21661.2	3408.89	2751.44	2751.69	9783.57	12446.8	13966.8		21106.6	1154.12	2970.67	309.867	12065.7	1728.92
20.7	22100	19490.8	21573.7	3374.14	2722.85	2690.35	9780.81	12438.7	13912.9		21054.8	1126.6	2929.11	314.959	12044.2	1709.84
20.75	22121.8	19542.1	21642.4	3377.56	2730.15	2712.66	9806.81	12347.8	13846.6		21102.1	1120.33	2940.12	309.396	12000.4	1667.44
20.8	22060.2	19451.3	21637.6	3395.45	2709.87	2707.46	9710.85	12296.5	13811.6		21049.7	1143.34	2937.59	323.756	11939.6	1693.03
20.85	22172.7	19406.6	21611.9	3402.62	2734.88	2733.43	9736.61	12391.9	13752.7		21063.7	1193.94	2956.98	315.119	11960.4	1667.72
20.9	22102.1	19428.7	21664.9	3427.86	2742.13	2752.78	9736.87	12323	13849		21065.2	1170.86	2974.25	320.776	11969.6	1697.26
20.95	22232.4	19424.1	21762.4	3341.21	2747.24	2727.9	9732.22	12311.7	13799		21139.6	1228.15	2938.79	284.668	11947.6	1680.09
21	22043.4	19435.8	21514.1	3390.15	2704.45	2721.41	9696.45	12331.9	13751.4		20997.8	1125.43	2938.67	319.32	11926.6	1680.06
21.05	22139.8	19444.1	21623.4	3374.36	2734.52	2688.72	9651.98	12375.2	13710.7		21069.1	1168.23	2932.53	312.98	11912.6	1688.94
21.1	22046.6	19454.2	21539.2	3411.8	2706.95	2759.9	9735.35	12343.8	13731.1		21013.3	1121.79	2959.55	320.519	11936.8	1656.48
21.15	22075.8	19393.2	21575	3457.11	2714.33	2707.47	9610.31	12356.1	13683.6		21014.7	1164.62	2959.64	351.776	11883.3	1696.2
21.2	22033.9	19490.2	21544.4	3442.88	2740.87	2706.28	9649.95	12273.2	13594.7		21022.8	1102	2963.34	339.378	11839.3	1639.4
21.25	22027.8	19445.3	21569.8	3404.86	2713.01	2720.53	9655.88	12280.5	13578.7		21014.3	1125.07	2946.13	324.384	11838.4	1631.73
21.3	22079.6	19430.6	21538.7	3434.9	2715.31	2727.22	9611.05	12196.5	13656.4		21016.3	1142.8	2959.14	336.445	11821.3	1672.67
21.35	22007.4	19404.3	21499.9	3392.99	2742.7	2733.3	9598.51	12222	13707.8		20970.5	1126.74	2956.33	308.79	11842.8	1698.9
21.4	22046.8	19384	21483.6	3388.42	2746.72	2690.96	9596.27	12167.5	13682.7		20971.5	1145.8	2942.04	316.463	11815.5	1686.75
21.45	21968.9	19336.3	21489.7	3397.19	2763.49	2674.83	9568.31	12197.6	13619.7		20931.6	1144.88	2945.17	321.67	11795.2	1678.29
21.5	21946.5	19459.9	21550	3364.98	2751.95	2709.88	9533.24	12155.2	13734.3		20985.5	1090.85	2942.27	299.397	11807.6	1732.59
21.55	22013.1	19394.4	21486.1	3432.2	2724.39	2689.53	9629.57	12245.2	13626.1		20964.5	1130.91	2948.71	342.18	11833.6	1657.34
21.6	21938.3	19359.7	21528.8	3372.45	2720.25	2715.49	9576.23	12172.1	13598.9		20942.3	1131.45	2936.06	308.58	11782.4	1665.21
21.65	21919.8	19371.2	21509.9	3390.2	2682.49	2726.5	9524.8	12229.7	13560.3		20933.6	1117.38	2933.06	323.742	11771.6	1679.03
21.7	22021.3	19326.4	21600.6	3373.58	2675.43	2736.84	9511.28	12259.8	13662.9		20982.8	1183.75	2928.61	315.633	11811.4	1724.32
21.75	22057.3	19315.1	21454.6	3397.41	2701.83	2702.22	9519.54	12259.4	13550.9		20942.3	1176.65	2933.82	327.81	11776.6	1680.84
21.8	21966.9	19321	21443.4	3395.87	2724.27	2731.35	9538.81	12176.7	13570.8		20910.4	1144.02	2950.5	314.939	11762.1	1671.96
21.85	21830.4	19322.2	21409	3417.7	2737.62	2710.68	9548.62	12300.2	13470.5		20853.9	1096.66	2955.34	327.126	11773.1	1643.89
21.9	21863.7	19390.5	21379.1	3427.63	2714.45	2703.23	9480.98	12188.4	13555.9		20877.8	1070.12	2948.44	338.87	11741.8	1693.3
21.95	21954.3	19322.5	21392.4	3430.04	2730.27	2700.26	9498.65	12138.2	13484		20889.7	1131.7	2953.53	337.171	11707	1655.34
22	21779	19351.8	21379.1	3343.41	2703.53	2765.95	9502.74	12170.3	13461.7		20836.6	1062.55	2937.63	288.057	11711.6	1648.45
22.05	21874.3	19313.8	21424.5	3399.09	2761.53	2733.91	9429.93	12166.3	13397.1		20870.9	1116.24	2964.84	307.262	11664.4	1658.01
22.1	21862.9	19342.5	21481.5	3412.33	2738.42	2698.02	9491.44	12203.5	13413.4		20895.6	1109.22	2949.59	327.622	11702.8	1639.82
22.15	21837.1	19314.3	21464	3423.31	2681.52	2746.5	9463.54	12091.2	13444.9		20871.8	1111.78	2950.45	335.419	11666.5	1652.88
22.2	21879.8	19244.2	21433.9	3398.28	2704.6	2710.18	9454.17	11959.3	13359.2		20852.6	1151.84	2937.69	325.697	11590.9	1615.36
22.25	21840.5	19293.2	21510.9	3342.17	2703.13	2708.34	9468.04	12036.1	13368.1		20881.6	1131.14	2917.88	300.027	11624.1	1618.65
22.3	21844.1	19189.8	21464.2	3359.81	2755.08	2706.07	9403.93	12016.3	13416.6		20832.7	1172.02	2940.32	297.295	11612.3	1662.89
22.35	21837.2	19335.5	21461	3373.1	2696.12	2710.48	9444.03	11976.1	13416.2		20877.9	1101.4	2926.57	315.799	11612.1	1641.92
22.4	21868	19232.7	21384.3	3424.54	2737.82	2716.9	9397.69	11921.4	13294.4		20828.4	1145.44	2959.75	328.763	11537.8	1613.78
22.45	21879.6	19314.4	21321.1	3402.98	2728.9	2678.28	9434.19	11959.4	13392.6		20838.4	1101.48	2936.72	330.345	11595.4	1636.36
22.5	21825.1	19392.5	21358.3	3370.63	2744.58	2691.41	9371.17	11980.2	13291.7		20858.7	1054.1	2935.54	308.419	11547.7	1629.51
22.55	21764.2	19352.6	21402.8	3387.73	2702.6	2693.09	9360	11943.1	13283.1		20839.9	1061.96	2927.81	325.239	11528.7	1628.18
22.6	21814.7	19283.3	21336.9	3369.65	2708.56	2713.54	9368.86	11945.5	13235.2		20811.6	1098.12	2930.58	310.475	11516.5	1607.3
22.65	21783.6	19308.8	21345.3	3389.78	2688.63	2697.4	9387.56	11942.2	13299		20812.5	1078.28	2925.27	328.476	11542.9	1621.62
22.7	21723.8	19300.9	21321.1	3397.95	2702.29	2700.5	9358.81	11878.8	13350		20782	1060.08	2933.58	328.36	11529.2	1648.06
22.75	21766.4	19309.7	21350	3366.14	2734.2	2687.46	9330.65	11851.7	13251.3		20808.7	1073.46	2929.26	309.506	11477.9	1622.29
22.8	21739.4	19224.9	21199	3375.21	2751.07	2706.26	9331.59	11839.4	13292		20721.1	1080.74	2944.18	305.332	11487.7	1635.85
22.85	21807.6	19222.7	21253.6	3374.9	2718.03	2705.76	9370.4	11796.8	13226		20761.3	1111.21	2932.9	312.585	11464.4	1591.5
22.9	21761.9	19183.8	21239.6	3417.79	2748.94	2727.88	9316.83	11793	13272.1		20728.4	1112.83	2964.87	320.377	11460.6	1631.74
22.95	21695.3	19237.2	21213.2	3407.93	2743.28	2702.57	9284.98	11827.7	13153.2		20715.2	1063.49	2951.26	323.342	11422	1605.05
23	21765	19190.5	21258.2	3440.9	2704.67	2717.58	9333.65	11848.8	13160.1		20737.9	1113.56	2954.38	344.06	11447.5	1587.69
23.05	21706.2	19210	21274.9	3378.97	2752.68	2719.16	9324.18	11908.9	13124.1		20730.4	1089.36	2950.27	303.447	11452.4	1584.52
23.1	21718.6	19238.2	21240.5	3407.16	2714.93	2664.34	9277.58	11858.3	13137.1		20732.4	1074.46	2928.81	338.871	11424.3	1605.26
23.15	21695.1	19211.7	21134.8	3397.26	2706.68	2674.53	9290.98	11856.8	13071.7		20680.5	1063.52	2926.16	333.379	11406.5	1575.97
23.2	21764.8	19139.3	21174.3	3399.09	2704.76	2698.96	9321.94	11848.2	13096.9		20692.8	1124.59	2934.27	328.686	11422.3	1570.26
23.25	21517.8	19137.8	21144.3	3421.07	2741.45	2690.53	9298.39	11861.7	13163		20600	1045.09	2951.02	333.027	11441	1605.52
23.3	21642.2	19092.9	21267.1	3353.64	2719.72	2665.31	9272.82	11772.9	13090		20667.4	1123.81	2912.89	312.446	11378.6	1583.12
23.35	21596.2	19067.1	21130.7	3387.48	2724.05	2682.98	9238.2	11804.3	13032.2		20598	1099.05	2931.5	322.86	11358.2	1580.7
23.4	21676.9	19000.5	21047.2	3390.48	2750.92	2713.1	9185.1	11841.2	13078.4		20574.9	1142.55	2951.5	310.79	11368.2	1624.24
23.45	21613.4	19020.2	21108.1	3378.2	2718.42	2727.11	9223.88	11768.7	13084.6		20580.6	1122.46	2941.24	308.997	11359	1602.51
23.5	21685.1	19030.2	21081.7	3400.26	2693.81	2715.25	9202.41	11748.2	13097.1		20599	1136.35	2936.44	328.088	11349.3	1614.85
23.55	21730.1	19079.1	21027.7	3350.27	2707.81	2724.06	9160.39	11728.1	13035.4		20612.3	1121.45	2927.38	299.1	11308	1609.64
23.6	21703.9	19073	21146.7	3358.8	2730.25	2722.6	9137.33	11767.3	13046.3		20641.2	1131.97	2937.22	298.121	11317	1627.29
23.65	21727.2	18977.2	21270.5	3402.48	2703.8	2700.44	9137.96	11663	12957		20658.3	1203.23	2935.57	330.155	11252.6	1585.88
23.7	21538.4	19039.1	21235.6	3348.02	2747.8	2730.11	9171.28	11659	13091.8		20604.4	1113.68	2941.98	287.208	11307.4	1619.74
23.75	21652	19063.6	21137.6	3402.14	2689.24	2705.01	9191.89	11748	12981.4		20617.7	1118.82	2932.13	332.41	11307.1	1578.17
23.8	21586.8	18927.8	21123.1	3346.03	2746.33	2710.27	9128.14	11765.2	12991.3		20545.9	1159.71	2934.21	291.573	11294.9	1611.81
23.85	21545.6	19014.3	21235.4	3388.96	2708.5	2698.96	9162	11681.3	12965.7		20598.4	1127.31	2932.14	323.044	11269.6	1579.88
23.9	21564	19064.3	21173.9	3402.41	2751.25	2681.31	9171.59	11662.2	13002.8		20600.7	1098.02	2944.99	324.703	11278.8	1587.39
23.95	21521.2	19047.7	21214.5	3388.05	2709.55	2703.7	9084.96	11625.5	13025.3		20594.5	1100.86	2933.76	321.237	11245.2	1630.94
24	21578.6	19047.7	21186.1	3383.36	2737.45	2741.51	9152.93	11579.9	12980.5		20604.1	1112.18	2954.11	303.532	11237.8	1581.23
24.05	21601.3	19002.2	21140.7	3368.21	2703.04	2712.43	9138.88	11573.5	12980.7		20581.4	1132.42	2927.9	311.374	11231	1586.99
24.1	21530.7	19107.5	21051.1	3380.53	2742.67	2707.86	9125.31	11594.8	13001.2		20563.1	1047.72	2943.69	309.222	11240.4	1602.05
24.15	21578.9	19083.9	21073.3	3355.3	2713.87	2696.83	9068.07	11564.3	12954.7		20578.7	1076.95	2922	306.469	11195.7	1607.98
24.2	21532.4	19074	21041.6	3339.31	2726.9	2685.48	9030.77	11491.7	12869.1		20549.3	1062.29	2917.23	298.935	11130.5	1587.68
24.25	21432.7	19114.9	21140.2	3378.18	2754.6	2710.61	9004.96	11590.9	12965.1		20562.6	1030.62	2947.8	304.854	11187	1641.77
24.3	21363	19123.4	21101.8	3343.33	2746.92	2731.35	9115.9	11567.4	12831.9		20529.4	999.882	2940.53	284.893	11171.7	1542.62
24.35	21385.8	19195.1	21155.7	3400.61	2719.39	2699.52	9037.95	11633.1	12873.6		20578.9	982.953	2939.84	325.913	11181.5	1598.1
24.4	21471.9	19058.5	21024.5	3385.74	2736.48	2688.41	9048.37	11552.6	12796.6		20518.3	1048.28	2936.88	318.001	11132.5	1558.76
24.45	21565	19057.9	21058.7	3370.88	2737.64	2670.16	8955.67	11547.4	12872.3		20560.5	1082.44	2926.22	315.62	11125.1	1626.59
24.5	21522.1	18938.5	20930	3371.9	2695.13	2702.13	8935.13	11580.8	12812		20463.5	1105.13	2923.05	317.394	11109.3	1617.45
24.55	21485.9	18957.6	21042.5	3396.96	2711.36	2727.2	8983.1	11523.5	12754.7		20495.3	1102.3	2945.17	319.526	11087.1	1570.36
24.6	21489.6	18881.2	20938.6	3346.15	2739.29	2718.67	8941.52	11506.6	12865.5		20436.5	1122.5	2934.7	291.058	11104.5	1626.99
24.65	21404.3	18943.5	21006.1	3356.13	2714.94	2686.26	8889.93	11489	12802		20451.3	1078.53	2919.11	309.242	11060.3	1625.61
24.7	21432.1	18897.8	21035.9	3324.01	2687.35	2706.12	8922.88	11569.3	12714.9		20455.3	1113.14	2905.83	295.803	11069	1587.99
24.75	21430.1	18952.6	20960.6	3396.86	2719.17	2738.97	8883.66	11508.6	12743.4		20447.8	1074.48	2951.67	314.905	11045.2	1609.43
24.8	21463.1	18934.4	20985.5	3364.48	2731.28	2737.27	8893.24	11454.5	12755.8		20461	1096.93	2944.34	297.09	11034.5	1604.6
24.85	21350.7	18962.5	20982.5	3391.11	2702.36	2665.69	8855.77	11442.3	12646.3		20431.9	1049.83	2919.72	333.662	10981.5	1581.42
24.9	21437	18893.7	20915.2	3420.39	2711.56	2730.03	8809.56	11433.2	12680.3		20415.3	1096.82	2953.99	329.881	10974.4	1613.19
24.95	21408.5	18927.4	20956.9	3392.65	2714.87	2732.91	8815.3	11386	12691.1		20430.9	1079	2946.81	315.344	10964.1	1610.17
25	21397.2	18944.4	20998.6	3362.09	2709.22	2716.71	8879.09	11398	12690.5		20446.8	1074.71	2929.34	306.017	10989.2	1582.61
25.05	21405.8	18928	20945.5	3366.2	2687.03	2707.34	8808.9	11384.7	12689		20426.4	1076.07	2920.19	315.487	10960.9	1612.14
25.1	21341.8	18904.4	20887.2	3369.76	2686.01	2685.82	8886.98	11432.7	12674.8		20377.8	1058.25	2913.86	322.366	10998.2	1576.62
25.15	21365.1	18953	20870.2	3356.36	2715.93	2751.62	8940.23	11445.6	12694.9		20396.1	1040.24	2941.3	293.851	11026.9	1561.18
25.2	21426.5	18912.1	20931.3	3405.57	2688.19	2692.32	8816.33	11431.8	12686.4		20423.3	1087.5	2928.69	337.206	10978.2	1612.17
25.25	21344	18819.7	20842.1	3361.89	2716.98	2696.89	8948.72	11398.2	12656.6		20335.3	1091.12	2925.25	308.858	11001.2	1539.56
25.3	21348.7	18810.9	20767.8	3354.03	2740.79	2699.61	8863.29	11409.1	12637.6		20309.1	1085.63	2931.48	299.262	10970	1571.84
25.35	21338.8	18888.3	20997.1	3395.43	2725.97	2701.7	8831.65	11357	12659.7		20408.1	1083.68	2941.03	321.459	10949.4	1589.13
25.4	21324.7	18882.5	20935.6	3390.36	2707.64	2744.57	8835.17	11386.5	12719.1		20380.9	1071.39	2947.52	313.497	10980.3	1611.43
25.45	21294.8	18859.6	20761.5	3361.35	2691.78	2682.85	8826.66	11376.7	12589.8		20305.3	1045.2	2911.99	317.765	10931.1	1568.3
25.5	21247	18878.7	20904.3	3370.94	2718.86	2719.22	8875.95	11249.4	12628.2		20343.3	1045.04	2936.34	307.312	10917.8	1549.67
25.55	21282.7	18863.1	20850.4	3321.27	2739.47	2720.59	8818.38	11229.4	12631		20332.1	1053.56	2927.11	278.822	10892.9	1574.58
25.6	21293.7	18803	20861.9	3341.94	2711.6	2687.46	8795.95	11256.7	12591.7		20319.5	1086.74	2913.67	302.998	10881.5	1572.16
25.65	21281.7	18723.9	20804.7	3349.54	2703.18	2671.45	8692.69	11303.7	12574.3		20270.1	1110.53	2908.06	312.444	10856.9	1615.85
25.7	21250.2	18725.1	20845.8	3370.62	2683.33	2700.28	8766.61	11273.2	12650.2		20273.7	1107.39	2918.08	320.072	10896.7	1607.67
25.75	21263.6	18784	20831.8	3348.85	2713.27	2700.06	8765.66	11273.8	12593.8		20293.1	1081.58	2920.73	302.777	10877.7	1587.71
25.8	21250.6	18762	20813	3366.16	2675.74	2705.68	8795.28	11293.8	12559.9		20275.2	1084.8	2915.86	318.644	10883	1564.1
25.85	21207.3	18809.8	20779.3	3359.69	2731.67	2687.14	8728.65	11137.1	12454.6		20265.5	1044.03	2926.17	307.085	10773.4	1542.7
25.9	21108.8	18721.7	20853.1	3363.29	2705.5	2697.52	8750.03	11205.2	12568.9		20227.9	1070.15	2922.1	311.986	10841.4	1580.12
25.95	21139.7	18752.7	20724.1	3346.94	2735	2673.15	8771.97	11217	12556.1		20205.5	1041.21	2918.36	304.098	10848.4	1566.69
26	21149.1	18749.2	20735.5	3338.04	2743.48	2716.97	8714.17	11202.8	12465.1		20211.3	1047.51	2932.83	286.73	10794	1558.34
26.05	21062.5	18789.4	20806.8	3321.98	2699.27	2699.54	8720.16	11214.5	12487.2		20219.6	1016.63	2906.93	293.484	10807.3	1564.61
26.1	21118.3	18657.1	20698.2	3339.45	2734.19	2710.39	8695.1	11149.3	12486		20157.9	1074.96	2928.01	291.095	10776.8	1569.87
26.15	21122.5	18704.3	20664.6	3358.18	2736.12	2704.3	8694.06	11083.2	12506.6		20163.8	1048.81	2932.86	301.024	10761.3	1573.03
26.2	21061.3	18642.9	20704.3	3398.29	2695.14	2699.4	8703.43	11150.6	12516.5		20136.2	1065.92	2930.94	330.466	10790.2	1577.4
26.25	21097.5	18584.1	20629.8	3347.01	2699.62	2709.57	8676.59	11145.7	12458.4		20103.8	1091.4	2918.73	302.861	10760.2	1567.78
26.3	21095.1	18676.6	20743.6	3381.09	2684.63	2721.57	8710.54	11031.1	12412.9		20171.8	1066.94	2929.1	319.963	10718.2	1527.58
26.35	21172.4	18786	20643.7	3363.65	2700.64	2686.18	8681.7	11024.8	12451		20200.7	1023.33	2916.82	316.01	10719.2	1553.91
26.4	21108.6	18562.7	20688.4	3427.52	2687.98	2681.01	8699.15	11068.7	12504		20119.9	1114.37	2932.17	350.278	10757.3	1568.84
26.45	21096.5	18585.5	20801.3	3366.37	2711.76	2699.76	8588.34	11074.8	12284.7		20161.1	1120.61	2925.97	311.454	10649.3	1538.74
26.5	21192.2	18621.9	20726	3348.37	2709.53	2722.95	8567.78	11023.7	12249.4		20180.1	1118.08	2926.95	298.038	10613.7	1530.75
26.55	21198.5	18636.5	20626	3340.35	2753.68	2714.52	8611.92	11047.1	12284.6		20153.6	1097.98	2936.18	286.236	10647.9	1525.72
26.6	21080.9	18655.9	20652.9	3363.18	2674.4	2726.4	8585.58	11051.3	12318.2		20129.9	1056.85	2921.32	313.158	10651.7	1549.8
26.65	21107.3	18611.3	20713.8	3375.44	2758.25	2681.96	8540.39	11000.7	12263.3		20144.1	1095.75	2938.55	310.494	10601.5	1545.88
26.7	21143.1	18588.1	20657.3	3336.18	2747.56	2691.13	8611.67	10981.8	12277.3		20129.5	1107.84	2924.96	291.693	10623.6	1517.78
26.75	21121.9	18613.8	20661.2	3372.81	2723.42	2661.74	8514.42	11002.8	12256.1		20132.3	1090.09	2919.32	321.654	10591.1	1555.01
26.8	21198.9	18648	20597	3356.65	2743.37	2700.25	8518.67	10971.8	12319.3		20148	1088.71	2933.42	299.785	10603.3	1573.32
26.85	21101.4	18602.4	20645.2	3347.37	2724.3	2700.18	8608.06	11005.7	12311.8		20116.3	1086.62	2923.95	299.567	10641.9	1533.78
26.9	21083.1	18677.4	20693.7	3359.9	2736.59	2669.88	8618.5	10979.5	12316.9		20151.4	1054.32	2922.13	310.751	10638.3	1529.03
26.95	21155.8	18516.6	20735.2	3307.74	2690.75	2725.95	8593.97	10930.7	12244.3		20135.9	1157.81	2908.15	282.922	10589.6	1509.63
27	21103.6	18609.7	20724.2	3337.6	2679.39	2652.72	8560.42	10987.4	12293.3		20145.8	1097.22	2889.9	316.757	10613.7	1546.69
27.05	21191.9	18534.4	20654.5	3309.21	2723.49	2665.08	8579.48	10891.8	12283.4		20126.9	1147.26	2899.26	290.857	10584.9	1527.62
27.1	21127	18554.5	20662.1	3372.67	2701.66	2713.41	8530.52	10920.9	12289.4		20114.5	1119.31	2929.25	313.585	10580.3	1553.33
27.15	21048.3	18509.4	20605.5	3351.37	2700.66	2667.55	8507.02	10932.9	12201		20054.4	1107.34	2906.53	314.84	10547	1532.55
27.2	21103.6	18622.1	20561.5	3344.36	2688.54	2718.34	8495.02	10841.7	12241.5		20095.7	1065.28	2917.08	302.379	10526.1	1545.7
27.25	21117.4	18588.2	20590.1	3320.35	2738.61	2713.72	8446.62	10863.9	12270		20098.5	1089.44	2924.22	280.287	10526.9	1578.99
27.3	20979.7	18630.2	20496.1	3354.3	2702.58	2712.35	8497.08	10862.8	12237.2		20035.3	1012.98	2923.08	304.947	10532.4	1544.66
27.35	21066.3	18602.2	20502.2	3360.61	2688.51	2706.05	8485.1	10856.4	12265.6		20056.9	1054.11	2918.39	312.777	10535.7	1559.94
27.4	20995.4	18637.4	20486	3396.58	2736.9	2720.03	8571.3	10913.9	12167.2		20039.6	1013.09	2951.17	315.03	10550.8	1490.3
27.45	21055.4	18490	20580.5	3391.5	2709.27	2696	8425.82	10852.7	12188.7		20042	1114.38	2932.26	324.776	10489.1	1557.56
27.5	20912.9	18471.2	20546	3281.57	2707.84	2676.17	8440.5	10932.7	12137		19976.7	1075.01	2888.53	278.222	10503.4	1539.33
27.55	20943.6	18458.2	20553.8	3350.41	2695.98	2674.74	8477.52	10877.4	12187.6		19985.2	1091.41	2907.05	313.627	10514.2	1536.24
27.6	20892.4	18502.8	20474.6	3353.49	2700.08	2720.13	8532.9	10867.2	12124.1		19956.6	1042.06	2924.57	303.402	10508	1487.92
27.65	20906.4	18470.7	20564.7	3302.28	2721.77	2696.15	8471.69	10814.6	12164.7		19980.6	1076.72	2906.73	279.891	10483.7	1525.7
27.7	20823.6	18518.2	20499.4	3341.94	2690.65	2691.18	8478.83	10795.4	12131.3		19947.1	1018.99	2907.92	306.896	10468.5	1508.94
27.75	20844	18562	20466.8	3341.68	2689.08	2691.76	8457.6	10825.7	12108.3		19957.6	998.75	2907.51	307.012	10463.9	1512.18
27.8	20958	18509.7	20590.6	3327.6	2700.31	2731.89	8450.23	10821.1	12129.3		20019.4	1078.03	2919.93	288.551	10466.9	1522.72
27.85	20915.6	18531.8	20476.5	3346.14	2687.66	2706.39	8392.05	10788.9	12167.1		19974.7	1035.88	2913.4	306.092	10449.3	1559.75
27.9	20934.4	18482.4	20500.3	3304.19	2671.57	2713.47	8459.54	10757.5	12078.7		19972.4	1068.39	2896.41	288.852	10431.9	1495.34
27.95	20961	18488.3	20489.9	3346.22	2709.24	2682.84	8374.01	10802.6	12099.7		19979.7	1071.99	2912.77	306.688	10425.4	1544.2
28	20899.2	18485.6	20434.9	3343.7	2695.78	2666.38	8369.59	10709.6	12005.2		19939.9	1045.66	2901.95	312.591	10361.4	1504.5
28.05	20896.4	18489.2	20455.4	3309.58	2701.38	2663.53	8324.94	10833.6	12042.1		19947	1046.45	2891.5	296.031	10400.2	1548.17
28.1	20932.7	18420.8	20389.6	3349.96	2677.74	2676.95	8271.68	10860.7	12111.9		19914.4	1079.13	2901.55	317.075	10414.8	1599.15
28.15	20855.5	18398.8	20342	3359.06	2724.01	2716.67	8324.1	10773.8	12086.8		19865.4	1058.07	2933.25	301.111	10394.9	1559.31
28.2	20837.7	18461.2	20390.1	3438.37	2716.3	2696.39	8403.2	10827.7	12100.5		19896.3	1031.13	2950.35	345.177	10443.8	1533.62
28.25	20847.8	18426.9	20412.6	3324.68	2688.62	2715.53	8340.75	10781.6	12108.4		19895.8	1053.76	2909.61	293.703	10410.2	1560.38
28.3	20854.7	18409	20395.3	3375.48	2684.16	2700.09	8314.09	10770.7	12042.6		19886.3	1061.32	2919.91	322.201	10375.8	1547.56
28.35	20862.8	18486.9	20366.7	3369.3	2727.91	2689.07	8271.2	10781.8	11977.2		19905.5	1023.33	2928.76	311.913	10343.4	1544.41
28.4	20773	18447	20364.7	3377.38	2669.73	2676.32	8302.7	10734.9	12058.5		19861.6	1014.02	2907.81	332.045	10365.4	1555.4
28.45	20894.7	18325.5	20321.3	3322.24	2728.71	2683.1	8318.28	10716.1	11970.3		19847.2	1101.18	2911.35	291.14	10334.9	1515.1
28.5	20799.9	18366	20435.4	3356.99	2673.37	2690.27	8216.31	10701.9	11948.2		19867.1	1071.83	2906.88	318.353	10288.8	1551.27
28.55	20784.1	18417.6	20365.6	3374.8	2734.98	2675.19	8205.1	10693.3	11961.5		19855.8	1031.18	2928.32	316.649	10286.6	1560.25
28.6	20871.7	18414.7	20380.4	3306.25	2707.35	2689.43	8234.72	10653.5	11986.6		19888.9	1061.57	2901.01	286.643	10291.6	1552.92
28.65	20949.5	18369.8	20259.4	3366.52	2705.86	2650.15	8247.53	10619.7	11883.4		19859.6	1090.44	2907.51	325.367	10250.2	1507.16
28.7	20792.9	18349.5	20382.9	3351.27	2693.28	2687.19	8214.61	10547.6	11972.9		19841.8	1068.4	2910.58	311.624	10245	1549.15
28.75	20811.7	18315.5	20325.9	3357.96	2735.33	2677.86	8167.51	10537.1	11974.2		19817.7	1080.58	2923.72	307.953	10226.3	1569.56
28.8	20867.2	18298.3	20314.9	3350.17	2755.23	2657.65	8184.11	10512.5	11954.6		19826.8	1104.11	2921.01	306.063	10217.1	1553.4
28.85	20902.4	18400.6	20269.4	3374.69	2702.5	2712.11	8236.51	10581.3	11873.8		19857.5	1062.1	2929.77	314.631	10230.6	1505.5
28.9	20907	18399.8	20231.7	3376.23	2686.71	2687.68	8176.15	10569.9	11883.1		19846.1	1059.24	2916.88	324.813	10209.7	1534.63
28.95	20833.3	18372.5	20213.2	3305.67	2745.72	2702.29	8164.49	10547.1	11883.4		19806.3	1045	2917.89	274.775	10198.3	1538.14
29	20804.2	18432.4	20218.7	3372.33	2751.29	2682.93	8236.54	10606.9	11875.5		19818.4	1008.82	2935.52	310.132	10239.6	1508.13
29.05	20710.1	18280.1	20264.4	3356.79	2740.08	2780.88	8222.61	10490.3	11908.7		19751.5	1056.24	2959.25	281.599	10207.2	1518.09
29.1	20802.3	18361.3	20258.8	3361.38	2721.14	2672.24	8198.23	10552.7	11836.8		19807.5	1046.42	2918.25	313.972	10195.9	1506.73
29.15	20873.4	18253.6	20247.6	3323.73	2716.95	2707.89	8238.26	10534.9	11814.8		19791.5	1117.08	2916.19	288.195	10196	1479.63
29.2	20788.8	18265	20335.5	3341.44	2718.98	2710.76	8162.95	10480.3	11835.8		19796.4	1098.57	2923.73	295.389	10159.7	1516.49
29.25	20816.1	18309.1	20244.6	3317.61	2716.21	2710.44	8124.9	10555.5	11729.8		19789.9	1072.78	2914.75	284.872	10136.7	1501.18
29.3	20800.9	18214.5	20270.9	3307.35	2743.55	2707.46	8107.73	10541.2	11776.6		19762.1	1115.53	2919.45	274.682	10141.8	1524.2
29.35	20768.8	18281.7	20185.4	3317.62	2688.12	2694.33	8168.64	10557.7	11676.7		19745.3	1061.96	2900.02	295.298	10134.4	1463.11
29.4	20880.8	18378.3	20280.5	3357.48	2724.22	2652.24	8136.63	10499.4	11766.5		19846.5	1066.72	2911.31	316.851	10134.2	1504.23
29.45	20795.3	18281.7	20237.3	3332.94	2707.61	2717.42	8164.88	10470	11765.5		19771.4	1077.74	2919.32	292.498	10133.5	1489.08
29.5	20779.3	18299.1	20274.4	3355.11	2713.29	2684.2	8113.27	10471.6	11745.8		19784.3	1070.2	2917.53	309.644	10110.2	1504.82
29.55	20738.8	18258.2	20261.6	3321.67	2720.71	2717.7	8098.14	10514.6	11771.5		19752.9	1074.69	2920.03	284.006	10128.1	1524.34
29.6	20740.2	18254.9	20230.1	3333.19	2739.84	2689.36	8060.4	10401.6	11780.2		19741.8	1071.8	2920.79	292.335	10080.7	1535.45
29.65	20760.3	18234.8	20163.9	3294.95	2710.59	2723.89	8042.27	10451.9	11730.9		19719.7	1077.82	2909.81	272.389	10075	1529.27
29.7	20745.9	18312.7	20235.1	3358.85	2703.44	2684.22	8085.56	10457.6	11674		19764.6	1047.59	2915.5	313.591	10072.4	1490.09
29.75	20721.3	18294.2	20276.3	3348.06	2715.14	2699.45	8051.02	10411.2	11726.5		19764	1055.01	2920.88	302.129	10062.9	1520.6
29.8	20792.2	18296.9	20249.2	3339.09	2720.59	2713.05	8035.38	10422.7	11773.6		19779.4	1071.52	2924.24	293.357	10077.2	1545.54
29.85	20679.7	18231.1	20169.3	3293.02	2708.14	2657.1	8048.07	10381.2	11763.4		19693.4	1054.74	2886.08	288.498	10064.2	1533.25
29.9	20636.4	18218.8	20118.6	3364.32	2748.56	2706.68	8005.51	10422.8	11718.4		19658	1039.37	2939.85	300.63	10048.9	1538.67
29.95	20634.7	18173.9	20168.4	3314.38	2729.34	2685.13	7938.75	10343	11668.5		19659	1067.24	2909.62	286.779	9983.41	1543.74
30	20689.6	18214.2	20032.8	3336.58	2697.13	2733.85	7922.25	10346.4	11698.8		19645.5	1047.05	2922.52	293.167	9989.14	1562.31
30.05	20625.1	18207.3	20002.1	3330.33	2686.8	2697.08	7964.05	10299.3	11665.6		19611.5	1024.96	2904.74	300.971	9976.3	1528.31
30.1	20595.5	18259.3	20046.1	3342.46	2737.39	2700.6	7977.17	10325.7	11664.2		19633.6	997.325	2926.82	294.286	9989	1523.91
30.15	20559.9	18118.7	20094.4	3331.27	2692.05	2655.4	7973.35	10327	11649.4		19591	1058.28	2892.91	310.329	9983.26	1520.3
30.2	20620.6	18189.3	20022.5	3327.68	2723.46	2712.29	7929.16	10249.3	11566		19610.8	1034.41	2921.14	287.501	9914.82	1503.45
30.25	20555.3	18128.2	20081.1	3298.55	2724.57	2702.39	7971.06	10264.4	11586.8		19588.2	1050.35	2908.5	275.953	9940.74	1493.74
30.3	20538	18187.6	19991.2	3340	2703.22	2712.36	7948.88	10310.5	11575.1		19572.2	1004.22	2918.53	298.049	9944.84	1502.82
30.35	20468.3	18132.7	20026.8	3307.48	2686.87	2686.71	7974.92	10291.2	11647.5		19542.6	1013.12	2893.69	292.598	9971.22	1516.31
30.4	20528.3	18186	20079.7	3281.4	2703.45	2723.98	7966.5	10295.4	11633.8		19598	1015.07	2902.94	267.74	9965.24	1515.27
30.45	20434.6	18126.6	20009.1	3312.24	2746.6	2686.44	7974	10321.7	11606		19523.5	1002.87	2915.09	281.899	9967.24	1503.8
30.5	20458.7	18087.9	20020.5	3298.87	2742.98	2698.24	7921.73	10278.8	11599.9		19522.3	1029.98	2913.36	273.205	9933.45	1521.31
30.55	20474.9	18178	20052.6	3330.24	2736.07	2681.47	7902.81	10208.5	11608.6		19568.5	998.233	2915.92	293.811	9906.64	1527.87
30.6	20515.6	18116.8	20009.3	3315.6	2720.13	2704.55	7977.66	10291.7	11585.7		19547.2	1032.36	2913.42	284.451	9951.7	1492.48
30.65	20377.9	18051.3	20053.3	3333.73	2677.24	2694.16	7901.47	10227.9	11535.7		19494.2	1028.82	2901.71	305.564	9888.34	1502.97
30.7	20583.4	18152.9	20085.4	3304.99	2698	2668.43	7941.52	10184.8	11618.3		19607.2	1048.29	2890.47	293.356	9914.85	1513.11
30.75	20554.9	18101.1	20077.2	3305.31	2745.71	2675.05	7964.67	10233	11576.6		19577.7	1062.23	2908.69	281.931	9924.75	1490.57
30.8	20599.6	18088.7	20074.8	3302.17	2731.2	2642.2	7920.39	10141	11512.4		19587.7	1081.39	2891.86	292.403	9857.94	1480.04
30.85	20577.8	18084.5	20069.7	3334.3	2720.98	2688.74	7916.69	10187.4	11545.2		19577.3	1075.75	2914.68	297.014	9883.11	1496.88
30.9	20448.7	18079.5	19970.7	3331.66	2675.4	2690.47	7936.44	10209.6	11524.9		19499.6	1023	2899.17	305.875	9890.29	1482.26
30.95	20478.2	18023.4	20004	3357.11	2682.19	2691.49	7916.8	10161.8	11470.8		19501.9	1063.22	2910.26	315.992	9849.81	1467.61
31	20452	17971.8	19980.9	3345.7	2693.38	2664.44	7911.89	10108.7	11447.1		19468.2	1075.51	2901.17	314.547	9822.55	1457.35
31.05	20468.5	18024.9	19976.3	3335.69	2714.56	2712.81	7928.05	10103.3	11525.8		19489.9	1055.22	2921.02	293.218	9852.36	1479.43
31.1	20456.9	18001.1	19979.3	3289.35	2705.54	2702.36	7921.44	10069.8	11462.3		19479.1	1063.12	2899.09	275.964	9817.82	1456.47
31.15	20484.5	18017.7	19937.6	3347.84	2707.75	2678.3	7895.03	10132.1	11471.3		19479.9	1057.81	2911.3	308.915	9832.81	1475.26
31.2	20411	17999.3	19914.4	3319.79	2714.38	2714.49	7868.45	10029.6	11431.5		19441.6	1039.82	2916.22	285.368	9776.51	1465.58
31.25	20438.8	18052.3	19994.1	3306.71	2712.6	2724.67	7875.95	10013.4	11519.9		19495.1	1036.23	2914.66	277.263	9803.08	1495.06
31.3	20487.3	17938.4	19913.9	3309.87	2693.18	2674.47	7831.13	10039.3	11356.5		19446.5	1091.78	2892.51	295.222	9742.32	1454.47
31.35	20433.1	18015.5	19941.6	3301.62	2677.9	2700.62	7887.71	10060.4	11421.8		19463.4	1043.28	2893.38	288.821	9789.95	1455.39
31.4	20435.4	17986.8	19898.1	3367.52	2710.5	2698.59	7820.5	10116.3	11422.6		19440.1	1050.78	2925.54	312.565	9786.46	1488.92
31.45	20435.5	17967.1	19792.3	3322.98	2680.14	2691.2	7812.89	10096.4	11439.7		19398.3	1045.53	2898.1	300.464	9783.03	1497.15
31.5	20363.7	17995.4	19817.3	3360.63	2728.01	2716.74	7742.25	10111.9	11397.8		19392.1	1012.52	2935.13	300.912	9750.65	1514.07
31.55	20354.5	17957.8	19946.4	3326.16	2720.67	2693.48	7823.74	10121.1	11377.9		19419.6	1046.96	2913.44	292.052	9774.25	1471.56
31.6	20324.4	17959.1	19763.8	3277.02	2720.54	2717.79	7803.91	10126	11381.1		19349.1	1009.17	2905.11	262.978	9770.34	1481.89
31.65	20344.9	17934.1	19979.8	3285.39	2701.58	2718	7765.73	10114.5	11393		19419.6	1060.94	2901.66	271.425	9757.74	1502.16
31.7	20314.3	17995.7	19865.1	3278.26	2716.44	2724.82	7719.64	10101.6	11364.1		19391.7	1004.02	2906.5	262.893	9728.46	1511.06
31.75	20365	17888.5	19903.1	3245.57	2699.43	2700.28	7783.54	10064.9	11445.5		19385.5	1075.2	2881.76	257.256	9764.65	1509.99
31.8	20299.2	17937	19828	3299.47	2675.66	2680.72	7730.62	9973.38	11363		19354.7	1020.76	2885.28	292.881	9688.99	1496.47
31.85	20363.6	17885.3	19719.1	3297.83	2694.99	2670.61	7747.37	10038.7	11368.5		19322.7	1049.89	2887.81	290.101	9718.18	1495.6
31.9	20252.3	17912.1	19747.7	3368.68	2685.75	2684.64	7720.17	10079.6	11373.8		19304	1005.55	2913.03	322.196	9724.52	1512.57
31.95	20358.5	17995.9	19808.5	3344.8	2729.68	2643.51	7822.69	10029.8	11374		19387.6	1009.42	2905.99	312.269	9742.17	1464.01
32	20284.5	17940.1	19793.1	3315.76	2700.46	2682.79	7790.16	10047.2	11378.9		19339.2	1009.47	2899.67	294.306	9738.75	1481.24
32.05	20391.2	17895.9	19751.6	3348.66	2679.56	2728.5	7701.53	9983.29	11411.1		19346.2	1058.23	2918.91	304.54	9698.65	1527.75
32.1	20461.9	17942.3	19757.9	3365.09	2693.74	2684.29	7770.65	9978.59	11407.6		19387.4	1061.44	2914.37	318.728	9718.96	1496.09
32.15	20328.3	17915	19765.3	3359.44	2696.81	2698.08	7716.33	9909.58	11404.7		19336.2	1030.9	2918.11	312.068	9676.86	1514.73
32.2	20272.3	17820	19754	3392.16	2726.38	2715.21	7745.4	9934.77	11302.7		19282.1	1055.3	2944.59	316.518	9660.97	1465.13
32.25	20254.6	17867.6	19839.1	3306.03	2727.15	2691.13	7708.75	9949.58	11370.3		19320.4	1041.22	2908.1	281.763	9676.22	1507.28
32.3	20415.2	17823.2	19794.9	3284.86	2687.51	2666.3	7685.94	9986.34	11320.2		19344.4	1105.1	2879.55	286.728	9664.17	1501.08
32.35	20266.8	17897.8	19786.5	3314.68	2696.89	2683.82	7694.3	9936.91	11267.7		19317	1022.52	2898.46	294.356	9632.98	1474.59
32.4	20332.1	17877.1	19714.5	3295.12	2735.84	2681.24	7682.52	9926.7	11238.3		19307.9	1042.65	2904.07	277.414	9615.85	1468.2
32.45	20319.9	17913.4	19673.7	3337.78	2724.03	2669.98	7637.47	9854.57	11294.9		19302.3	1016.93	2910.6	302.871	9595.64	1504.32
32.5	20270.5	17867.6	19774.9	3339.45	2738.7	2680.6	7575.66	9903.46	11261.2		19304.3	1035.89	2919.58	297.839	9580.12	1521.9
32.55	20318.3	17905.3	19745.6	3318.44	2668.81	2683.15	7619.31	9829.11	11173.5		19323.1	1029.41	2890.13	302.918	9540.64	1465.26
32.6	20161.9	17922.7	19683.6	3360.53	2711.36	2682.89	7485.66	9886.26	11260		19256.1	962.845	2918.26	312.948	9543.98	1559.77
32.65	20234.8	17799.6	19663.6	3299.94	2691.71	2672	7563.42	9871.09	11258.2		19232.6	1039.81	2887.88	291.477	9564.24	1523.91
32.7	20148.5	17788.4	19733.6	3332.9	2701.34	2670.19	7557.14	9840.99	11215.8		19223.5	1028.81	2901.47	305.328	9537.99	1508.94
32.75	20260.7	17790.1	19669.1	3327.84	2714.97	2685.74	7530.51	9850.19	11155.8		19240	1053.28	2909.52	296.037	9512.16	1499.19
32.8	20194.2	17813.6	19795.4	3274.54	2712.36	2680.88	7592.11	9783.11	11186		19267.7	1041.03	2889.26	272.737	9520.41	1478.91
32.85	20137.3	17789.4	19710.8	3322.99	2692.59	2647.4	7530.67	9910.46	11134.8		19212.5	1021.23	2887.66	308.377	9525.3	1496.36
32.9	20149.7	17711.9	19737.8	3356	2729.07	2671.16	7543.96	9852.68	11190.2		19199.8	1065.45	2918.74	310.092	9528.96	1506.09
32.95	20177.2	17764.4	19787	3324.09	2722.62	2694.86	7555.58	9863.9	11117.5		19242.8	1057.5	2913.86	290.298	9512.34	1475.26
33	20132.3	17728.9	19761.9	3334.97	2682.04	2702.65	7562.62	9840.08	11115.9		19207.7	1056.54	2906.55	303.053	9506.2	1469.7
33.05	20106.7	17760.7	19731.2	3322.21	2707.55	2702.39	7585.03	9870.01	11144.3		19199.5	1028.86	2910.72	290.979	9533.11	1472.46
33.1	20117.2	17810.6	19701.5	3353.14	2672.56	2672.43	7589.82	9764.36	11110.9		19209.8	1003.8	2899.38	320.859	9488.35	1450.66
33.15	20091.1	17735.4	19724.8	3325.92	2700.14	2701.47	7545.09	9861.35	11004.8		19183.8	1035	2909.18	294.682	9470.42	1439.22
33.2	20147.1	17743.8	19646	3317.48	2725.66	2663.41	7568.49	9817.45	11062		19179	1035.25	2902.18	294.758	9482.65	1445.74
33.25	20130.4	17727.9	19829.7	3338.77	2721.35	2720.77	7544.9	9880.75	11057.3		19229.3	1068.75	2926.96	291.193	9494.31	1459.73
33.3	20104	17757.1	19648.4	3320.05	2670.35	2679.06	7585.71	9788.14	11025.6		19169.8	1016.12	2889.82	304.239	9466.5	1422.65
33.35	20092.7	17729.1	19733.5	3347.72	2697.2	2681.82	7507.33	9835.34	11028.8		19185.1	1039.93	2908.91	310.347	9457.17	1462.31
33.4	20141.3	17732.8	19800	3291.41	2665.13	2696.03	7542.68	9833.23	11018.6		19224.7	1064.06	2884.19	288.224	9464.85	1442.76
33.45	20099.4	17654.2	19693.5	3275.01	2706.2	2694.39	7491.61	9816.2	10996.5		19149	1069.89	2891.87	270.969	9434.78	1456.07
33.5	20083	17638.5	19618.2	3311.27	2683.95	2725.55	7469.77	9785.42	10985.7		19113.2	1059.93	2906.92	286.42	9413.64	1459.26
33.55	20072	17628.5	19662.1	3333.11	2690.6	2689.06	7543.16	9771.36	10971.3		19120.9	1068.46	2904.26	303.245	9428.6	1420.35
33.6	20109	17584.6	19604	3324.49	2703.52	2669.86	7482.15	9790.3	11031.3		19099.2	1090.68	2899.29	300.974	9434.59	1470.61
33.65	20116.4	17644.4	19622.4	3323.25	2713.17	2694.3	7493.42	9663.77	11030.2		19127.7	1068.1	2910.24	292.145	9395.81	1456.28
33.7	20025.5	17622.3	19670.8	3299.08	2696.11	2693.77	7495.25	9695.05	11004.1		19106.2	1059.19	2896.32	284.795	9398.14	1447.8
33.75	20003.7	17690.8	19640.8	3345.47	2705.7	2690.54	7528.03	9666.03	10986.1		19111.8	1015.65	2913.91	305.227	9393.39	1424.85
33.8	20069.7	17697.1	19569.2	3318.9	2716.68	2650.2	7483.88	9657.3	11002.6		19112	1021.13	2895.26	300.783	9381.25	1449.69
33.85	20012	17690	19568.3	3340.09	2679.02	2663.23	7496.34	9739.8	11003		19090.1	1006.45	2894.11	315.421	9413.03	1450.1
33.9	20067.3	17660	19510.8	3287.99	2689.47	2731.84	7478.19	9669.49	10904.8		19079.3	1029.03	2903.1	272.71	9350.83	1416.94
33.95	20072.2	17639.2	19434.1	3315.16	2681.72	2661.56	7472.99	9593.88	10992.7		19048.5	1029.99	2886.14	303.471	9353.19	1446.96
34	19975.5	17584.4	19460.1	3308.22	2702.88	2667.03	7427.73	9588.84	10954.1		19006.7	1027.46	2892.71	294.176	9323.55	1451.79
34.05	19957.3	17689.4	19494.6	3316.67	2712.49	2687.15	7407.99	9570.3	10972.5		19047.1	978.443	2905.44	290.968	9316.94	1466.21
34.1	19974.7	17634.5	19521.2	3343.32	2705.67	2675.89	7430.36	9606.49	10931.9		19043.5	1013.34	2908.29	307.852	9322.91	1443.49
34.15	19961.8	17553.6	19446.2	3334.28	2686.07	2695.75	7444.37	9603.39	10859.9		18987.2	1035.34	2905.37	303.312	9302.56	1410.53
34.2	19929.2	17628.5	19582.9	3311.81	2696.6	2692.95	7418.36	9591.43	10881.4		19046.9	1012.88	2900.45	290.875	9297.05	1429.01
34.25	20026.6	17694.3	19488.5	3316.15	2667.96	2658.11	7467.24	9569.45	10957.6		19069.8	997.096	2880.74	307.906	9331.43	1434.83
34.3	19973.8	17599.7	19531.6	3310.73	2720.94	2677.76	7426.23	9578.98	10852.3		19035	1030.85	2903.15	288.746	9285.84	1413.98
34.35	19996.7	17617.9	19508.8	3322.05	2729.68	2646.45	7387.42	9553.78	10755.7		19041.1	1025.89	2899.39	300.789	9232.29	1393.74
34.4	19891.8	17623.9	19450.1	3308.61	2712.26	2699.69	7428.49	9573.08	10762.9		18988.6	981.693	2906.85	284.132	9254.82	1379.73
34.45	19940.4	17724	19578.2	3328.44	2712.71	2703.8	7407.87	9649.52	10759.1		19080.9	970.807	2914.98	292.381	9272.17	1393.92
34.5	19890.3	17656.7	19602.7	3299.37	2690.95	2658.46	7366.69	9619.01	10764.5		19049.9	992.076	2882.93	294.767	9250.06	1411.46
34.55	19833.5	17608.9	19420.8	3325.15	2709.23	2678.02	7376.61	9624.52	10793.3		18954.4	966.206	2904.13	297.978	9264.8	1417.84
34.6	19917.1	17631.4	19408.8	3326.7	2703.93	2689.72	7353.8	9632.24	10728.2		18985.8	979.939	2906.79	296.982	9238.07	1405.49
34.65	19931.6	17517.1	19406.5	3328.95	2717.71	2684.3	7342.53	9660.97	10822.6		18951.7	1036.85	2910.32	296.328	9275.37	1446.66
34.7	19867.5	17545.6	19472.3	3276.21	2718.65	2690.18	7334.09	9564.92	10780.8		18961.8	1014.33	2895.01	269.796	9226.61	1427.31
34.75	19865.9	17493.3	19335.9	3317.98	2690.24	2716.12	7327.14	9540.11	10864.4		18898.4	1016.82	2908.11	290.011	9243.88	1459.19
34.8	19862.2	17615	19382.6	3289.68	2693.6	2693.14	7256.83	9572.81	10853.6		18953.3	966.324	2892.14	281.105	9227.74	1488.5
34.85	19894.5	17530.8	19369.6	3373.21	2709.1	2689.62	7319.4	9483.86	10831.7		18931.6	1013.43	2923.97	317.757	9211.66	1446.75
34.9	19916.7	17527.4	19338.5	3293.33	2686.55	2663.19	7305.62	9506.08	10787.7		18927.5	1017.81	2881.02	291.698	9199.81	1437.97
34.95	19854.5	17565.9	19254.8	3292.2	2684.02	2702.33	7304.88	9484.52	10760.3		18891.8	968.919	2892.85	282.481	9183.25	1426.68
35	19813.7	17448.7	19395.6	3306.84	2724.07	2690.89	7366.98	9549.1	10824.6		18886	1030.54	2907.27	282.867	9246.89	1427.65
35.05	19860.2	17579.9	19317.2	3289.01	2693.89	2685.62	7365.05	9468.21	10723.8		18919.1	972.558	2889.5	282.511	9185.7	1385.7
35.1	19793.4	17461.4	19282.2	3262.5	2703.52	2685.78	7288.48	9437.48	10775.4		18845.7	1000.82	2883.93	267.783	9167.12	1436.3
35.15	19904.8	17494.6	19270.7	3299.09	2695.01	2690.44	7363.7	9436.27	10817.3		18890	1020.13	2894.85	285.85	9205.76	1419.31
35.2	19716	17574.5	19354	3350.06	2730.62	2632.68	7296.88	9449.66	10763		18881.5	935.914	2904.46	317.617	9169.84	1428.79
35.25	19861.2	17566.4	19311.4	3287.17	2689.43	2645.67	7305.79	9428.17	10747.6		18913	978.273	2874.09	292.637	9160.53	1417.81
35.3	19915	17493.5	19344.1	3310.17	2728.25	2645.09	7262.03	9410.5	10747.4		18917.5	1033.59	2894.5	295.873	9139.97	1435.69
35.35	19816.4	17512.6	19241.4	3245.41	2730.99	2658.19	7240.98	9380.4	10688.4		18856.8	979.071	2878.2	261.358	9103.25	1420.97
35.4	19841.5	17453.9	19293.5	3292.93	2694.91	2681.53	7238.6	9406.96	10666.5		18862.9	1021.16	2889.79	285.116	9104.01	1415.72
35.45	19749	17508.8	19282	3299.81	2703.72	2692.98	7136.95	9354.45	10668.6		18846.6	964.992	2898.84	283.564	9053.33	1457.43
35.5	19841.8	17538.1	19359	3342.02	2690.38	2694.96	7198.83	9395.27	10628.5		18913	991.962	2909.12	306.113	9074.2	1418.44
35.55	19841.4	17426.9	19259.3	3286.98	2738.38	2698.41	7225.63	9346.22	10607.4		18842.5	1028.81	2907.92	268.529	9059.75	1395.38
35.6	19803.4	17505.6	19277.1	3280.59	2695.25	2683.44	7195.9	9352.07	10661.4		18862	982.911	2886.43	278.759	9069.77	1428.78
35.65	19781.1	17462.4	19342.7	3310.5	2705.41	2703.57	7166.88	9331.28	10654.6		18862.1	1005.78	2906.49	285.677	9050.92	1437.59
35.7	19751.1	17422.9	19213.2	3348.83	2649.03	2676.42	7173.6	9340.56	10670.5		18795.7	995.262	2891.43	323.627	9061.56	1441.18
35.75	19824	17436.9	19233	3279.47	2717.53	2682.89	7222.69	9316.58	10594.2		18831.3	1015.09	2893.3	273.433	9044.48	1389.79
35.8	19810.5	17503	19311.4	3291.36	2695.04	2689.49	7211.43	9298.2	10572.8		18874.9	991.295	2891.96	282.424	9027.48	1385.57
35.85	19748.8	17415.9	19289.5	3284.63	2689.61	2669.1	7195.76	9361.27	10691		18818	1009.06	2881.11	285.454	9082.67	1440.46
35.9	19759.3	17473.6	19232.1	3310.12	2718.46	2672.14	7175.5	9329.33	10681.3		18821.7	977.212	2900.24	290.448	9062.04	1443.67
35.95	19778.2	17454.1	19210.2	3224.12	2736.48	2692.09	7172.72	9259.49	10656.5		18814.2	989.282	2884.23	241.02	9029.58	1431.52
36	19840.6	17469.5	19229.3	3274	2730.4	2686.7	7113.5	9237.68	10672.7		18846.5	1005.13	2897.03	267.151	9007.95	1462.07
36.05	19606.1	17373.7	19363.1	3306.59	2697.08	2649.03	7155.67	9273.64	10618.5		18781	1000.03	2884.24	299.295	9015.95	1425.4
36.1	19707	17301.3	19301.9	3320.01	2715.63	2655.23	7145.57	9240.21	10685.6		18770.1	1051.63	2896.95	300.158	9023.78	1453.28
36.15	19675.7	17300.4	19327.8	3293.16	2708.07	2686.18	7178.92	9275.83	10599.6		18767.9	1047.42	2895.8	281.119	9018.12	1408.33
36.2	19723.9	17339.5	19195.4	3313.7	2691.07	2663.25	7131.83	9333.77	10629.6		18752.9	1022.47	2889.34	300.281	9031.74	1443.84
36.25	19656.4	17464.4	19212	3365.81	2706.24	2675.47	7105.63	9307.68	10654.1		18777.6	946.124	2915.84	318.421	9022.47	1462.63
36.3	19654.3	17413.2	19244.8	3307.8	2700.67	2651.72	7132.17	9331.12	10591.6		18770.8	974.393	2886.73	298.41	9018.31	1429.54
36.35	19576	17317.6	19224.8	3326.66	2717.17	2658.2	7099.08	9303.28	10536.1		18706.1	992.24	2900.68	302.176	8979.48	1421.71
36.4	19615.1	17454	19162.3	3331.53	2662.37	2673.57	7103.95	9327.1	10680.8		18743.8	930.588	2889.16	312.84	9037.29	1474.56
36.45	19665.6	17263	19224.4	3249.08	2708.93	2677.84	7045.29	9334.35	10559.1		18717.6	1044.26	2878.62	262.263	8979.59	1456.29
36.5	19602.1	17423.2	19137.5	3334.91	2704.3	2649.4	7007.72	9160.25	10619.7		18720.9	937.059	2896.21	311.02	8929.22	1483.6
36.55	19627.9	17361.6	19202.9	3301.71	2678.43	2703.87	7093.16	9162.1	10621.6		18730.8	983.558	2894.67	288.007	8958.96	1447.63
36.6	19689.2	17356.2	19246	3343.45	2740.25	2678.39	7031.33	9214.61	10509.8		18763.8	1011.65	2920.7	299.997	8918.59	1435.44
36.65	19693.2	17389.9	19200.3	3324.02	2713.74	2671.19	7066.17	9169.28	10510.6		18761.1	990.276	2902.98	298.225	8915.35	1417.6
36.7	19635.4	17311.1	19147.9	3353.2	2722.72	2667.54	7052.79	9206.76	10550.7		18698.1	1000.75	2914.49	311.035	8936.76	1440.73
36.75	19626.4	17356	19134	3284.53	2716.01	2650.33	7013.93	9242.89	10498.5		18705.5	975.145	2883.62	284.75	8918.43	1440.94
36.8	19682.3	17368.8	19125.2	3315.68	2697.2	2658.93	7088.37	9218.19	10511.4		18725.4	985.858	2890.61	300.981	8939.32	1411.29
36.85	19598.8	17244.5	19122.1	3283.88	2732.45	2738.43	7084.44	9198.71	10483.5		18655.1	1016.3	2918.25	258.551	8922.21	1401.35
36.9	19572.2	17324	19174.9	3284.43	2724.36	2666.48	6994.99	9252.22	10494.1		18690.4	979.665	2891.75	278.664	8913.78	1448.42
36.95	19603.6	17240.3	19107.1	3293.34	2713.58	2678.24	7006.1	9155.59	10541.8		18650.3	1017.4	2895.05	281.998	8901.17	1454.61
37	19621.6	17318.1	19159.3	3302.44	2650.41	2656.44	7017.74	9165.73	10517.2		18699.7	994.953	2869.76	305.958	8900.24	1440.94
37.05	19556.9	17358.9	19154.2	3319.24	2733.26	2669.11	7010.62	9148.25	10447.9		18690	955.491	2907.2	292.53	8868.92	1417.1
37.1	19664.3	17309.6	19037.6	3320.03	2708.62	2684.94	6992.88	9133.86	10366.3		18670.5	995.708	2904.53	293.96	8831	1393.73
37.15	19616.3	17274.2	19037	3249.21	2713.27	2671.39	7025.27	9173.33	10437.1		18642.5	996.028	2877.96	263.074	8878.58	1408.4
37.2	19610.7	17305.5	19166.5	3297.93	2698.21	2686.96	6972.11	9167.14	10410		18694.2	998.605	2894.37	285.401	8849.73	1421.33
37.25	19700.4	17321.8	19136.3	3279.26	2696.71	2686.84	6972.9	9201.25	10389.3		18719.5	1014.79	2887.6	276.969	8854.49	1416.14
37.3	19569.2	17338.9	19056.4	3327.7	2670.38	2704.28	6985.44	9124.81	10453.7		18654.8	953.745	2900.79	302.189	8854.64	1428.73
37.35	19657.1	17267.8	19079.3	3256.56	2687.98	2690.65	6963.91	9143.47	10416.7		18668.1	1017.86	2878.4	267.405	8841.35	1425.68
37.4	19572.7	17187.7	19020.3	3316.03	2680	2674.13	6963.29	9118.86	10473.9		18593.5	1019.36	2890.05	301.221	8852	1445.56
37.45	19561.4	17197.6	19159.9	3378.44	2666.82	2657.03	6953.29	9110.79	10475.4		18639.6	1032.77	2900.76	337.794	8846.49	1449.98
37.5	19546.8	17305	19065.9	3307.66	2695.84	2671.14	6916.44	9013.11	10445.7		18639.2	963.647	2891.55	294.409	8791.76	1449.3
37.55	19413.1	17250.7	19106.1	3291.69	2669.21	2677.62	6963.3	9103.9	10381.7		18590	955.252	2879.51	291.476	8816.28	1410.28
37.6	19549	17227.2	19093.4	3303.95	2726.53	2678.59	6898.55	9046.14	10368.7		18623.2	1004.5	2903.02	284.173	8771.13	1429.96
37.65	19555.8	17181.9	19010	3318.36	2685.97	2702.04	6869.32	9004.1	10373.4		18582.6	1015.18	2902.12	294.397	8748.95	1441.89
37.7	19451.7	17193.8	19020.4	3297.8	2722.8	2680.86	6971.13	8982.14	10338.2		18555.3	978.686	2900.48	281.463	8763.81	1383.23
37.75	19583.8	17242.6	19002	3313.61	2686.23	2681.86	6926.36	9060.16	10430.3		18609.5	995.295	2893.9	296.784	8805.6	1441.75
37.8	19498	17150.7	19050	3332.55	2694.97	2697.11	6953.21	9049.45	10394.7		18566.2	1017.52	2908.21	300.058	8799.12	1416.09
37.85	19432.2	17139.1	19021.1	3292.61	2713.42	2642.82	6883.91	9025.65	10414.6		18530.8	998.294	2882.95	291.102	8774.71	1452.27
37.9	19407.5	17093.5	19074.1	3283.27	2717.19	2720.82	6851.04	8919.39	10374.5		18525	1021.37	2907.09	266.005	8714.97	1445.68
37.95	19352.6	17117.6	19059.5	3301.18	2710.88	2689.77	6869.89	8985.3	10339.9		18509.9	991.745	2900.61	283.378	8731.69	1427.92
38	19443.4	17116.3	18978.8	3323.38	2698.34	2658.24	6903.6	8999.23	10310.3		18512.8	1005.55	2893.32	304.538	8737.72	1403.03
38.05	19449.4	17081.5	19030.4	3269.9	2697.22	2655.07	6890.58	9001.35	10264.5		18520.4	1031.77	2874.06	280.427	8718.8	1391.8
38.1	19500.4	17167	19042.7	3289.01	2690.72	2697.18	6969.95	8949.36	10229.9		18570	1009.55	2892.3	280.526	8716.41	1341.04
38.15	19399.8	17211.9	18907.7	3330.13	2713.28	2715.78	6821.35	8922.78	10320.2		18506.5	937.182	2919.73	290.199	8688.12	1438.02
38.2	19327.4	17119.5	18972.7	3261.72	2708.88	2669.22	6851.54	8998.92	10306.9		18473.2	968.092	2879.94	270.443	8719.11	1424.44
38.25	19343.7	17115.5	18958.7	3336.08	2728.13	2694.22	6820.67	8964.24	10250.8		18472.6	972.418	2919.48	294.909	8678.58	1414.85
38.3	19391.5	17157	18887.6	3325.46	2668.87	2681.22	6877.24	8976.76	10365.2		18478.7	956.954	2891.85	306.653	8739.73	1433.77
38.35	19435.2	17174.5	18895.8	3343.56	2697.26	2659.82	6843.41	8982.77	10278.9		18501.8	964.045	2900.22	313.863	8701.68	1416.53
38.4	19306.8	17036.3	18895.6	3340.55	2704.31	2693.93	6841.93	8928.08	10218.4		18412.9	987.766	2912.93	302.401	8662.82	1391.16
38.45	19334.1	17084.2	18882	3284.35	2725.27	2645.23	6837.4	8945.91	10185.3		18433.4	971.759	2884.95	284.304	8656.2	1382.04
38.5	19426.4	17165.1	18879	3259.86	2721.21	2690.57	6857.57	8972.33	10225.3		18490.2	963.258	2890.55	261.444	8685.06	1389.78
38.55	19411.7	17161.3	18861.6	3280.68	2696.57	2697.51	6849.38	8918.94	10250.5		18478.2	957.91	2891.59	275.129	8672.94	1399.36
38.6	19452.6	17025.7	18874.4	3310.88	2701.9	2677.78	6883.97	9026.5	10120.8		18450.9	1035.02	2896.86	292.928	8677.09	1344.33
38.65	19416.8	17115.9	18966.2	3320.92	2686.66	2663.03	6835.12	8895.48	10245.9		18499.6	995.614	2890.21	304.715	8658.85	1402.48
38.7	19432.8	17099.4	18832.7	3289.51	2722.02	2674.91	6830.55	8895.04	10191.5		18455	989.365	2895.48	279.28	8639.02	1383.98
38.75	19327.1	17161.2	18837.2	3296.16	2667.64	2710.09	6801.08	8914.35	10209.4		18441.8	927.381	2891.3	286.807	8641.6	1404.72
38.8	19357	17093.9	18880.8	3296.01	2706.67	2708.29	6761.42	8820.83	10222.7		18443.9	974.2	2903.66	277.433	8601.64	1421.52
38.85	19294.7	17139.8	18808	3257.7	2691.78	2686.35	6798.12	8869.52	10154.4		18414.2	922.741	2878.61	268.066	8607.33	1382.66
38.9	19302.3	17025.6	18836.5	3338.54	2701.03	2672.51	6711.39	8905.2	10224.2		18388.1	982.054	2904.03	307.468	8613.62	1448.86
38.95	19279.3	17035.1	18842.5	3276.66	2693.37	2714.48	6801.96	8814.31	10170.1		18385.6	971.498	2894.84	270.13	8595.46	1383.72
39	19226.2	17086.4	18803.9	3308.92	2699.25	2709.25	6722.99	8874.68	10192		18372.2	925.352	2905.8	285.072	8596.55	1429.8
39.05	19299.4	17019.5	18819.9	3276.97	2686.59	2700.81	6723.26	8807.87	10181.6		18379.6	981.482	2888.12	275.02	8570.91	1421.77
39.1	19228.3	17016.5	18880.1	3276.07	2719.13	2658.27	6730.67	8829.86	10232.9		18375	971.057	2884.49	278.002	8597.81	1439.17
39.15	19293.3	17025.2	18885.1	3340.07	2700.53	2668.55	6768.3	8820.3	10152.1		18401.2	987.137	2903.05	309.298	8580.23	1391.83
39.2	19345.8	17039.7	18850.2	3305.22	2665.95	2655.28	6747.36	8853.64	10204.3		18411.9	991.132	2875.49	303.901	8601.78	1422.5
39.25	19249.5	16951.4	18855.2	3327.32	2692.15	2723.48	6755.75	8756.42	10197.2		18352	1003.42	2914.32	292.318	8569.8	1411.15
39.3	19231.7	17019.5	18764.5	3267.93	2688.25	2683.76	6713.48	8825.96	10201.7		18338.6	952.006	2879.98	274.33	8580.38	1434.61
39.35	19319	17142.1	18740.1	3235.17	2726.42	2678.01	6816.2	8771.87	10168		18400.4	920.601	2879.87	252.013	8585.34	1374.69
39.4	19277	16973.8	18857	3297	2688.87	2687.95	6778.14	8780.91	10165.6		18369.3	1001.53	2891.27	286.893	8574.88	1390.57
39.45	19292.1	17091.4	18802.6	3293.16	2715.61	2715.33	6784.71	8783.17	10158.1		18395.4	943.468	2908.03	272.328	8575.31	1384.98
39.5	19386	17025.5	18707.4	3287.27	2714.62	2716.81	6836.19	8768.8	10119.9		18373	992.249	2906.23	269.439	8574.95	1347.54
39.55	19371.4	16992.5	18849	3233.8	2723.2	2698.17	6763.94	8807.23	10116.9		18404.3	1020.84	2885.05	246.811	8562.68	1379.71
39.6	19231.5	16976.3	18791	3295.46	2678.63	2657.71	6793.76	8838.33	10091.6		18332.9	975.996	2877.26	295.829	8574.55	1359.18
39.65	19234.1	17039.5	18734.8	3298.32	2703.61	2685.75	6785.66	8787.25	10042		18336.1	939.259	2895.89	284.651	8538.3	1341
39.7	19268.3	16968.3	18739.8	3335.21	2714.07	2698.57	6723.87	8838.39	10047.9		18325.5	983.601	2915.95	296.527	8536.71	1373.68
39.75	19241.9	17109.2	18763	3301.54	2719.44	2677.3	6704.86	8692.3	10041.2		18371.4	913.656	2899.43	284.856	8479.45	1370.34
39.8	19284.7	17080.1	18712.3	3348.81	2688.2	2683.64	6739.59	8745.69	10009.4		18359	934.068	2906.88	312.493	8498.23	1346.32
39.85	19259.6	17077.2	18650.9	3275.13	2676.66	2684.6	6688.53	8856.12	9977.26		18329.2	919.521	2878.79	280.268	8507.31	1365.09
39.9	19276.6	17018.7	18652.7	3304.46	2699.87	2701.29	6683.88	8795.31	9993.39		18316	952.011	2901.87	284.67	8490.86	1368.15
39.95	19199.1	16989.2	18687.2	3286.28	2688.44	2661.05	6652.22	8800.62	10024.3		18291.8	944.488	2878.59	288.493	8492.39	1393.81
40	19207.6	17048.2	18659.8	3285.89	2711.29	2705.4	6648.92	8725.68	10062.2		18305.2	916.514	2900.86	272.266	8478.94	1404.36
40.05	19225.7	17084.1	18640.9	3277	2674.36	2663.89	6597.1	8766.02	10056.8		18316.9	903.807	2871.75	286.584	8473.32	1427.51
40.1	19194.1	16979.2	18665.4	3329.29	2673.41	2679.24	6605.81	8755.85	9954.39		18279.6	944.497	2893.98	307.818	8438.68	1385.33
40.15	19122.2	17007.9	18603.9	3253.58	2708.59	2700.1	6747.34	8785.47	9965.88		18244.7	899.743	2887.42	258.934	8499.57	1329.42
40.2	19075.7	16997.3	18630	3300.61	2670.8	2703.85	6668.33	8691.87	9933.3		18234.3	893.446	2891.76	289.421	8431.17	1345.61
40.25	19082.9	16923.9	18666.3	3220.79	2680.28	2666.78	6696.2	8714.7	10014.4		18224.4	935.17	2855.95	258.039	8475.1	1365.2
40.3	19120.9	16953.6	18626.5	3290.85	2671.36	2695.74	6638.79	8675.68	9963.46		18233.7	927.381	2885.98	286.458	8425.98	1368.73
40.35	19098.7	16946.7	18664.6	3308.15	2693.71	2663.62	6592.27	8673.37	9928.69		18236.7	929.212	2888.5	296.993	8398.11	1375.92
40.4	19184.2	16855.3	18587.4	3305.66	2679.98	2672.33	6587.57	8635.08	9928.76		18208.9	987.727	2885.99	296.77	8383.8	1375.56
40.45	18995.4	17006.7	18541.6	3252.79	2706.13	2659.27	6671.25	8635.45	9910.88		18181.2	850.931	2872.73	269.425	8405.86	1332.5
40.5	19056.5	16779.9	18631.7	3272.8	2695.16	2688.79	6654.9	8639.39	9949.72		18156	988.416	2885.59	273.814	8414.67	1354.46
40.55	19024.1	16890	18583.9	3299.53	2718.38	2642.19	6629.99	8603.3	9942.46		18166	919.977	2886.7	293.569	8391.92	1360.54
40.6	19123.6	16794	18508.3	3281.47	2703.26	2692.03	6660.03	8564.75	9952.82		18142	985.673	2892.25	275.259	8392.53	1349.78
40.65	19011.8	16775	18512	3278.52	2718.82	2665.91	6680.6	8521.02	9936.96		18099.6	958.61	2887.75	277.163	8379.53	1333.16
40.7	19126.7	16896.4	18549.9	3312.99	2678.76	2689.43	6642.25	8565.57	9944.4		18191	945.247	2893.72	296.497	8384.07	1354.19
40.75	19159.3	16758.9	18481	3334.45	2712.28	2661.14	6568.06	8494	9851.38		18133.1	1010.34	2902.62	306.06	8304.48	1347.09
40.8	19114.6	16840.1	18610.5	3257.82	2665.97	2679.94	6527.54	8628.96	9894.3		18188.4	975.343	2867.91	275.766	8350.27	1388.53
40.85	19133.2	16802	18581.7	3304.02	2687.51	2667.39	6583.82	8582.93	9890.21		18172.3	994.738	2886.31	295.483	8352.32	1359.64
40.9	19081.2	16756	18676.5	3322.25	2704.62	2659.43	6595.92	8554.74	9804.54		18171.2	1014.27	2895.43	302.37	8318.4	1320.53
40.95	19039	16770.5	18675.2	3269.8	2682.87	2662.84	6556.23	8578.26	9804.29		18161.6	994.763	2871.84	281.52	8312.93	1339.22
41	19006.3	16783.7	18675.3	3266.73	2672.97	2676.1	6524.26	8527.68	9756.57		18155.1	979.111	2871.93	279.169	8269.5	1332.15
41.05	19079.8	16723.4	18620.1	3285.12	2709.35	2695.09	6523.54	8535.3	9772.91		18141.1	1019.86	2896.52	274.844	8277.25	1339.04
41.1	19028.7	16809.1	18556.2	3266.46	2698.74	2701.19	6506.73	8550.9	9768.41		18131.3	954.675	2888.8	267.049	8275.35	1345.76
41.15	19042	16794.5	18523.7	3293.44	2689.8	2688.42	6466.07	8591.6	9756.17		18120	960.866	2890.55	284.884	8271.28	1362.14
41.2	18995.8	16848.4	18522.3	3285.33	2662.38	2654.55	6546.47	8599.17	9754.18		18122.1	921.185	2867.42	295.526	8299.94	1326.52
41.25	19055.4	16819.2	18499.7	3295.85	2703.93	2683.16	6449.14	8548.17	9800.83		18124.8	950.611	2894.31	284.053	8266.05	1382.79
41.3	18999.8	16818.1	18509.4	3280.47	2690.22	2645.43	6543.26	8523.88	9731.29		18109.1	934.561	2872.04	289.379	8266.15	1314.2
41.35	18998.3	16757.7	18423.8	3264.85	2737.56	2675.63	6525.84	8456.87	9758.97		18059.9	950.211	2892.68	264.376	8247.22	1328.22
41.4	19036.9	16737.2	18476.5	3249.77	2708.47	2686.96	6483.32	8456.53	9814.08		18083.5	979.125	2881.74	260.391	8251.31	1367.5
41.45	19004.4	16689.8	18489.9	3237.66	2706.1	2679.86	6480.15	8540.04	9834.08		18061.4	992.361	2874.54	256.99	8284.75	1381.08
41.5	19056.8	16757.2	18497.2	3321.06	2678.91	2681.29	6495.71	8474.12	9765.45		18103.7	979.201	2893.75	302.153	8245.09	1344.66
41.55	19018.4	16782.7	18556.6	3298.69	2711.99	2648.61	6396.12	8461.24	9740.69		18119.2	963.691	2886.43	292.658	8199.35	1377.91
41.6	18863.6	16775.2	18537.7	3288.04	2678.45	2692.02	6450.45	8502.01	9820.3		18058.8	917.372	2886.17	284.219	8257.59	1386.55
41.65	19011.6	16665.1	18520.9	3300.41	2699.24	2657.58	6421.06	8430.31	9802.12		18065.8	1010.55	2885.75	293.709	8217.83	1388.46
41.7	18894.9	16703.5	18498.3	3244.48	2690.15	2683.82	6442.72	8437.02	9706.75		18032.2	953.401	2872.82	262.819	8195.5	1343.44
41.75	19018.3	16633.2	18504.3	3261.8	2752.47	2680.07	6408.47	8450.57	9739.55		18052	1024.89	2898.11	258.857	8199.53	1371.44
41.8	18910	16598.4	18645.2	3295.2	2687.18	2694.66	6412.83	8466.94	9754.46		18051.2	1032.95	2892.35	284.875	8211.41	1376.13
41.85	18997.4	16679.8	18550.6	3280.11	2682.06	2677.61	6487.72	8477.08	9696.55		18075.9	1003.92	2879.92	282.978	8220.45	1322.51
41.9	18949.9	16616.1	18482.3	3301.17	2735.08	2662.56	6416.58	8533.9	9738		18016.1	1008.18	2899.6	285.492	8229.49	1372.94
41.95	18961.4	16760.3	18542.3	3301.54	2697.69	2678.8	6436.19	8463	9640.73		18088	954.285	2892.67	289.212	8179.97	1323.46
42	18947.1	16720	18523.4	3314.68	2707.09	2677.38	6385.01	8443.42	9720.98		18063.5	965.631	2899.72	293.671	8183.14	1374.29
42.05	18926.8	16705.9	18429.7	3270.03	2671.29	2645.95	6395.99	8475.58	9750.19		18020.8	951.668	2862.42	288.409	8207.25	1382.43
42.1	18947.4	16738.8	18615.7	3273.21	2679.34	2670.75	6344.5	8446.13	9747.53		18100.6	972.4	2874.44	282	8179.39	1402.02
42.15	18861.1	16721	18475.6	3277.61	2652.56	2670.38	6409.09	8386.06	9650.37		18019.2	931.363	2866.85	290.54	8148.51	1333.86
42.2	18863.2	16790.4	18369.2	3295.35	2696.86	2682	6409.81	8365.88	9667.54		18007.6	884.009	2891.4	285.696	8147.74	1338.88
42.25	18888	16769.7	18506.3	3333.64	2679.84	2642.92	6366.38	8383.83	9689.62		18054.7	921.853	2885.47	317.267	8146.61	1367.04
42.3	18825.3	16690.8	18331.2	3320.9	2679.76	2644.34	6336.43	8352.48	9611.61		17949.1	912.359	2881.67	310.92	8100.18	1348.94
42.35	18866.8	16664	18424.4	3299.06	2696.01	2693.76	6361.15	8383.58	9616.09		17985.1	951.432	2896.27	284.813	8120.27	1341.81
42.4	18842.6	16640.1	18379	3237.73	2684.69	2685.98	6376.75	8352.08	9562.05		17953.9	948.051	2869.47	260.403	8096.96	1312.85
42.45	18720.1	16684.7	18424.6	3261.25	2685.97	2623.61	6302.78	8371.92	9638.85		17943.2	897.974	2856.94	287.016	8104.52	1375.01
42.5	18717.6	16616.6	18338.3	3278.14	2692.37	2681.57	6354.15	8368.53	9604.01		17890.8	914.264	2884.02	278.717	8108.9	1339.39
42.55	18802.7	16685.7	18317.4	3311.78	2706.37	2669.35	6381.84	8304.65	9562.65		17935.3	905.531	2895.83	294.504	8083.05	1307.98
42.6	18826.4	16662.7	18440.1	3239.22	2666.23	2674.64	6357.76	8405.81	9613.48		17976.4	942.209	2860.03	268.148	8125.68	1343.82
42.65	18758.5	16632.4	18377.5	3275.51	2689.45	2682.63	6325.48	8325.3	9636.5		17922.8	925.593	2882.53	277.895	8095.76	1361.43
42.7	18814.6	16608.7	18394.8	3280.73	2659.53	2687.77	6375.54	8347.06	9581.27		17939.4	956.42	2876.01	286.413	8101.29	1320.22
42.75	18821.2	16584.7	18400.4	3244.04	2652.23	2652.41	6348.24	8385.83	9531.75		17935.4	970.449	2849.56	278.939	8088.61	1316.55
42.8	18754.6	16521.9	18426.6	3249.43	2703.39	2681.01	6302.1	8377.89	9547.58		17901.1	984.352	2877.94	262.844	8075.86	1342.07
42.85	18781.5	16583.1	18457.4	3273.71	2734.07	2668.47	6351.98	8273.16	9603.91		17940.7	969.022	2892.08	271.174	8076.35	1334.87
42.9	18701.3	16555.1	18519.6	3290.38	2701.64	2681.34	6314.44	8303.67	9580.06		17925.3	971.751	2891.12	282.442	8066.06	1343.73
42.95	18698.5	16561.9	18448.4	3314.65	2723.4	2639.31	6268.17	8292.75	9534.79		17902.9	953.746	2892.45	300.506	8031.9	1346.29
43	18823.2	16572.8	18434	3232.91	2658.08	2652.86	6362.3	8320.6	9573.61		17943.3	982.046	2847.95	272.219	8085.5	1321.51
43.05	18771.2	16621.4	18463.4	3274.06	2681.66	2679.56	6262.84	8371.94	9544.9		17952	949.249	2878.43	279.755	8059.89	1357.94
43.1	18638.2	16536.7	18489.7	3311.07	2693.33	2676.99	6286.81	8266.57	9558.13		17888.2	957.548	2893.8	295.134	8037.17	1345.33
43.15	18746.4	16560.5	18519.7	3310.6	2696.83	2649.31	6336.17	8310.62	9566.44		17942.2	981.4	2885.58	301.159	8071.08	1329.59
43.2	18692	16538.8	18275.8	3277.79	2676.63	2638.13	6282.28	8307.66	9549.45		17835.6	932.536	2864.18	292.888	8046.46	1346.55
43.25	18776.7	16596.6	18313.6	3316.01	2660.6	2692.14	6259.51	8191.7	9523.13		17895.6	937.798	2889.59	301.806	7991.45	1339.87
43.3	18662.5	16590.5	18268.2	3295.66	2734.38	2649.76	6279.5	8241.55	9440.68		17840.4	898.349	2893.27	286.622	7987.25	1303.01
43.35	18625.1	16552	18221	3305.7	2692.51	2707.01	6233.17	8242.67	9551.21		17799.4	897.314	2901.74	285.704	8009.02	1364.62
43.4	18536.7	16585.5	18228.4	3284.86	2688.57	2666.16	6224.53	8235.91	9530.63		17783.6	856.442	2879.86	286.521	7997.02	1360.24
43.45	18624.1	16480	18195.3	3260.77	2672.42	2674.49	6212.39	8192.72	9486.89		17766.5	926.337	2869.23	276.867	7964	1346.55
43.5	18616	16452.5	18107.1	3279.39	2685.1	2644.71	6161.32	8290.18	9417.26		17725.2	923.592	2869.73	290.14	7956.25	1350.04
43.55	18663	16527.6	18170.9	3294.33	2666.28	2646.01	6228.84	8209.5	9485.02		17787.2	913.044	2868.88	300.957	7974.45	1339.68
43.6	18620.9	16406.7	18135.8	3282.75	2693.22	2680.97	6183.59	8217.61	9373.02		17721.2	950.304	2885.65	280.841	7924.74	1318.45
43.65	18688.5	16461.6	18128.3	3243.13	2674.6	2659.37	6210.45	8165.46	9441.78		17759.5	945.82	2859.03	271.669	7939.23	1328.85
43.7	18708.6	16394.4	18171.8	3260.93	2676.6	2641	6158.93	8119.15	9441.02		17758.3	988.96	2859.51	284.218	7906.37	1348.33
43.75	18631.5	16516	18131.4	3249.65	2681.22	2697.79	6182.18	8110.5	9417.09		17759.6	902.781	2876.22	264.142	7903.26	1328.75
43.8	18685.6	16390.8	18155.2	3263.12	2697.61	2672.83	6215.41	8167.19	9421.06		17743.9	980.969	2877.85	272.614	7934.55	1319
43.85	18653.9	16450	18143	3353.54	2709.03	2645.71	6227.84	8230.69	9487.1		17749	941.877	2902.76	319.799	7981.88	1342.17
43.9	18624.5	16493.4	18063.9	3255.37	2681.34	2671.6	6236.98	8136.05	9508.93		17727.3	901.982	2869.44	272.925	7960.65	1341.51
43.95	18581.4	16417.2	18093.1	3285.72	2689	2664.22	6178.35	8168.19	9499.72		17697.2	926.82	2879.65	287.318	7948.75	1364.79
44	18631.3	16386.5	18236.6	3286.87	2682.93	2650.76	6288.49	8198.48	9462.79		17751.5	978.516	2873.52	292.578	7983.25	1304.81
44.05	18653	16486.6	18140.2	3218.7	2690.96	2654.85	6210.66	8160.48	9438.99		17759.9	924.38	2854.84	257.712	7936.71	1327.42
44.1	18682.3	16484.4	18164.5	3292.74	2683.64	2678.05	6221.18	8171.05	9484.99		17777.1	938.192	2884.81	288.459	7959.07	1340.85
44.15	18505.7	16408.8	18208.5	3276.94	2689.77	2670.05	6253.86	8180.23	9379.98		17707.7	926.416	2878.92	281.555	7938.02	1287.67
44.2	18602.4	16369.5	18192.2	3296.22	2703.21	2685.65	6179.54	8140.41	9371.28		17721.3	970.469	2895.03	283.779	7897.08	1314.34
44.25	18513.6	16368.8	18132.9	3293.11	2688.24	2655.33	6222.55	8127	9335.34		17671.8	934.362	2878.89	293.205	7894.96	1281.34
44.3	18473.5	16306	18145.5	3271.99	2664.41	2679.58	6205.95	8119.4	9378.36		17641.7	953.907	2871.99	282.908	7901.24	1304.28
44.35	18445.1	16383.4	18047.2	3297.42	2695.93	2692.89	6196.94	8112.07	9393.99		17625.2	893.015	2895.41	284.262	7901	1313.7
44.4	18384	16397.4	18195.1	3233.51	2708.45	2637.7	6177.37	8108.23	9412.53		17658.9	895.297	2859.89	265.767	7899.38	1328.98
44.45	18465.3	16345.6	18062	3271.22	2695.6	2632.33	6200.32	8076.11	9370.22		17624.3	919.048	2866.38	287.427	7882.22	1301.35
44.5	18430.1	16367.1	18123.1	3283.72	2704.41	2681.87	6195.99	8096.99	9402.25		17640.1	908.815	2890	278.553	7898.41	1316.46
44.55	18468.7	16373.8	18154.2	3282.2	2716.2	2679.49	6156.53	8072.19	9367.44		17665.5	922.4	2892.63	275.874	7865.38	1318.98
44.6	18473.9	16384.9	18173.3	3291.1	2704.91	2636.93	6188.29	8075.48	9338.53		17677.4	922.085	2877.65	293.668	7867.44	1294.47
44.65	18440.2	16393.3	18060.6	3312.63	2687.53	2661.35	6121.99	8043.86	9347.61		17631.4	889.057	2887.17	301.035	7837.82	1324.89
44.7	18507.4	16395.7	18092.1	3270.71	2690.51	2675.22	6130.96	8115.23	9325.62		17665.1	913.456	2878.82	277.183	7857.27	1316.91
44.75	18436.4	16367.1	18018.4	3295.97	2712.49	2628.44	6069.01	8032.16	9322.97		17607.3	893.395	2878.96	296.855	7808.05	1337.84
44.8	18424.6	16374.4	18050.3	3270.03	2684.46	2670.98	6150.99	8014.98	9319.88		17616.4	891.411	2875.16	279.273	7828.62	1300.39
44.85	18495.1	16346.7	18060.4	3262	2700.49	2656.05	6115.75	8055.65	9322.85		17634.1	927.467	2872.85	275.773	7831.42	1318.86
44.9	18534.4	16431.7	18048.8	3281.11	2666.58	2677.39	6117.6	8108.58	9362.58		17671.6	898.92	2875.03	287.181	7862.92	1336.09
44.95	18420.1	16411.8	18080.5	3221.99	2675.86	2685.13	6072.04	8085.69	9327.34		17637.5	877.681	2860.99	255.289	7828.36	1341.37
45	18508.2	16257.3	18155.5	3283.97	2688.3	2669.52	6088.95	8002.34	9243.95		17640.3	988.463	2880.6	285.331	7778.42	1297.72
45.05	18492	16335.6	18115	3251.34	2704.17	2677.46	6065.7	8003.49	9305.87		17647.5	940.342	2877.66	264.462	7791.69	1331.24
45.1	18433.9	16379.7	18093	3276.96	2687.83	2681.14	6065.32	7996.79	9322.29		17635.5	898.856	2881.98	279.308	7794.8	1337.3
45.15	18369.6	16401.3	17999.1	3285.21	2695.34	2661.31	6054.71	8092.39	9288.97		17590	854.06	2880.62	286.425	7812.02	1335.18
45.2	18530.6	16294.8	18061.9	3264.88	2713.69	2655.44	6087.22	8052.58	9264.59		17629.1	962.714	2878	274.595	7801.46	1309.25
45.25	18363.9	16399.7	17975	3260.29	2673.46	2681.31	6039.96	7988.61	9198.76		17579.6	849.256	2871.68	274.804	7742.44	1301.27
45.3	18347.8	16346.9	17989.5	3293.95	2695.01	2636.8	6070.97	7968.49	9233.97		17561.4	871.149	2875.26	297.012	7757.81	1299.86
45.35	18445.9	16276.1	17998.1	3294.17	2696.59	2663.16	6018.19	8083.23	9269.56		17573.4	935.337	2884.64	289.905	7790.33	1343.43
45.4	18447.5	16286.4	17906.8	3263.57	2675.22	2661.17	6065.93	8035.76	9198.81		17546.9	918.266	2866.65	280.721	7766.83	1293.05
45.45	18414.8	16409.9	17940.1	3290.16	2668.99	2632.21	6044.17	8024.63	9305.77		17588.3	855.443	2863.79	301.865	7791.52	1341.7
45.5	18450.6	16341.4	17987.2	3294.68	2668.1	2663.65	6069.6	7950.01	9209.81		17593	905.062	2875.48	296.427	7743.14	1290.3
45.55	18437	16216.9	17953.5	3298.49	2674.35	2649.09	6039.49	8011	9236.95		17535.8	953.26	2873.98	300.356	7762.48	1317.13
45.6	18360.8	16266.9	17969	3264.04	2686.79	2694.45	6036.81	8003.12	9244.66		17532.3	908.902	2881.76	270.331	7761.53	1320.69
45.65	18406.7	16214.3	17899	3261.8	2656.86	2669.62	6020.4	7958.92	9217.18		17506.7	937.033	2862.76	282.211	7732.17	1314.89
45.7	18401.3	16273.1	17955.5	3265.09	2667.1	2693.36	5942.06	7998.55	9159.02		17543.3	916.436	2875.18	275.915	7699.87	1330.19
45.75	18414.8	16278.6	17808.3	3322.38	2663.25	2644.63	6014.91	7968.6	9142.89		17500.5	898.849	2876.75	315.197	7708.8	1290.14
45.8	18417.6	16277.3	17918	3270.23	2692.27	2674.61	5988.91	7891.22	9227.44		17537.6	914.193	2879.04	276.71	7702.52	1328.84
45.85	18374.2	16178.1	17849.6	3313.88	2666.96	2630.39	5968.37	7948.34	9281.96		17467.3	936.4	2870.41	313.933	7732.89	1361.32
45.9	18327.4	16232.6	17871.8	3313.38	2653.87	2669.2	5921.38	7871.65	9118.49		17477.3	899.561	2878.82	307.346	7637.17	1315.7
45.95	18273.6	16227.9	17989.6	3307	2671.23	2611.03	5921.45	7865.41	9180.08		17497	904.84	2863.09	314.857	7655.65	1338.57
46	18393.7	16190.4	17918.9	3284.55	2662.12	2648.84	5917.19	7883.94	9118.62		17501	946.763	2865.17	296.597	7639.91	1318.32
46.05	18428.4	16271.1	17886.5	3310.36	2674.88	2626.35	5996.22	7922.03	9191.08		17528.7	916.353	2870.53	311.64	7703.11	1313.45
46.1	18327	16189	18003.7	3237.76	2659.36	2663.02	5985.57	7920.72	9113.46		17506.5	940.975	2853.38	271.8	7673.25	1288.89
46.15	18241.3	16242.8	17879.9	3237.02	2723.34	2673.35	5993.95	7945.78	9190.2		17454.7	869.53	2877.9	254.751	7709.98	1315.47
46.2	18342.5	16208.5	17812	3293.45	2699.2	2675.84	5991.9	7902.05	9155.6		17454.4	907.163	2889.49	285.799	7683.19	1300.81
46.25	18304	16230.2	17837.8	3291.1	2695.82	2664.45	5953.63	7869.1	9113.74		17457.4	888.328	2883.79	288.298	7645.49	1299.76
46.3	18317.1	16251.2	17929.7	3271.38	2686.22	2661.4	5953.67	7841.91	9132.88		17499.3	896.607	2873	281.882	7642.82	1305.52
46.35	18290.4	16216.8	17852.2	3272.96	2694.14	2674.96	5966.06	7866.4	9110.65		17453.2	892.312	2880.69	277.489	7647.7	1293.06
46.4	18194	16146.1	17835.2	3296.89	2673.24	2659.52	6009.71	7920.02	9098.31		17391.8	892.895	2876.55	297.276	7676.02	1272.67
46.45	18307	16265.5	17869.7	3291.59	2704.07	2637.56	5939.52	7850.4	9076.15		17480.7	877.621	2877.74	293.895	7622.03	1290.67
46.5	18289.2	16190.6	17897.2	3255.17	2689.26	2640.17	5982.62	7867.1	9090.3		17459	911.065	2861.53	279.063	7646.67	1278.25
46.55	18235.8	16148.7	17911	3265.86	2650.62	2672.75	5938.1	7930.99	9037.8		17431.9	916.957	2863.08	284.957	7635.63	1282.57
46.6	18324.9	16195.6	17770.8	3276.66	2666.69	2628.18	5939.09	7837.82	9102.14		17430.4	901.967	2857.18	297.035	7626.35	1299.94
46.65	18233	16115.9	17792.2	3253.93	2676.86	2641.82	5936.63	7871.86	9091.85		17380.4	912.031	2857.54	280.66	7633.44	1299.1
46.7	18311.4	16078.7	17902.1	3283.45	2715.52	2642.93	5919.68	7840.49	9141.23		17430.8	970.523	2880.63	286.372	7633.8	1323.29
46.75	18185.8	16192.1	17894.2	3282.63	2711.41	2643.84	5894.62	7821.24	9062.73		17424	879.221	2879.29	286.533	7592.86	1303.42
46.8	18199.2	16111.2	17802.6	3255.17	2696.38	2669.94	5963.61	7887.87	9023.14		17371	905.43	2873.83	269.866	7624.88	1262.81
46.85	18193.4	16061.7	17803.3	3284.65	2685.94	2651.22	5895.87	7800.25	9022.75		17352.8	926.713	2873.94	290.766	7572.96	1286.62
46.9	18275.9	16122.1	17773	3227.78	2690.57	2638.61	5867.81	7770.57	9065.21		17390.3	919.972	2852.32	266.335	7567.86	1313.18
46.95	18229.6	16089.5	17797.4	3246.92	2668.69	2636.3	5837.52	7825.52	9015.42		17372.2	924.004	2850.64	280.528	7559.49	1310.94
47	18170.5	16097.2	17806.9	3248.91	2668.71	2620.82	5913.04	7855.08	9092.08		17358.2	903.939	2846.14	285.466	7620.07	1308.43
47.05	18257.1	16116.3	17742.1	3277.52	2626.36	2668.3	5872.16	7798.51	9080.19		17371.9	912.366	2857.39	297.568	7583.62	1318.46
47.1	18112.2	16157.4	17692.1	3230.86	2739.2	2627.62	5830.69	7789.4	9093.94		17320.5	840.176	2865.89	262.062	7571.34	1341.11
47.15	18257.8	16180.8	17680.4	3288.78	2708.96	2667.19	5876.6	7761.86	9023.86		17373	875.343	2888.31	283.69	7554.11	1293.23
47.2	18157.6	16139.1	17723.3	3274.37	2683.19	2690.41	5936.09	7811.94	9029.97		17340	867.487	2882.66	276.996	7592.67	1272.55
47.25	18089.8	16132.5	17780.7	3279.58	2695.8	2637.4	5899.71	7760.35	8993.74		17334.3	859.151	2870.93	289.942	7551.27	1271.76
47.3	18172.4	16148.2	17645.5	3257.07	2651.17	2646.82	5893.53	7766.25	8975.73		17322	857.449	2851.69	286.656	7545.17	1267.98
47.35	18251.8	16093.6	17652.6	3239.15	2664.17	2658.22	5857.27	7664.39	9025.51		17332.7	909.673	2853.85	272.461	7515.72	1297.69
47.4	18265.6	16101.9	17707.6	3261.92	2656.08	2619.9	5853.54	7663.72	8963.15		17358.4	917.19	2845.97	294.493	7493.47	1275.19
47.45	18222.4	16062.6	17682.7	3237.97	2687.15	2646.76	5869.47	7741.59	8952.03		17322.6	917.762	2857.3	269.686	7521.03	1268.08
47.5	18204.2	16068.2	17666.4	3245.67	2690.24	2653.31	5882.42	7713.91	8987.06		17312.9	907.128	2863.07	270.958	7527.8	1274.28
47.55	18217.5	16028.6	17674.5	3241.23	2669.8	2634.16	5846.36	7801.11	8912.93		17306.9	930.674	2848.4	278.155	7520.14	1267.59
47.6	18062.1	16020.9	17780.8	3260.84	2662.29	2669.72	5814.91	7698.42	8909.88		17287.9	903.269	2864.28	280.426	7474.4	1273.4
47.65	18136	16074.7	17629.4	3274.88	2660.23	2694.04	5806.06	7658.65	8954.94		17280	877.016	2876.39	282.117	7473.22	1292.19
47.7	18198.6	16073.1	17633.8	3263.42	2690.3	2640.76	5824.47	7703.13	8901.23		17301.8	898.917	2864.82	282.571	7476.28	1266.28
47.75	18206	16050.8	17686.8	3304.56	2657.2	2674.36	5824.8	7629.52	8899.17		17314.5	918.405	2878.7	301.204	7451.16	1261.43
47.8	18156.9	16029.2	17635	3261.5	2667.09	2647.08	5832.22	7634.65	8901.07		17273.7	905.399	2858.56	285.04	7455.98	1259.21
47.85	18167.1	16000.8	17690.9	3247.25	2645.43	2654.96	5826.53	7661.32	8950.73		17286.2	929.494	2849.21	281.481	7479.53	1281.91
47.9	18147.4	16049.4	17689.4	3283.91	2663.62	2605.74	5808.24	7654.45	8916.61		17295.4	900.675	2851.09	306.958	7459.77	1276.43
47.95	18161.2	16096.8	17629.4	3232.46	2671.57	2614.13	5788.15	7641.27	8896.52		17295.8	875.189	2839.39	278.935	7441.98	1276.79
48	18108.6	16066.7	17708.2	3259.29	2643.95	2664.69	5777.39	7629.29	8882.58		17294.5	883.407	2855.98	285.311	7429.75	1275.52
48.05	18127.2	16020.7	17703.7	3247.31	2655.68	2630.98	5776.67	7658.08	8858.87		17283.9	909.778	2844.66	284.899	7431.21	1268.49
48.1	18145.6	16013.2	17627.4	3244.86	2660.89	2651.27	5817.73	7650.15	8914.31		17262.1	908.093	2852.34	277.581	7460.73	1271.25
48.15	18158	16051.1	17623.8	3244.8	2694.64	2662.41	5810.96	7596.68	8889.53		17277.6	894.31	2867.28	267.267	7432.39	1262.18
48.2	18051.2	15975.8	17607.1	3307.7	2646.12	2627.51	5758.85	7559.68	8886.9		17211.3	892.299	2860.44	316.35	7401.81	1281.89
48.25	18139.8	16020.9	17548.5	3225.06	2704.02	2643.73	5787.32	7638.79	8851.51		17236.4	892.758	2857.6	260.996	7425.87	1259.98
48.3	18126.4	16040.8	17587.5	3233.1	2695.46	2639.07	5765.9	7565.35	8787.81		17251.5	883.939	2855.88	267.73	7373.02	1241.16
48.35	18093.5	16067.7	17513.2	3283.73	2673.83	2665.61	5736.81	7592.62	8904.7		17224.8	851.816	2874.39	289.468	7411.38	1299.62
48.4	18121	15987.1	17563.9	3201.5	2648.93	2663.9	5765.04	7576.98	8926.4		17224	903.717	2838.11	257.029	7422.81	1295.22
48.45	18038.1	16023.8	17509.6	3266.22	2687.94	2668.79	5821.6	7606.25	8881.03		17190.5	852.715	2874.32	277.226	7436.29	1254.78
48.5	18164.9	15976.7	17462.9	3245.38	2661.06	2658.61	5744.18	7641.63	8817.48		17201.5	912.242	2855.02	276.03	7401.1	1266.15
48.55	18199.8	16023.9	17534.5	3233.17	2720.3	2654.76	5700.33	7610.11	8850.14		17252.7	910.363	2869.41	258.605	7386.86	1295.56
48.6	18177.8	15996.4	17543.3	3262.71	2657.55	2659.87	5730.86	7587.18	8865.94		17239.2	916.148	2860.05	284.731	7394.66	1287.11
48.65	18008.3	15977.6	17457	3268.89	2679.4	2664.62	5735.49	7537.12	8831.12		17147.6	857.406	2870.97	281.434	7367.91	1269.43
48.7	18116.4	15971.9	17432.4	3243.44	2686.54	2658.45	5737.17	7554.64	8818.74		17173.6	894.409	2862.81	269.392	7370.18	1264.79
48.75	18028.6	16008.3	17459.5	3239.91	2705.87	2656.59	5719.41	7563.75	8807.92		17165.5	850.576	2867.46	264.133	7363.69	1268.79
48.8	18020	15985.5	17517.5	3236.27	2680.62	2701.68	5668.67	7582.05	8820.09		17174.3	865.308	2872.86	257.113	7356.94	1296.37
48.85	18038.4	15962.7	17548.2	3268.75	2690.23	2667.41	5681.43	7510.65	8810.41		17183.1	885.859	2875.46	278.254	7334.16	1283.48
48.9	18002.1	15879.4	17574.3	3248.43	2678.48	2630.55	5641.94	7514.64	8806.07		17151.9	916.614	2852.49	280.656	7320.88	1299
48.95	18013.7	15879.9	17532.7	3239.18	2700.57	2690.27	5653.64	7500.4	8801.71		17142.1	913.854	2876.67	256.364	7318.58	1291.61
49	18044	15934.7	17525.8	3244.8	2716.22	2680.67	5648.15	7525.29	8871.89		17168.2	897.463	2880.56	257.961	7348.45	1322.01
49.05	17986.3	16000.4	17505.5	3220.06	2700.81	2668.79	5697.36	7549.18	8871.05		17164.1	845.915	2863.22	252.663	7372.53	1301.66
49.1	17881.3	15926.8	17525.1	3231.41	2676.16	2690.82	5692.58	7509.45	8830.68		17111.1	849.946	2866.13	258.365	7344.24	1286.44
49.15	17963.7	15970.2	17439.4	3226.47	2715.48	2643.61	5742.35	7464.27	8794.44		17124.4	843.795	2861.85	259.487	7333.68	1249.43
49.2	18004.5	15895.8	17477.1	3250.16	2666.45	2643.02	5686.44	7471.98	8817.69		17125.8	896.008	2853.21	280.848	7325.37	1282.53
49.25	18052.1	15912.8	17462.2	3239.11	2664.78	2654.54	5694.3	7494.85	8796.03		17142.4	902.181	2852.81	273.187	7328.39	1271.74
49.3	18039.7	15879.7	17349.5	3284.26	2643.72	2671.57	5659.59	7428.96	8742.2		17089.6	900.755	2866.52	295.608	7276.92	1263.06
49.35	17984.3	15896.1	17370.6	3265.61	2659.28	2669.47	5651.21	7462.85	8834.68		17083.7	876.319	2864.79	283.454	7316.24	1303.78
49.4	17928.6	15902	17389.7	3243.68	2686.35	2615.69	5683.01	7454.7	8696.72		17073.5	857.053	2848.57	280.866	7278.14	1236.66
49.45	17955.6	15941.3	17388	3229.51	2699.64	2655.06	5669.07	7480.71	8658.36		17094.9	848.032	2861.4	260.925	7269.38	1229.48
49.5	17921.5	15911.6	17422.1	3275.73	2683.57	2640.93	5721.02	7401.57	8820.13		17085.1	854.411	2866.74	289.719	7314.24	1266.71
49.55	17820.3	15793.5	17489.5	3252.11	2643.8	2645.14	5689.44	7473.83	8725.74		17034.4	887.79	2847.02	286.445	7296.34	1245.9
49.6	17903.8	15866.5	17472	3239.93	2714.34	2655.99	5631.52	7443.65	8722.48		17080.8	876.517	2870.09	262.603	7265.89	1268.12
49.65	17926.5	15882.8	17432.9	3220.55	2641.78	2679.46	5687.64	7359.67	8760.35		17080.7	870.713	2847.27	264.402	7269.22	1256.06
49.7	17762.8	15880.8	17419.5	3306.57	2703.85	2679.79	5597.85	7462.3	8696.34		17021.1	818.371	2896.74	289.962	7252.16	1273.65
49.75	17926	15814.6	17353.9	3240.97	2698.71	2634.59	5629.18	7461.47	8646		17031.5	891.64	2858.09	272.002	7245.55	1241.04
49.8	17853.1	15877.8	17419.1	3259.39	2702.78	2649.71	5616.63	7454.68	8661.7		17050	847.587	2870.63	275.75	7244.34	1252.01
49.85	17823.4	15820.2	17448.4	3248.41	2664.33	2622.11	5635.93	7429.7	8653.96		17030.7	869.49	2844.95	285.809	7239.87	1239.4
49.9	17835.6	15851.1	17449.5	3201.53	2644.83	2647.82	5592.76	7394.87	8660.7		17045.4	859.085	2831.39	261.732	7216.11	1258.84
49.95	17852.3	15739	17340.5	3247.17	2660.83	2663.8	5599.43	7341.5	8678.96		16977.3	900.135	2857.27	275.707	7206.63	1260.82
50	17789.4	15736.2	17324.9	3226.36	2677.11	2623.44	5599.07	7372.08	8672.28		16950.2	879.085	2842.3	272.452	7214.48	1259.57
50.05	17725.7	15719.7	17407.1	3255.38	2699.45	2663.82	5607.08	7401.32	8609.33		16950.8	880.197	2872.89	270.855	7205.91	1233.43
50.1	17781.2	15729.9	17320.5	3261.36	2651.61	2667.31	5565.74	7373.35	8666.29		16943.9	878.757	2860.09	283.811	7201.79	1271.59
50.15	17745.1	15739.3	17348.4	3286.79	2664.01	2621.9	5553.31	7310.05	8638.6		16944.3	867.293	2857.57	303.992	7167.32	1263.6
50.2	17733.4	15740.2	17385.1	3248.43	2656.52	2656.41	5591.98	7373.74	8679.65		16952.9	869.219	2853.79	279.055	7215.12	1265.52
50.25	17761.5	15739.9	17372.1	3264.76	2664.5	2653.36	5564.19	7387.37	8602.13		16957.8	875.735	2860.88	285.63	7184.57	1248.5
50.3	17754.4	15706	17317.9	3218.11	2672.63	2674.53	5573.83	7367.33	8604.98		16926.1	880.976	2855.09	256.693	7182.05	1244.38
50.35	17806.2	15690	17361.5	3207.84	2674.76	2637.16	5617.14	7358.22	8645.14		16952.6	911.039	2839.92	260.611	7206.83	1240.8
50.4	17755	15726.1	17325.3	3239.61	2669.33	2682.92	5591.75	7363.29	8616.6		16935.5	872.963	2863.95	265.688	7190.55	1240.92
50.45	17750.1	15726.8	17331.8	3256.48	2647.62	2642.22	5536.84	7289.95	8628.83		16936.2	872.042	2848.77	288.299	7151.88	1266.07
50.5	17668.1	15765.2	17366.2	3251.71	2680.62	2664.11	5544.24	7346.14	8608.77		16933.2	835.042	2865.48	273.187	7166.38	1257.53
50.55	17736.6	15790.4	17374.9	3249.74	2699.71	2638.03	5567.94	7260	8598.25		16967.3	845.205	2862.5	274.98	7142.06	1239.93
50.6	17680.5	15783	17363.1	3250.03	2675.36	2657.77	5552.89	7334.44	8613.58		16942.2	829.851	2861.05	275.141	7166.97	1255.12
50.65	17711.8	15752.4	17327	3239.89	2673.06	2659.93	5582.38	7360.51	8594.25		16930.4	847.653	2857.63	270.355	7179.05	1236.27
50.7	17763.2	15782.4	17296.8	3281.01	2691.32	2680.98	5560.65	7336.89	8621.67		16947.5	845.517	2884.44	280.453	7173.07	1255.02
50.75	17672.7	15700.6	17324.3	3235.31	2667.94	2699.11	5578.65	7369.33	8527.04		16899.2	859.403	2867.45	260.423	7158.34	1212.89
50.8	17737.7	15696.1	17286.5	3300.07	2685.33	2646.88	5514.86	7323.14	8591.13		16906.8	875.639	2877.43	299.264	7143.04	1262.32
50.85	17747.2	15725	17288.6	3262.37	2675.25	2632.24	5537.26	7358.78	8713.06		16920.3	865.658	2856.62	287.446	7203.03	1301.18
50.9	17757.8	15688	17275.2	3237.66	2658.08	2646.4	5539.48	7269.56	8608.58		16907	884.221	2847.38	276.008	7139.21	1256.34
50.95	17692.6	15770.2	17296.9	3237.41	2678.49	2642.94	5530.62	7332.54	8672.49		16919.9	828.87	2852.95	272.247	7178.55	1287.28
51	17722.7	15690	17354.8	3234.27	2653.91	2678.4	5548.79	7238.72	8594.13		16922.5	884.348	2855.53	268.001	7127.21	1245.75
51.05	17905.6	15708.5	17254.6	3239.29	2685.52	2658.04	5464.74	7273.43	8599.44		16956.2	921.428	2860.95	267.763	7112.54	1284.78
51.1	17795.5	15698.1	17253.7	3299.01	2696.55	2647.1	5483.95	7270.1	8589.47		16915.7	888.984	2880.89	296.348	7114.51	1272.59
51.15	17800.5	15671.8	17252.1	3209.15	2715.67	2665.27	5494.28	7288.87	8611.27		16908.1	902.411	2863.36	245.374	7131.47	1277.36
51.2	17722.8	15723.6	17227.3	3257.16	2698.49	2630.89	5525.77	7334.47	8549.88		16891.2	850.077	2862.18	280.653	7136.71	1242.48
51.25	17724	15695.6	17220.2	3249.92	2693.64	2628.26	5504.16	7212.69	8561.13		16879.9	862.36	2857.28	278.923	7092.66	1250.88
51.3	17694.1	15529.5	17232.7	3232	2661.16	2618.09	5508.89	7230.92	8546.04		16818.8	930.873	2837.08	279.803	7095.28	1243.62
51.35	17789.5	15621.4	17242.4	3227.73	2653.25	2653.96	5510.87	7236.84	8461.47		16884.4	920.602	2844.98	270.643	7069.73	1210.36
51.4	17751	15629.7	17116.3	3204.89	2629.23	2628.38	5497.72	7247.47	8516.18		16832.4	888.993	2820.83	271.566	7087.12	1237.49
51.45	17670.8	15570.5	17155.5	3244.94	2667	2630.88	5512.43	7230.03	8508.86		16799	893.762	2847.61	281.344	7083.77	1227.65
51.5	17774.7	15570.4	17125.2	3305.01	2702.14	2693.03	5495.34	7307.68	8461.74		16823.4	924.848	2900.06	286.366	7088.25	1220.92
51.55	17726.8	15584	17125.2	3221.51	2701.69	2644.41	5429.97	7273.79	8516.59		16812	902.369	2855.87	259.601	7073.45	1268.04
51.6	17665.3	15625.8	17092.8	3233.38	2681.67	2645.91	5457.83	7259.02	8520.74		16794.6	858.9	2853.65	268.905	7079.2	1256.88
51.65	17624.6	15548.9	17176.3	3219.97	2656	2673.75	5436.86	7240.04	8512.57		16783.3	891.825	2849.91	261.778	7063.16	1261.87
51.7	17704.6	15534.9	17204.3	3238.97	2686.01	2642.47	5448.7	7263.2	8517.45		16814.6	927.646	2855.82	271.513	7076.45	1259.75
51.75	17697.7	15615	17255.6	3222.34	2677.54	2630.4	5496.46	7243.08	8544.89		16856.1	895.973	2843.43	268.625	7094.81	1248.92
51.8	17629.1	15610.6	17112.5	3220.64	2694.74	2653.28	5463.21	7246.47	8490.77		16784.1	856.126	2856.22	258.239	7066.82	1242.51
51.85	17676.9	15545.7	17117.8	3259.33	2686.1	2660.79	5461.88	7252.1	8450.9		16780.2	902.208	2868.74	276.381	7054.96	1228.2
51.9	17657.1	15707.9	17080.6	3214.92	2706.49	2686.8	5483.6	7222.74	8454.63		16815.2	817.606	2869.4	244.448	7053.66	1218.8
51.95	17661.6	15494.2	17118.5	3236.89	2676.39	2660.86	5432.48	7233.69	8413.86		16758.1	920.791	2858.05	267.96	7026.68	1225.92
52	17606.3	15600.5	17152.1	3262.58	2699.09	2661.36	5400.64	7176.96	8361.41		16786.3	858.748	2874.34	274.959	6979.67	1216.75
52.05	17647.9	15615.3	17165.1	3247.46	2696.93	2629.44	5456.22	7169.88	8448.81		16809.4	867.081	2857.94	276.806	7024.97	1226.01
52.1	17497.9	15642.4	17115.6	3245.03	2652.36	2667.96	5413.75	7130.56	8452.08		16752	799.939	2855.12	275.787	6998.8	1243.89
52.15	17591	15566.1	17146.7	3287.2	2676.9	2629.99	5460.2	7159.97	8360.8		16768	868.968	2864.7	299.37	6993.66	1189.99
52.2	17559.2	15540.9	17137.6	3220.19	2687.07	2645.29	5458.39	7130.38	8399.83		16745.9	869.274	2850.85	261.717	6996.2	1204.58
52.25	17622.2	15593.8	17248.4	3243.73	2670.88	2645.01	5414.81	7171.68	8361.14		16821.5	881.38	2853.2	276.343	6982.54	1210.25
52.3	17601.2	15593.3	17144.9	3227.12	2664.86	2653.71	5489.47	7133.23	8369.78		16779.8	859.422	2848.56	267.717	6997.49	1179.79
52.35	17569.7	15582.5	17184.9	3286.07	2654.74	2633.19	5402.8	7116.86	8417.82		16779	860.563	2858	302.819	6979.16	1234.72
52.4	17512.6	15602.5	17267.8	3222.66	2701.11	2630.81	5400.96	7133.92	8388.46		16794.3	848.61	2851.53	263.994	6974.45	1224.85
52.45	17577	15574.9	17153.2	3263.1	2674.91	2634.65	5478.58	7163.87	8459.91		16768.3	861.449	2857.55	287.239	7034.12	1220.58
52.5	17507.8	15540.9	17127.4	3211.24	2714.78	2670.38	5412.83	7114.37	8477.96		16725.3	851.838	2865.46	245.168	7001.72	1253.87
52.55	17527.3	15585.3	17147.1	3283.69	2640.11	2657.98	5402.01	7122.51	8428.56		16753.3	840.306	2860.59	299.261	6984.36	1239.44
52.6	17397.1	15607.8	17097.7	3288.72	2682.53	2710.55	5396.96	7141.83	8409.55		16700.8	782.516	2893.93	279.388	6982.78	1235.02
52.65	17517.5	15603.8	17220.9	3233.82	2660.72	2619.3	5415.36	7122.22	8364.12		16780.7	840.98	2837.95	280.433	6967.23	1208.81
52.7	17508.2	15551.7	17166.2	3294.27	2648.56	2673.82	5408.42	7119.48	8365.5		16742	853.235	2872.21	298.615	6964.47	1212.19
52.75	17511.2	15568.2	17130.7	3237.26	2632.29	2609.91	5402.3	7121.93	8294.84		16736.7	840.702	2826.49	290.603	6939.69	1187.89
52.8	17467	15525.4	17224.1	3237.51	2630.48	2660.67	5348.33	7131.86	8314.29		16738.8	863.714	2842.89	279.31	6931.49	1219.11
52.85	17490.5	15488.5	17109	3218.16	2631.18	2662.56	5341.5	7149.32	8335.88		16696	867.937	2837.3	269.612	6942.23	1231.19
52.9	17491.1	15555.7	17168.8	3261.92	2679.72	2671.4	5397.99	7046.42	8337.01		16738.5	846.67	2871.01	276.435	6927.14	1202.81
52.95	17462.2	15531.7	17136	3238.71	2657.84	2661.78	5399.87	7093.39	8312.33		16710	843.716	2852.78	272.899	6935.2	1194.26
53	17578.3	15425.1	17115.8	3193.77	2654.1	2670.46	5287.05	7022.41	8302.2		16706.4	925.473	2839.44	250.637	6870.55	1235.61
53.05	17522	15442.1	17018.5	3258.95	2663.91	2643.01	5292.78	7053.5	8312.69		16660.9	885.976	2855.29	285.558	6886.32	1238.53
53.1	17567.1	15470.8	17066.7	3226.52	2644.52	2611.96	5358.23	7017.26	8248.25		16701.5	893.9	2827.67	282.346	6874.58	1184.15
53.15	17562.2	15423	17054.1	3226.71	2686.35	2601.2	5359.07	7033.57	8316.01		16679.8	912.587	2838.09	276.985	6902.89	1210.69
53.2	17508	15390.6	16989.3	3221.48	2615.58	2686.91	5299.09	6996.82	8289.9		16629.3	901.096	2841.32	270.386	6861.94	1224.71
53.25	17529.4	15432.1	17005.9	3222.7	2671.94	2646.59	5284.5	7001.86	8286.63		16655.8	891.301	2847.08	265.807	6857.66	1229.85
53.3	17475.5	15375.5	16998.2	3257.43	2645.36	2656.24	5250.69	7007.67	8242.94		16616.4	898.833	2853.01	286.004	6833.77	1227.76
53.35	17437.2	15491.6	16993.4	3273.12	2665.12	2629.22	5281.59	6985.32	8313.6		16640.7	832.526	2855.82	295.441	6860.17	1240.97
53.4	17440.5	15449.2	17046.8	3273.42	2646.65	2658.48	5299.24	6978.78	8246.73		16645.5	861.024	2859.52	292.717	6841.59	1207.21
53.45	17405.6	15477.6	16996.6	3274.03	2679.43	2639.16	5315.99	6986.17	8325.89		16626.6	829.466	2864.2	290.253	6876.02	1231.25
53.5	17478.9	15445	17061.9	3268.2	2661.51	2634.06	5300.78	6998.63	8319.53		16661.9	877.208	2854.59	292.678	6872.98	1235.6
53.55	17423.9	15501.5	16980.5	3210.09	2649.67	2623.71	5279.73	6981.66	8280.89		16635.3	821.918	2827.83	270.512	6847.43	1228.89
53.6	17270.8	15433.9	17016.2	3265.62	2662.14	2663.03	5296.39	7032.35	8278.27		16573.7	812.578	2863.6	284.274	6869	1222.81
53.65	17253.7	15420.6	17031.4	3236.97	2641.76	2648.09	5318.63	6985.79	8288.31		16568.6	816.762	2842.27	279.107	6864.24	1215.41
53.7	17312.4	15419.7	17019.8	3280.33	2652.71	2645.96	5266.38	6979	8329.74		16584	831.888	2859.67	297.464	6858.37	1253.52
53.75	17307.3	15467.1	16970.7	3237.26	2669.85	2708.71	5293.12	6929.98	8257.25		16581.7	800.021	2871.94	258.807	6826.78	1212.3
53.8	17301.9	15383.3	16953.4	3291.61	2656.56	2689.91	5222.73	7010.79	8223.35		16546.2	834.539	2879.36	291.82	6818.95	1232.49
53.85	17335.3	15440.2	16975.5	3255.93	2676.26	2605.72	5304.2	7009.16	8184.7		16583.7	821.757	2845.97	291.309	6832.69	1182.56
53.9	17379.1	15426.2	16905.3	3264.26	2674.78	2624.39	5295.3	7034.07	8179.93		16570.2	831.749	2854.48	290.488	6836.43	1185.91
53.95	17414.5	15364.8	16870.7	3288.8	2630.65	2667.61	5328.08	7016.27	8136.7		16550	866.978	2862.35	301.92	6827.02	1154.39
54	17350.9	15389.9	16907.8	3243.13	2644	2646.97	5277.57	7011	8184.72		16549.5	839.713	2844.7	281.732	6824.43	1194.15
54.05	17392.4	15436.6	16924.2	3260.86	2640.51	2618.17	5351.58	6985.86	8171.78		16584.4	833.804	2839.84	297.843	6836.4	1156.18
54.1	17317.6	15433.9	16930.5	3243.51	2624.39	2665.41	5307.54	6953.38	8227.03		16560.7	812.269	2844.44	282.685	6829.31	1195.1
54.15	17281.8	15382.9	16921.5	3252.97	2632.67	2657.64	5296.43	6946.94	8214.7		16528.7	823.445	2847.76	286.709	6819.36	1194.79
54.2	17282.1	15392	16820.8	3250.19	2666.65	2609.41	5278.33	6948.03	8219.85		16498.3	804.647	2842.09	289.52	6815.4	1204.53
54.25	17203.6	15326.8	16912.6	3253.97	2634.06	2655.69	5265.14	6966.6	8185.01		16481	824.727	2847.91	287.264	6805.58	1197.46
54.3	17304.9	15334.6	16919.1	3247.92	2659.4	2657.54	5215.01	6979.54	8176.78		16519.5	852.553	2854.95	277.869	6790.44	1216.51
54.35	17188.2	15327.7	16857.5	3272.15	2660.15	2682.21	5158.19	6924.23	8218.58		16457.8	810.421	2871.5	283.443	6767	1254.34
54.4	17335.9	15289.2	16898.6	3177.05	2635.16	2667.04	5251.15	6940.36	8240.68		16507.9	880.045	2826.42	248.273	6810.73	1223.91
54.45	17319.7	15305.4	16860.3	3259.67	2650.06	2650.88	5244.12	6921.31	8190.11		16495.1	861.93	2853.54	287.179	6785.18	1206.54
54.5	17238.5	15297.9	16982.5	3291.71	2675.06	2653.52	5292.53	6941.71	8259.33		16506.3	860.803	2873.43	295.897	6831.19	1213.71
54.55	17327.7	15328.7	16903.6	3263.33	2656.33	2625.55	5256.27	6976.97	8254.77		16520	859.993	2848.4	293.664	6829.34	1228.57
54.6	17301.6	15282.2	16941	3238.67	2706.7	2660.89	5212.31	6961.67	8277.27		16508.3	879.412	2868.75	262.24	6817.08	1255.44
54.65	17311.6	15230.6	16968.5	3281.98	2640.88	2589.71	5221.36	6964.57	8234.01		16503.6	910.992	2837.52	314.969	6806.64	1234.97
54.7	17317.6	15304.2	16894.2	3226.48	2613.39	2667.96	5284.7	6898.12	8202.81		16505.3	866.735	2835.94	277.047	6795.21	1193.53
54.75	17248.3	15342.2	16892.1	3234.11	2677.23	2625.75	5210.24	6962.95	8187.59		16494.2	827.461	2845.7	275.454	6786.93	1221.85
54.8	17280.1	15333.6	16933.1	3255.48	2650.8	2661.55	5175.61	6970.98	8136.92		16515.6	847.721	2855.95	282.551	6761.17	1218.02
54.85	17258.2	15269.8	16797.6	3247.93	2687.51	2639.85	5281.48	6891.97	8235.76		16441.9	849.873	2858.43	276.105	6803.07	1207.72
54.9	17293.2	15215.6	16836.4	3237.58	2643.59	2687.86	5195.65	6860.24	8171.65		16448.4	891.475	2856.34	270.178	6742.51	1217.79
54.95	17274.9	15252.4	16861.4	3250.13	2642.53	2647.41	5202.22	6856.99	8154.84		16462.9	872.416	2846.69	285.282	6738.02	1208.34
55	17332.5	15253.3	16881.7	3245.93	2640.12	2631.11	5233.78	6877	8144.41		16489.2	893.081	2839.05	287.732	6751.73	1191.56
55.05	17381.7	15238.7	16847.3	3262.2	2681.35	2626.03	5166.24	6850.91	8156.28		16489.2	910.773	2856.53	287.744	6724.48	1223.95
55.1	17341.9	15326.6	16807.4	3241	2701.22	2640.17	5140.28	6858.52	8102.58		16492	852.423	2860.8	269.996	6700.46	1214.51
55.15	17331.4	15380.1	16817.1	3246.19	2632.07	2646.39	5138.01	6828.55	8082.41		16509.5	825.794	2841.55	286.181	6682.99	1206.45
55.2	17278.1	15308.6	16764.8	3249.8	2658.03	2639.69	5138.59	6809.78	8054.48		16450.5	834.194	2849.17	283.385	6667.62	1194.64
55.25	17285.9	15276.2	16790.3	3204.03	2698.24	2602.74	5115.2	6797.44	8058.44		16450.8	854.87	2835	263.836	6657.03	1205.67
55.3	17325.8	15223.3	16773.3	3198.97	2681.78	2603.99	5133.34	6830.98	8018.51		16440.8	889.95	2828.25	264.057	6660.94	1183.99
55.35	17278.5	15258.8	16803.8	3217.63	2693.96	2643.84	5158.32	6876.64	8049.09		16447	862.251	2851.81	259.483	6694.69	1187.14
55.4	17250.3	15289.6	16791.4	3239.22	2674.59	2647.74	5186.01	6848.66	8067.36		16443.8	837.32	2853.85	272.721	6700.68	1180.95
55.45	17290.8	15262.1	16890.2	3246.02	2654.02	2608.25	5142.05	6816.65	8051.28		16481	877.3	2836.1	290.46	6669.99	1192.21
55.5	17300.6	15385	16843	3228.22	2710.47	2609.33	5158	6888.28	8013.46		16509.6	816.812	2849.34	271.07	6686.58	1174.43
55.55	17236.8	15317.3	16724.9	3254.88	2689.62	2656.62	5170.88	6784.32	8033.26		16426.3	811.56	2867.04	274.576	6662.82	1171.72
55.6	17235.3	15280.9	16766.6	3251.49	2630.88	2627.85	5155.6	6778.39	8069.9		16427.6	833.129	2836.74	293.276	6667.96	1192.32
55.65	17218.9	15319.5	16798.3	3247.09	2667.66	2630.12	5108.73	6754.55	8022.27		16445.6	814.568	2848.29	282.41	6628.52	1192.78
55.7	17249.3	15195.4	16729.3	3275.59	2715.38	2647.82	5135.8	6738.46	8024.17		16391.3	871.877	2879.6	281.368	6632.81	1181.54
55.75	17278.8	15260.7	16703.8	3234.96	2693.85	2661.34	5111.17	6742.22	8031.77		16414.4	848.909	2863.38	263.078	6628.39	1195.04
55.8	17146.1	15218.8	16785.9	3199.05	2646.2	2604.05	5081.83	6787.56	8009.01		16383.6	836.648	2816.43	271.099	6626.13	1200.45
55.85	17212.8	15221.5	16712	3237.7	2633.56	2655.35	5108.83	6820.15	8067.2		16382.1	845.745	2842.2	279.801	6665.4	1212.7
55.9	17213.8	15202.1	16770.9	3229.73	2663	2631.7	5141.1	6807.6	8054.12		16395.6	863.057	2841.48	274.834	6667.61	1193.35
55.95	17136.3	15145.6	16773	3206.59	2627.8	2660.43	5086.1	6717.74	8075.09		16351.6	865.604	2831.61	265.489	6626.31	1221.96
56	17204.5	15162.9	16770.2	3248.87	2640.19	2637.86	5110.51	6748.86	8079.3		16379.2	878.162	2842.3	287.486	6646.23	1214.17
56.05	17099	15099.1	16723.4	3168.3	2663.17	2654.75	5131.68	6745.1	8094.81		16307.2	867.921	2828.74	240.132	6657.19	1211.29
56.1	17159.9	15129.3	16802.8	3215.42	2658.77	2635.74	5089.15	6680.47	8068.62		16364	885.175	2836.65	267.998	6612.75	1217.31
56.15	17175.7	15190.3	16672.8	3222.11	2703.97	2646.26	5089.38	6717.76	8047.65		16346.3	842.772	2857.45	258.931	6618.26	1209.75
56.2	17120.8	15141.6	16729.1	3272.67	2652.06	2587.49	5023.63	6790.81	8080.13		16330.5	855.724	2837.41	308.903	6631.52	1252.88
56.25	17090.1	15163.7	16670.9	3261.42	2685.5	2666.48	5018.27	6733.19	7971.04		16308.2	827.2	2871.13	276.082	6574.17	1210.7
56.3	17203.6	15105.1	16751.3	3222.44	2673.04	2631.07	5073.54	6716.99	8030.1		16353.3	901.743	2842.18	269.43	6606.87	1209.52
56.35	17181.8	15198.3	16606.3	3293.34	2669.38	2662.46	5047.8	6764.4	7986.44		16328.8	833.193	2875.06	295.785	6599.55	1205.34
56.4	17168.7	15091.6	16621.3	3278.26	2661.37	2646.08	5084.99	6727.08	7993.49		16293.8	879.012	2861.9	294.475	6601.85	1190.69
56.45	17116.6	15199.1	16615.8	3271.14	2623.5	2618.06	5078.82	6697.16	7965.73		16310.5	812.054	2837.57	306.591	6580.57	1181.45
56.5	17159	15139.3	16577.1	3267.28	2659.8	2635.86	5053.44	6705.71	7987.39		16291.8	848.868	2854.31	292.174	6582.18	1200.96
56.55	17088.3	15127.1	16624.1	3218.58	2658.35	2661.81	5045.77	6696.09	7984.33		16279.8	836.827	2846.25	263.283	6575.4	1202.69
56.6	17087.2	15093.9	16521.7	3225.3	2663.83	2628.37	5119.42	6675.38	7930.18		16234.3	838.778	2839.17	273.42	6574.99	1149.68
56.65	17182.7	15134.7	16631.6	3209.57	2680.9	2651.68	5021.99	6670.46	7949.65		16316.3	865.3	2847.39	256.381	6547.37	1198.38
56.7	17257.2	15229.3	16617.8	3245.74	2609.19	2627.17	5013.77	6640.51	7918.6		16368.1	846.519	2827.37	295.927	6524.29	1188.73
56.75	17160.7	15113.6	16653.4	3227.57	2661.95	2636.97	5035.09	6684.58	7870.84		16309.2	870.441	2842.17	272.713	6530.17	1162.82
56.8	17163.2	15089.9	16623.3	3261.81	2613.73	2657.23	5098.97	6706.89	7879.13		16292.1	878.203	2844.25	295.789	6561.66	1139.63
56.85	17141.8	15160.4	16594.2	3230.18	2635.39	2669.54	5057.09	6632.76	7897.33		16298.8	835.428	2845.04	272.692	6529.06	1161.84
56.9	17145.6	15090.8	16529.9	3187.43	2664.03	2645.44	5057.18	6668.78	7912.63		16255.4	861.027	2832.3	251.228	6546.2	1168.95
56.95	17080.5	15075.5	16580.7	3222.93	2672.04	2653.53	5014.87	6609.81	7957.47		16245.5	852.155	2849.5	264.162	6527.38	1202.72
57	17082.1	15189.5	16550.8	3234.7	2653.01	2609.91	5031.81	6619.3	7897.29		16274.2	797.04	2832.54	284.914	6516.13	1172.1
57.05	16980.3	14967.7	16570.5	3201.17	2687.95	2618.38	4984.48	6662.27	7890.23		16172.9	868.432	2835.84	259.888	6512.32	1191
57.1	17049.8	15054.1	16547.9	3192.2	2662.43	2647.23	4984.61	6650.83	7900.9		16217.2	847.63	2833.95	253.394	6512.11	1194.6
57.15	17002.7	14997.1	16635.9	3210.55	2648.1	2667.94	4980.01	6693.54	7836.29		16211.9	871.957	2842.2	260.591	6503.28	1173.81
57.2	17009.4	15054.6	16651.8	3229.44	2679.49	2633.36	4970.64	6650.56	7874.95		16238.6	849.831	2847.43	270.78	6498.72	1190.53
57.25	16981.8	15023.5	16573.8	3239.5	2685.15	2658.77	4961.11	6660.52	7947.07		16193	843.597	2861.14	267.759	6522.9	1222.89
57.3	17008.9	14987.1	16619.1	3172.62	2693.14	2648.03	5005.94	6608.5	7874.9		16205	875.778	2837.93	237.378	6496.44	1173.92
57.35	17041.6	14958.9	16609.7	3259.56	2680.56	2628.99	4976.03	6626.04	7892.13		16203.4	897.482	2856.37	285.873	6498.07	1193.93
57.4	16996.6	14954	16652.9	3244.63	2673.71	2651.05	4973.75	6639.27	7860.38		16201.2	892.964	2856.46	274.63	6491.13	1183.11
57.45	17014.6	15021	16641.5	3229.43	2668.63	2615.34	5006.77	6599.94	7836.67		16225.7	865.365	2837.8	277.778	6481.12	1158.35
57.5	16981.5	15113.5	16606.4	3214.56	2689.79	2635.92	5021.99	6534.09	7837.87		16233.8	806.825	2846.76	261.003	6464.65	1150.63
57.55	17049.9	15093.2	16540.7	3237.78	2653.8	2656.65	5004.63	6676.46	7808.4		16227.9	828.862	2849.41	274.623	6496.5	1151.69
57.6	17063.2	15121.8	16454.7	3229.7	2677.32	2636.82	5005.36	6569.46	7839.04		16213.2	810.761	2847.95	270.447	6471.29	1158.92
57.65	16958.1	15100.5	16580.9	3202.52	2706.4	2640.13	5003.89	6554.46	7827.22		16213.2	801.687	2849.68	250.957	6461.85	1154.48
57.7	17019	15042.4	16483.7	3236.43	2707.36	2644.1	5000.57	6584.22	7857.54		16181.7	834.717	2862.63	265.574	6480.77	1168.64
57.75	16908.9	15040	16457.9	3198.78	2686.47	2661.47	5009.84	6577.77	7780.94		16135.6	796.307	2848.9	247.61	6456.18	1134.56
57.8	16937.4	15057	16476.1	3232.92	2680.16	2634.74	4998.82	6581.07	7807.2		16156.8	800.168	2849.27	271.911	6462.36	1149.58
57.85	16976.1	15041.2	16536.1	3208.16	2663.49	2605.2	4992.79	6579.72	7828.86		16184.5	828.126	2825.61	271.543	6467.12	1160.55
57.9	17028.6	15000.1	16485.7	3239.11	2665.7	2632.98	4949.72	6568.62	7829.75		16171.5	857.41	2845.93	278.342	6449.36	1178.79
57.95	16976.1	15064.9	16506	3224.07	2684.72	2668.65	4962.12	6561.29	7778.09		16182.3	813.097	2859.14	258.124	6433.83	1153.14
58	16925.6	15057.6	16457.2	3249.36	2694.27	2623.88	4961.18	6607.28	7812.64		16146.8	793.555	2855.84	279.744	6460.37	1168.73
58.05	16871.6	14937.6	16469.7	3238.8	2711.7	2642.54	4935.43	6594.44	7827.33		16093	833.281	2864.35	266.279	6452.4	1184.88
58.1	16898.3	15088.6	16463.7	3259.71	2674.67	2631.72	5012.12	6647.94	7756.53		16150.2	771.345	2855.37	286.451	6472.2	1127.27
58.15	16934.6	14970.3	16408.3	3239.43	2665.84	2630.29	4964.29	6633.06	7750.35		16104.4	830.23	2845.18	279.147	6449.23	1144.81
58.2	16857.6	14947.1	16486.3	3232.8	2675.52	2626.22	4966.03	6546.31	7761.94		16097	827.115	2844.85	275.065	6424.76	1144.66
58.25	16885.7	14979.5	16492.2	3213.21	2637.34	2668.38	4910.95	6534.55	7789.52		16119.1	821.722	2839.64	264.458	6411.68	1178.38
58.3	16807.1	14925.5	16428	3261.63	2653.28	2682.18	4938.65	6544.11	7763.73		16053.5	812.508	2865.7	280.217	6415.5	1156.91
58.35	16949.6	14997.6	16464.5	3268.25	2662.43	2647.39	4974.18	6502	7777.77		16137.2	829.798	2859.36	289.197	6417.98	1146.11
58.4	16799.1	15007	16553.2	3238.77	2668.56	2625.34	4911.22	6497.83	7752.8		16119.8	793.208	2844.22	279.547	6387.28	1162.7
58.45	16935.3	15007.7	16473.7	3223.51	2642.13	2638.06	4926.8	6524.14	7719.86		16138.9	821.768	2834.57	275.031	6390.27	1144.19
58.5	16945.9	14990.3	16466.3	3256.89	2687.27	2620.34	4907.34	6550.44	7666.13		16134.2	832.185	2854.84	285.605	6374.64	1133.11
58.55	16887.9	14957.6	16463.7	3206.35	2702.07	2607.48	4917.82	6510.32	7667.15		16103.1	828.296	2838.64	262.865	6365.1	1127.09
58.6	16905	15009.1	16449.6	3191.93	2654.41	2639.54	4951.62	6500.7	7722.6		16121.3	808.072	2828.63	256.967	6391.64	1133.87
58.65	16961	14929.3	16486.5	3256.39	2640.43	2665.15	4915.39	6505.36	7685.85		16125.6	867.783	2853.99	284.72	6368.87	1135.15
58.7	16878.8	14969.4	16442.4	3225.42	2636.95	2660.05	4943.32	6514.37	7711.36		16096.9	816.912	2840.8	272.127	6389.68	1133.48
58.75	16841.6	14977.2	16441.3	3213.4	2673.91	2627.9	4923.55	6539.49	7698.9		16086.7	801.359	2838.41	265.828	6387.31	1138.13
58.8	16866.6	14975.7	16407.4	3212.21	2679.46	2619.88	4940.88	6478.43	7665.61		16083.2	805.242	2837.18	266.299	6361.64	1115.43
58.85	16828.9	14917.9	16415.8	3220.21	2671.15	2628.64	4925.1	6494.73	7707.96		16054.2	820.995	2840	269.408	6375.93	1139.2
58.9	16857.4	14903.8	16410.4	3265.57	2671.32	2644.76	4917.65	6520.98	7673.7		16057.2	835.727	2860.55	286.597	6370.78	1130.16
58.95	16729.8	14922.9	16492.9	3252.4	2636.96	2615.51	4872.52	6503.73	7707.26		16048.5	801.834	2834.95	295.306	6361.17	1161.66
59	16837.6	14878.3	16421.3	3261.44	2660.22	2663.14	4881.85	6448.73	7681.39		16045.7	842.807	2861.6	282.734	6337.32	1145.62
59.05	16750.4	14782.1	16436.1	3222.93	2649.27	2635.03	4912.33	6487.65	7701.89		15989.5	863.388	2835.74	273.843	6367.29	1142.01
59.1	16805.6	14808.3	16384.2	3253.21	2652.97	2659.72	4888.92	6442.75	7657.51		15999.3	859.593	2855.3	281.376	6329.73	1133.1
59.15	16763.1	14797.8	16368.3	3230.59	2637.57	2665.87	4845.64	6462.11	7678.37		15976.4	848.849	2844.67	273.127	6328.71	1160.3
59.2	16757.2	14840.5	16324.5	3222.44	2638.26	2617.8	4845.73	6468.67	7643.48		15974.1	820.783	2826.17	280.331	6319.29	1147.05
59.25	16776.8	14820.4	16383	3247.97	2666.18	2635.37	4862.7	6428.32	7685		15993.4	844.85	2849.84	281.802	6325.34	1154.5
59.3	16782.1	14863.9	16341.7	3226.91	2677.76	2629.57	4897.51	6470.16	7679.59		15995.9	820.411	2844.75	270.947	6349.09	1139
59.35	16810.1	14848.4	16368.9	3220.34	2668.66	2635.09	4879.14	6454.06	7681.32		16009.1	840.299	2841.37	268.328	6338.17	1146.92
59.4	16696.2	14768.5	16502.5	3250.69	2675.22	2642.97	4888.79	6491.66	7663.9		15989.1	866.664	2856.29	279.19	6348.12	1137.47
59.45	16718.1	14791	16336.3	3263.61	2673.49	2642.15	4821.19	6416.26	7644.42		15948.5	833.182	2859.75	285.859	6293.96	1155.82
59.5	16759.3	14817	16338.7	3178.7	2632.78	2631.02	4832.09	6496.76	7645.61		15971.7	834.31	2814.16	257.764	6324.82	1155.03
59.55	16737.9	14900	16329	3232.85	2601.65	2652.5	4879.32	6444	7670.18		15989	787.912	2829	286.317	6331.17	1142.15
59.6	16742.2	14857.3	16342.1	3244.23	2643.37	2624.2	4849.83	6438.68	7580.95		15980.5	810.889	2837.26	287.872	6289.82	1119.93
59.65	16762.2	14929.3	16371.2	3254.22	2669.89	2630.22	4851.75	6420.41	7649.38		16020.9	788.179	2851.44	285.266	6307.18	1144.93
59.7	16704.4	14912.6	16343.2	3229.81	2641.21	2634.54	4830.94	6448.7	7597.14		15986.7	773.678	2835.19	279.052	6292.26	1134.7
59.75	16692.1	14784.8	16309.4	3207.17	2646.2	2618.95	4800.43	6427.06	7611.01		15928.8	823.844	2824.11	271.096	6279.5	1152.15
59.8	16811	14865.6	16323.9	3206.57	2680.2	2668.35	4794.82	6443.47	7677.42		16000.2	826.571	2851.7	250.972	6305.24	1180.87
59.85	16799	14914.9	16295.4	3234	2668.86	2613.76	4805.44	6441.05	7629.86		16003.1	796.491	2838.87	280.299	6292.12	1157.86
59.9	16750.8	14823.2	16196.8	3231.77	2657.83	2641.6	4789.45	6472.52	7575.62		15923.6	810.297	2843.73	274.464	6279.2	1145.63
59.95	16758.7	14799.1	16331	3253.33	2691.18	2647.73	4842.44	6397.6	7656.4		15963	841.262	2864.08	275.812	6298.81	1150.91
60	16735.8	14801.6	16294.4	3175.14	2695.86	2636.01	4816.99	6403.74	7625.14		15943.9	827.576	2835.67	241.281	6281.96	1149.65
60.05	16792.1	14747.6	16232.5	3225.79	2671.88	2650.01	4831.9	6366.77	7620.21		15924.1	862.698	2849.23	266.42	6272.96	1140.26
60.1	16737	14829.7	16125.5	3219.92	2658.3	2622.44	4864.19	6384.26	7530.97		15897.4	795.163	2833.55	273.595	6259.81	1092.26
60.15	16694	14887.5	16174.5	3214.16	2684.11	2631.03	4837.21	6330.98	7559.44		15918.7	759.364	2843.1	263.271	6242.54	1113.1
60.2	16638.8	14739.7	16184	3233.19	2652.07	2616.66	4807.07	6381.65	7592.97		15854.2	809.648	2833.97	282.661	6260.56	1140.56
60.25	16677.7	14795.9	16249.8	3206.99	2658.69	2624.14	4857.48	6333.53	7555.73		15907.8	805.4	2829.94	266.99	6248.91	1103.18
60.3	16691.1	14717.8	16286.4	3257.97	2639.52	2659.7	4866.61	6329.22	7540.38		15898.4	851.035	2852.4	286.899	6245.41	1093.17
60.35	16610.1	14754.9	16219.8	3214.44	2661.63	2630.12	4772.56	6324.28	7583.59		15861.6	798.597	2835.4	268.33	6226.81	1149.67
60.4	16645.1	14819.4	16102	3204.64	2615.14	2594.49	4800.6	6391.38	7594.31		15855.5	765.425	2804.76	282.885	6262.09	1144.18
60.45	16625	14846.6	16262	3201.1	2654.9	2665.41	4834.8	6372.28	7497.67		15911.2	767.224	2840.47	255.042	6234.92	1091.44
60.5	16598.7	14709.8	16266.8	3191.66	2637.79	2630.53	4798.57	6330.35	7557.08		15858.4	823.43	2819.99	262.824	6228.67	1128.45
60.55	16696.4	14849.4	16175.8	3266.61	2678.81	2647.46	4794.79	6416.35	7551.06		15907.2	777.56	2864.3	284.77	6254.07	1131.08
60.6	16666.2	14797.5	16270.3	3270.5	2673.57	2633.97	4778.84	6336.96	7582.18		15911.3	804.034	2859.35	291.179	6232.66	1146.83
60.65	16550.2	14750.5	16162.6	3218.58	2696.63	2615.28	4753.43	6329.62	7589.51		15821.1	773.394	2843.5	267.296	6224.19	1160.22
60.7	16605.8	14743.7	16248.6	3225.7	2680.99	2675.81	4739.75	6304.57	7556.71		15866.1	806.895	2860.83	258.01	6200.34	1152.38
60.75	16712.5	14691.3	16247.8	3212.48	2672.97	2620.7	4738.51	6315.72	7556.47		15883.8	864.345	2835.38	267.497	6203.57	1153.16
60.8	16588.5	14741.2	16170.5	3257.56	2648.08	2660.26	4769.02	6276.38	7503.98		15833.4	790.894	2855.3	284.485	6183.13	1118.49
60.85	16619.3	14689	16190.8	3222.66	2663.2	2637.78	4788.21	6286.77	7560.1		15833	827.635	2841.21	269.927	6211.69	1132.86
60.9	16526.3	14681.9	16140.3	3229.97	2648.18	2636.42	4767.57	6319.19	7548.91		15782.8	794.244	2838.19	277.074	6211.89	1138.01
60.95	16573.3	14653.7	16100.5	3202.5	2687.8	2616.1	4807.08	6332.97	7549.81		15775.9	816.641	2835.47	261.179	6229.95	1122.08
61	16580	14727.8	16130.1	3234.02	2670.64	2652.71	4790.07	6219.83	7520.89		15812.6	788.769	2852.46	269.909	6176.93	1115.27
61.05	16542.7	14678	16050.5	3255.16	2632.62	2629.53	4714.65	6327.61	7575.28		15757	789.025	2839.1	294.2	6205.85	1171.02
61.1	16547.3	14697.5	16095.5	3245.66	2654.15	2608.52	4743.48	6298.35	7514.5		15780.1	787.422	2836.11	290.195	6185.44	1134.08
61.15	16614.2	14668.6	16115.1	3198.92	2649.29	2647.21	4737.36	6211.31	7516.16		15799.3	825.078	2831.81	259.591	6154.94	1135.14
61.2	16587.2	14702.9	16094.1	3252.67	2624.53	2633.86	4704.45	6322.9	7442.78		15794.7	797.832	2837.02	293.934	6156.71	1124.08
61.25	16592.6	14712.4	16137.9	3243.84	2635.16	2613.08	4753.36	6268.86	7464		15814.3	800.979	2830.69	292.28	6162.08	1109.19
61.3	16610	14637.4	16179.8	3226.65	2646.87	2641.56	4750.09	6285.92	7467.43		15809.1	846.889	2838.36	274.573	6167.81	1112.49
61.35	16571.3	14683.9	16233.2	3197.27	2636.06	2647.19	4709.97	6262.14	7388.74		15829.5	821.731	2826.84	261.972	6120.28	1098.19
61.4	16540.4	14763.3	16129.2	3190.6	2671.77	2645.07	4736.65	6294.58	7423.22		15810.9	759.607	2835.81	251.111	6151.49	1101.44
61.45	16598.4	14694.2	16130.7	3228.43	2630.97	2609.55	4714.51	6292.85	7444.02		15807.8	810.242	2822.98	286.828	6150.46	1118.86
61.5	16479.6	14665.7	16072.9	3233.04	2644.86	2613.83	4757.2	6284.08	7471.75		15739.4	777.174	2830.57	284.869	6171.01	1111.09
61.55	16460.5	14773.3	16094.2	3275.65	2662.74	2629.33	4748.28	6221.61	7446.92		15776	724.61	2855.91	297.115	6138.94	1103.26
61.6	16561	14648.1	16191.5	3212.47	2656.21	2614.15	4705.13	6229.94	7460.79		15800.2	828.496	2827.61	272.676	6131.95	1127.12
61.65	16491.8	14660.3	16093.2	3250.61	2673.01	2622.95	4688.07	6242.4	7477.34		15748.4	786.458	2848.86	284.819	6135.94	1141.2
61.7	16393.9	14734.1	16068.7	3249.66	2636.91	2591.68	4725.97	6309.8	7457.69		15732.2	718.152	2826.08	300.079	6164.49	1119.94
61.75	16419.7	14648.5	16080.8	3252.05	2686.14	2638.62	4768.48	6276.07	7420.29		15716.3	767.643	2858.94	278.645	6154.94	1085.98
61.8	16469.1	14657.5	16069.6	3244.53	2652.37	2618.63	4712.27	6232.62	7405.08		15732.1	777.135	2838.51	287.433	6116.66	1102.39
61.85	16545.5	14706.4	16061.6	3273.6	2680.49	2616.25	4727.07	6200.33	7458.22		15771.1	778.397	2856.78	295.902	6128.54	1116.14
61.9	16536.6	14664.8	16057.1	3252.02	2663.45	2655.03	4715.56	6222.98	7410.16		15752.8	793.872	2856.83	279.459	6116.23	1102.65
61.95	16472.3	14686.7	16040.9	3232.23	2614.4	2614.01	4706.8	6276.74	7465.62		15733.3	760.71	2820.21	291.342	6149.72	1129.86
62	16544.1	14607.8	16091.5	3229.09	2633.53	2606.1	4656.38	6240.85	7399.92		15747.8	826.988	2822.91	287.433	6099.05	1124.53
62.05	16378.9	14644.7	16004.3	3188.39	2692.56	2605.38	4737.49	6275.63	7465.41		15676	745.078	2828.77	256.764	6159.51	1116.69
62.1	16405.4	14550.7	16142.9	3261.64	2634.1	2606.78	4686.7	6253.64	7414.94		15699.7	819.509	2834.17	302.469	6118.43	1117.9
62.15	16487	14607.8	16086.1	3213.11	2670.59	2621.98	4672.88	6302.44	7364.67		15726.9	808.119	2835.23	267.942	6113.33	1107.03
62.2	16482.4	14644.4	16045.5	3248.3	2621.15	2625.54	4679.89	6210.03	7424.82		15724.1	784.009	2831.66	294.615	6104.91	1123.08
62.25	16412.9	14580.4	16160.7	3204.47	2598.47	2620.23	4656.52	6197.34	7458.33		15718	810.953	2807.72	280.679	6104.06	1145.73
62.3	16426.9	14618.4	16026.8	3233.48	2625.41	2625.37	4679.9	6227.48	7334.79		15690.7	775.605	2828.09	286.657	6080.73	1088.81
62.35	16436.6	14505.3	16048.7	3232.08	2613.1	2634.65	4657.26	6159.92	7355.49		15663.5	834.164	2826.61	286.847	6057.56	1103.92
62.4	16412.5	14545.2	16031.3	3260.9	2647.56	2610.6	4658.28	6129.64	7399.63		15663	805.561	2839.69	298.225	6062.52	1120.16
62.45	16376	14571.2	15994.3	3222.8	2660.76	2680.62	4609.01	6178.86	7343.05		15647.2	776.621	2854.73	260.395	6043.64	1120.25
62.5	16452	14506.7	15985.2	3218.13	2666.01	2618.8	4623.59	6208.91	7431.17		15647.9	829.188	2834.31	272.083	6087.89	1149.38
62.55	16406.7	14587.5	16022.5	3239.54	2668.99	2652.3	4673.06	6129	7398.01		15672.2	782.916	2853.61	272.977	6066.69	1113.33
62.6	16342.7	14435.3	15988.1	3269.64	2612.14	2630.02	4585.64	6123.64	7406.05		15588.7	828.317	2837.27	305.822	6038.44	1153
62.65	16456.8	14508.5	15964.5	3243.7	2669.36	2588.1	4645.36	6186.35	7403.53		15643.3	827.189	2833.72	291.794	6078.41	1128.6
62.7	16427	14428.8	15994.6	3215.41	2654.31	2607.45	4616.84	6157.9	7332.59		15616.8	858.416	2825.72	276.211	6035.78	1112.06
62.75	16376.1	14468	15999.4	3242.91	2665.31	2628.86	4622.01	6131.67	7393.76		15614.5	825.131	2845.69	281.269	6049.15	1133.07
62.8	16466.6	14374.8	15976.4	3221.52	2657.54	2618.13	4638.82	6157.43	7393.57		15605.9	893.266	2832.4	275.622	6063.27	1126.59
62.85	16371.8	14510.7	16037.5	3213	2655.91	2607.88	4616.59	6128.61	7379.62		15640	810.091	2825.6	274.638	6041.61	1129.68
62.9	16417.5	14406.1	16038.7	3188.23	2643.05	2648.07	4654.71	6063.52	7366.78		15620.8	872.736	2826.45	255.824	6028.34	1107.48
62.95	16344.3	14451.7	16041.7	3214.72	2650.95	2624.17	4592.28	6152.87	7397.1		15612.6	830.119	2829.95	272.296	6047.41	1147.49
63	16337.4	14559.9	15970.4	3219.02	2662.16	2620.96	4596.26	6117.63	7334.03		15622.6	766.191	2834.05	272.735	6015.98	1120
63.05	16315.4	14354.7	16034.6	3224.58	2685.69	2618.85	4620.49	6104.54	7403.15		15568.2	865.698	2843.04	271.165	6042.73	1136.86
63.1	16417.4	14451.5	15971	3186.72	2641.91	2662.96	4535.03	6112.2	7388.21		15613.3	841.512	2830.53	252.01	6011.81	1166.96
63.15	16331.4	14458.2	15979.7	3231.25	2658.09	2613.49	4592.92	6044.74	7266.61		15589.8	812.932	2834.28	281.294	5968.09	1092.88
63.2	16358	14483.2	15895.2	3235.13	2640.04	2633.97	4543.95	6063.34	7300.98		15578.8	797.395	2836.38	281.971	5969.43	1127.51
63.25	16372.3	14525.8	15906.4	3213.4	2665.57	2606.88	4576.4	6102.94	7278.23		15601.5	784.066	2828.62	273.134	5985.86	1106.12
63.3	16373.6	14510.2	15912.4	3224.88	2664.99	2646.61	4592.51	6111.8	7367.1		15598.7	792.397	2845.49	268.373	6023.8	1134.43
63.35	16441.3	14471.5	15858.1	3271.52	2661.8	2654.12	4535.57	6078.36	7350.38		15590.3	826.154	2862.48	289.252	5988.1	1150.91
63.4	16420.4	14493.5	15964.9	3268.47	2684.63	2596.55	4515.87	6079.21	7332.96		15626.3	822.255	2849.88	298.163	5976.02	1152.39
63.45	16358.9	14551.2	15988.2	3228.68	2658.74	2593.46	4580.69	6097.48	7388.89		15632.8	779.636	2826.96	285.305	6022.35	1147.67
63.5	16341.6	14441.6	15914.2	3217.89	2665.01	2606.66	4563.7	6052.47	7359.92		15565.8	813.849	2829.85	275.417	5992.03	1142.35
63.55	16392.8	14466.9	15865	3293.22	2670.07	2600.8	4561.58	6144.07	7296.15		15574.9	812.528	2854.7	311.371	6000.6	1120.98
63.6	16358.6	14458.6	15908.2	3186.4	2640.54	2646.03	4581.01	6042.99	7277.02		15575.1	810.623	2824.32	256.037	5967.01	1101.95
63.65	16259.2	14363.2	15938.8	3253.43	2683.8	2619.22	4539.46	6059.75	7324.23		15520.4	828.628	2852.15	284.971	5974.48	1138.47
63.7	16279.7	14411.5	15940.1	3165.95	2654.36	2614.7	4525.07	6055.01	7275.31		15543.8	812.555	2811.67	251.038	5951.8	1125.15
63.75	16282.9	14439.7	15921	3174.52	2660.59	2628.07	4547.42	6027.09	7272.85		15547.9	797.415	2821.06	250.286	5949.12	1114.02
63.8	16298.8	14513.9	15906.6	3246.66	2656.3	2632.04	4486.91	6052.19	7314.4		15573.1	765.906	2845	284.191	5951.17	1156.53
63.85	16292.4	14449.2	15899	3197.32	2656.83	2612.13	4499.26	6042.6	7290.59		15546.9	792.636	2822.1	265.953	5944.15	1141.68
63.9	16268.6	14401.4	15881	3173.14	2633.31	2626.45	4517.38	5999.76	7345.63		15517	804.556	2810.97	256.109	5954.26	1155.08
63.95	16329.3	14407.7	15826.3	3181.29	2657.94	2611.06	4531.18	6054.12	7319.41		15521.1	813.608	2816.76	258.468	5968.23	1139.91
64	16210	14441.3	15823.9	3127.89	2649.4	2616.88	4525.92	6003.07	7311.63		15491.7	759.341	2798.06	233.607	5946.88	1137.96
64.05	16212.3	14400.3	15780.4	3178.58	2646.79	2618.65	4477.13	6023.39	7325.86		15464.3	772.81	2814.67	257.576	5942.13	1164.41
64.1	16203.1	14414.3	15822	3186.34	2683.99	2655.47	4476.06	6043.37	7290.01		15479.8	769.328	2841.94	243.81	5936.48	1151.27
64.15	16146.4	14498.4	15987.6	3165.26	2628.46	2643.23	4493.81	6032.34	7229.55		15544.1	742.279	2812.32	249.642	5918.57	1119.75
64.2	16224.7	14442.1	15806.7	3168.72	2675.57	2590.28	4535.15	6060.06	7270.48		15491.2	761.166	2811.52	254.963	5955.23	1119.15
64.25	16279.9	14354.3	15852.3	3217.05	2643.02	2615.15	4516.36	6065.71	7274.32		15495.5	825.637	2825.07	277.404	5952.13	1128.8
64.3	16181.5	14441.6	15840.1	3208.78	2619.95	2645.28	4457.07	5985.39	7279.16		15487.7	752.709	2824.67	271.805	5907.21	1153.44
64.35	16219.9	14489.7	15935.8	3176.55	2670.32	2605.95	4495.05	6035.65	7256.27		15548.5	757.592	2817.6	255.17	5928.99	1129.78
64.4	16238.2	14416	15856.5	3184.45	2660.25	2599.2	4496.54	6014.15	7253.04		15503.6	784.676	2814.63	262.684	5921.24	1127.25
64.45	16188.7	14365.3	15812.6	3193.52	2673.05	2602.04	4498.67	6007.69	7241.17		15455.5	786.067	2822.87	263.688	5915.84	1121.5
64.5	16185.9	14387.3	15741.1	3271.96	2653.41	2583.9	4458.63	5991.06	7242.89		15438.1	764.894	2836.43	309.277	5897.53	1138.59
64.55	16258.3	14425.4	15812.4	3217.64	2609.47	2603.87	4504.39	6030.28	7230.25		15498.7	780.445	2810.33	288.021	5921.64	1115.48
64.6	16257.3	14342.8	15877	3202.4	2629.09	2666.57	4537.86	6059.87	7251.36		15492.4	827.554	2832.69	261.876	5949.69	1110.52
64.65	16202	14314.2	15808	3237.6	2639.11	2645.11	4469.82	6012.86	7180.23		15441.4	813.132	2840.61	280.726	5887.64	1110.06
64.7	16145.8	14433.7	15857.3	3246.68	2669.99	2649.78	4478.52	6019.99	7218.3		15478.9	748.413	2855.49	276.74	5905.6	1121.43
64.75	16153.8	14343.2	15872.3	3210.06	2628.3	2623.12	4519.5	5998.15	7225.01		15456.4	795.506	2820.5	275.471	5914.22	1106.11
64.8	16123.6	14351	15823.4	3254.23	2688.22	2609.61	4471.73	5957.1	7251.82		15432.7	774.615	2850.68	287.147	5893.55	1135.86
64.85	16102.9	14406.8	15806.2	3160.61	2662.2	2640.14	4508.91	6027.23	7183.12		15438.6	739.607	2820.98	240.321	5906.42	1095.08
64.9	16103.5	14356.8	15811.9	3217.79	2633.23	2629.01	4465	6003.31	7190.49		15424.1	764.018	2826.67	276.565	5886.27	1115.75
64.95	16090.2	14407.5	15767.3	3191.25	2661.19	2635.44	4490.74	5997.1	7164.4		15421.7	729.127	2829.29	256.161	5884.08	1094.44
65	15940.3	14317.6	15844.9	3230.42	2677.71	2622.67	4454.49	5992.14	7156.3		15367.6	743.494	2843.6	274.446	5867.64	1106.52
65.05	16044.6	14332.7	15778	3178.78	2654.49	2642.33	4470.32	5962.6	7162.77		15385.1	752.079	2825.2	250.068	5865.23	1101.34
65.1	15972.1	14279.6	15739.3	3206.53	2645.32	2646.91	4464.36	5943.52	7159.03		15330.3	749.05	2832.92	264.182	5855.63	1101.85
65.15	15986.5	14305.1	15822.4	3178.92	2678.46	2601.47	4487.93	5870.7	7150.82		15371.3	756.937	2819.62	256.003	5836.49	1087.39
65.2	15988.6	14408.8	15771.1	3219.17	2678.83	2649.52	4445.58	5913.18	7155.16		15389.5	699.13	2849.17	261.901	5837.97	1107.46
65.25	16065.6	14314.6	15756.7	3176.48	2673.06	2622.4	4370.57	5897.11	7125.79		15378.9	763.113	2823.98	250.111	5797.82	1127
65.3	16076.3	14303.5	15825.4	3197.37	2639.06	2608.34	4424.62	5877.27	7162.99		15401.8	783.289	2814.92	270.721	5821.62	1118.63
65.35	16046.6	14247.2	15667.5	3179.48	2685.62	2665.33	4431.15	5909.02	7179.81		15320.4	774.499	2843.47	237.735	5839.99	1123.2
65.4	16156.9	14228	15636.6	3227.43	2684.6	2626.57	4425.83	5904.81	7184.27		15340.5	814.822	2846.2	270.612	5838.31	1127.11
65.45	16083.1	14317.9	15632.9	3217.31	2660.75	2623.56	4478.99	5954.87	7139.03		15344.6	748.915	2833.88	271.555	5857.63	1088.13
65.5	16157.9	14273.9	15677.7	3183.26	2635.97	2622.67	4500.33	5923.03	7140.42		15369.8	799.346	2813.96	261.185	5854.59	1078.9
65.55	16115.1	14314.1	15733.2	3182.76	2681.09	2625.9	4456.11	5970.69	7080.69		15387.5	774.827	2829.92	250.511	5835.83	1075.72
65.6	16072.7	14303.8	15700.4	3216.69	2644.57	2618.33	4430.34	5904.42	7079.98		15359	761.472	2826.53	276.089	5804.91	1084
65.65	16124.8	14373.9	15662.9	3211.09	2671.98	2655.61	4444.02	5912.01	7117.54		15387.2	740.915	2846.23	258.083	5824.52	1093.21
65.7	16066.3	14293.8	15722	3268.03	2663.16	2621.16	4418.61	5863.86	7085.45		15360.7	767.371	2850.78	295.533	5789.31	1090.01
65.75	16105.2	14326.8	15728.7	3267.07	2623.18	2630.28	4450.78	5994.33	7100.64		15386.9	765.199	2840.18	301.875	5848.58	1086.7
65.8	16093.1	14286.2	15666.5	3235.97	2653.5	2631.38	4473.67	5863.19	7121.12		15348.6	771.166	2840.29	279.938	5819.33	1081.26
65.85	16034.8	14273.4	15681.3	3229.69	2662.53	2635	4378.11	5857.67	7103.99		15329.8	760.844	2842.41	274.081	5779.92	1114.19
65.9	16058.1	14210.8	15640.1	3246.85	2660.64	2607.34	4418.35	5857.47	7072.86		15303	790.909	2838.28	289.724	5782.89	1084.98
65.95	16032.1	14268.7	15744.7	3219.28	2680.01	2649.51	4396.05	5822.16	7094.93		15348.5	772.507	2849.6	261.7	5771.05	1102.41
66	16030.1	14222.5	15666.5	3217.53	2626.52	2607.72	4400.51	5856.58	7087.89		15306.4	780.633	2817.26	283.142	5781.66	1098.4
66.05	15979.7	14317.8	15625.5	3223.24	2648.05	2607.34	4345.77	5880.38	7012.63		15307.7	714.738	2826.21	281.236	5746.26	1092.86
66.1	16107.5	14156.2	15661.3	3219.22	2608.31	2592.27	4410.93	5843.98	7150.87		15308.3	834.793	2806.6	291.839	5801.93	1118.97
66.15	16020.9	14211.8	15611.7	3195.03	2644.56	2607.27	4346.85	5829.64	7019.94		15281.5	774.592	2815.62	268.711	5732.15	1093.46
66.2	15981.4	14256.2	15634.7	3178.96	2621.49	2589.6	4369.92	5866.28	7100.69		15290.8	745.103	2796.68	270.622	5778.96	1116.54
66.25	15975.2	14216	15597.1	3213.03	2663.5	2620.74	4425.82	5878.03	7057.84		15262.8	756.103	2832.42	269.694	5787.23	1076.44
66.3	16013.6	14205.1	15647.3	3233.22	2656.93	2637.74	4424.68	5843.95	7021.32		15288.7	780.693	2842.63	276.298	5763.32	1061.61
66.35	15999.4	14172.3	15670.2	3251.45	2662.38	2606.88	4398.98	5825.78	7066.38		15280.6	795.126	2840.24	291.653	5763.71	1089.85
66.4	16035.7	14299.3	15572.8	3215.66	2675.84	2649.99	4347.9	5800.59	7022.04		15302.6	734.181	2847.16	260.779	5723.51	1093.07
66.45	16008.3	14174.2	15564.9	3253.05	2656.72	2618.6	4402.36	5806.19	7051.82		15249.1	781.333	2842.79	290.514	5753.46	1082.28
66.5	15992.8	14261.8	15597.8	3198.72	2660.72	2635.31	4406.49	5843.67	7043.58		15284.2	740.674	2831.58	259.814	5764.58	1078.04
66.55	15947.6	14165.3	15563	3179.1	2681.78	2627.68	4387.59	5826.09	6988.08		15225.3	765.808	2829.52	248.175	5733.92	1063.65
66.6	15991.4	14226	15551.4	3270.98	2626.76	2640.54	4318.8	5839.5	6963.85		15256.3	750.322	2846.1	300.494	5707.38	1083.87
66.65	16029.5	14186	15573.9	3246.58	2653.18	2632.57	4352.88	5851.53	7034.72		15263.1	784.061	2844.11	284.717	5746.38	1097.38
66.7	16034.1	14269.1	15582.3	3229.11	2661.58	2590.34	4338.16	5785.19	7037.03		15295.2	748.62	2827.01	285.812	5720.13	1102.77
66.75	16023.1	14210.9	15585.1	3221.42	2625.97	2597.22	4372.15	5821.83	6968.67		15273	772.054	2814.87	287.711	5720.88	1062.42
66.8	15907.7	14120.4	15519.8	3207.89	2653.88	2591.86	4366.67	5815.33	7011.58		15182.6	767.627	2817.88	276.939	5731.19	1081.42
66.85	15930.5	14148.4	15458.4	3203.58	2658.25	2625.13	4365.28	5838.71	6988.06		15179.1	753.894	2828.99	265.221	5730.68	1073.47
66.9	15880.3	14065.2	15553.4	3185.74	2667.21	2642.52	4329.52	5781.31	7009.26		15166.3	789.966	2831.82	250.46	5706.69	1095.27
66.95	16007.1	14140.8	15552.8	3160.36	2639.7	2665.96	4295.31	5761.18	7054.29		15233.6	794.672	2822.01	239.492	5703.59	1127.08
67	15833.6	14124.7	15495	3214.79	2628.99	2635.57	4304.06	5844.36	6990.69		15151.1	738.819	2826.45	274.612	5713.04	1100.74
67.05	15908.3	14197.7	15566.4	3229.16	2628.57	2616.02	4311.83	5773.89	6946.89		15224.1	739.094	2824.59	286.122	5677.54	1077.91
67.1	15986.5	14158.3	15579	3222.14	2671.74	2621.02	4358.71	5778.5	7032.57		15241.3	783.653	2838.3	272.205	5723.26	1092.3
67.15	15968.7	14088.5	15524.5	3239.36	2686.39	2616.53	4284.17	5754.36	7008.37		15193.9	802.385	2847.42	278.602	5682.3	1113.32
67.2	15947	14211.9	15413.6	3206.93	2668.66	2640.56	4382.74	5850.6	7023.23		15190.8	725.658	2838.72	260.62	5752.19	1080.22
67.25	16013	14146.6	15494.3	3192.65	2642.18	2662.63	4330.25	5821.83	7031.61		15218	786.62	2832.49	254.81	5727.9	1104.83
67.3	15879.8	14106.9	15477.6	3232.27	2640.22	2677.28	4336.93	5856.46	7036.6		15154.8	758.938	2849.92	270.783	5743.33	1105.03
67.35	15960	14085.7	15500	3231.26	2593.93	2610.98	4304.98	5771.05	6966.48		15181.9	797.535	2812.06	296.507	5680.84	1088.42
67.4	15915.9	14081.9	15528.6	3215.85	2641.76	2666.63	4316.9	5719.16	7073.65		15175.5	789.266	2841.41	264.96	5703.24	1125.5
67.45	15934.1	14130.4	15610.3	3198.2	2673.76	2625.58	4317.51	5782.6	6990.15		15224.9	785.135	2832.51	259.325	5696.76	1092.79
67.5	15979.3	14077	15451	3209.81	2663.21	2626.18	4236.85	5730.27	6968.53		15169.1	801.803	2833.07	266.828	5645.22	1116.82
67.55	15862.4	14038.2	15487.9	3223.67	2636.5	2605.2	4270.15	5768.58	6948.63		15129.5	786.639	2821.79	284.463	5662.45	1096.05
67.6	15896.5	14049	15477	3158.18	2632.03	2607.09	4338.04	5742.69	6961.84		15140.8	790.802	2799.1	254.115	5680.86	1072.06
67.65	15863	14035.5	15565.5	3211.15	2630.78	2646.89	4254.7	5747.8	6979.98		15154.7	800.626	2829.61	269.873	5660.83	1114.29
67.7	15855.7	14102.4	15510.7	3217.64	2636.45	2611.01	4303.39	5797.34	6936.46		15156.3	758.413	2821.7	280.165	5679.06	1078.2
67.75	15871.6	14015.1	15433.4	3170.75	2672.36	2607.93	4299.79	5767.93	6961.8		15106.7	792.322	2817.01	251.509	5676.51	1088.68
67.8	15863.4	14147.4	15487.3	3247.88	2642.3	2643.48	4300.98	5699.95	6886.4		15166	736.467	2844.55	285.196	5629.11	1056.68
67.85	15826.9	14083.3	15418.2	3218.45	2655.54	2594.56	4345.03	5722.4	6892.15		15109.5	744.544	2822.85	280.837	5653.19	1041.01
67.9	15867.6	14023.3	15511.3	3221.93	2641.91	2642.92	4299.96	5656.56	6902.2		15134.1	798.79	2835.59	273.185	5619.57	1062.68
67.95	15884.3	14007.6	15459	3157.66	2624.53	2606.38	4300.91	5693.56	6934.59		15116.9	803.425	2796.19	255.706	5643.02	1075.79
68	15772.6	14036.3	15342.3	3179.79	2633.68	2576.87	4320.82	5726.81	6907.17		15050.4	738.292	2796.78	271.823	5651.6	1057.21
68.05	15860.1	14073.5	15462.2	3173.83	2632.72	2604.17	4308.53	5799.49	6927.76		15131.9	765.861	2803.57	262.073	5678.6	1072.71
68.1	15862.2	14001.8	15432.3	3197.78	2631.34	2591.61	4351.42	5739.47	6923.21		15098.8	795.273	2806.91	276.865	5671.37	1051.03
68.15	15842.9	14054	15431.7	3226.42	2631.93	2602.17	4309.29	5699.87	6857.88		15109.5	765.014	2820.17	287.518	5622.35	1041.9
68.2	15817.7	14038.4	15464.9	3207.21	2663.86	2616.84	4277.68	5682.7	6950.32		15107	769.228	2829.3	267.909	5636.9	1091.58
68.25	15798.3	14050.3	15512.9	3190.62	2614.05	2602.81	4297.49	5738.27	6905.67		15120.5	765.644	2802.49	274.484	5647.14	1066.73
68.3	15721.2	14005	15401.6	3157.83	2671.89	2640.24	4271.45	5687.61	6893.14		15042.6	745.191	2823.32	236.889	5617.4	1071.45
68.35	15732.8	14090.7	15452.8	3262.28	2619.77	2603	4259.82	5680.1	6885.99		15092.1	717.263	2828.35	306.91	5608.64	1073.32
68.4	15778.4	14054.3	15468.2	3192.74	2625.15	2611.93	4265.88	5686.45	6878.92		15100.3	750.409	2809.94	270.735	5610.41	1068.12
68.45	15805.5	14060.7	15383.9	3232.78	2616.17	2603.61	4273.51	5698.97	6875.39		15083.4	743.338	2817.52	293.675	5615.95	1063.84
68.5	15744.1	13996.4	15406.3	3186.43	2673.67	2613.11	4303.63	5673.94	6896.78		15048.9	756.917	2824.4	257.181	5624.78	1059.22
68.55	15704.1	14006.4	15384	3185.27	2689.19	2594.76	4310.67	5702.7	6877.23		15031.5	736.552	2823.07	258.996	5630.2	1049.05
68.6	15719.7	14008.3	15459.8	3207.66	2672.86	2580.27	4245.45	5696.29	6820.48		15062.6	753.035	2820.27	276.527	5587.41	1054.07
68.65	15726.6	13970.3	15337	3228.54	2676.4	2640.9	4259.85	5728.97	6890.85		15011.3	753.091	2848.61	269.04	5626.56	1076.54
68.7	15738.8	14002.2	15422.3	3224.22	2662.23	2597.57	4253.01	5692.03	6870.32		15054.4	755.183	2828.01	281.407	5605.12	1070.28
68.75	15733.6	13974	15365.2	3212.06	2637.77	2634.91	4241.2	5681.94	6915.26		15024.2	757.715	2828.25	271.4	5612.8	1092.77
68.8	15836.5	13944.9	15405.5	3230.66	2655.74	2585.08	4212.51	5688.6	6907.19		15062.3	809.447	2823.83	289.119	5602.77	1101.77
68.85	15734	14045.1	15343.1	3236.59	2690.81	2641.26	4229.09	5627.35	6908.08		15040.8	721.863	2856.22	269.72	5588.17	1094.05
68.9	15736.9	13964	15302.1	3192.95	2650.46	2606.66	4235.46	5639.48	6896.59		15001	754.445	2816.69	266.653	5590.51	1086.95
68.95	15747.8	14065.5	15279.2	3216.84	2658.51	2676.89	4218.15	5552.27	6863.12		15030.8	708.888	2850.75	258.978	5544.52	1079.82
69	15731.6	13992	15312.7	3196.11	2656.7	2644.36	4223.27	5670.89	6875.83		15012.1	741.316	2832.39	257.238	5590	1084.41
69.05	15710.8	13997.9	15355.3	3203.15	2634.3	2617.5	4187.2	5657.48	6836.23		15021.3	738.094	2818.32	272.203	5560.3	1083.64
69.1	15774.7	13969.7	15347.9	3190.82	2630.16	2641.23	4292.71	5647.06	6859.75		15030.8	770.247	2820.74	261.729	5599.84	1048.52
69.15	15708.7	13967.2	15385.1	3254.79	2646.42	2616.27	4210.89	5573.12	6851.01		15020.3	756.311	2839.16	294.153	5545.01	1078.01
69.2	15722.1	13949.5	15333	3201.41	2673.18	2605.35	4236.23	5681.1	6834.27		15001.5	760.675	2826.65	266.437	5583.87	1062.87
69.25	15777.6	13935.6	15316.6	3191.63	2667.18	2650.96	4209.42	5626.96	6841.63		15009.9	782.632	2836.59	251.137	5559.34	1075.66
69.3	15705.8	13867.7	15316.7	3238.09	2688.09	2649.98	4248.27	5611.69	6840.72		14963.4	790.882	2858.72	268.708	5566.9	1058.84
69.35	15721.5	13909	15353.2	3194.18	2621.53	2626.07	4242.32	5561.39	6793.51		14994.6	782.17	2813.93	268.889	5532.41	1041.72
69.4	15706.6	13850.4	15276.5	3231.45	2650.98	2613.54	4181.11	5626.7	6780.03		14944.5	793.296	2831.99	282.875	5529.28	1063.24
69.45	15697.8	13807.7	15280.1	3206.01	2633.15	2650.61	4231.47	5651.99	6795.16		14928.5	810.687	2829.92	266.032	5559.54	1048.66
69.5	15707.3	13814.1	15212.9	3165.19	2655.6	2611.55	4177.5	5611.82	6818.48		14911.4	801.757	2810.78	251.252	5535.93	1079.51
69.55	15700.6	13817.2	15278.2	3209.3	2680.77	2564.58	4161.96	5583.49	6741.92		14932	806.952	2818.22	280.579	5495.79	1055.09
69.6	15683.4	13822.8	15186.9	3249	2668.28	2627.88	4201.56	5590.62	6786.45		14897.7	786.646	2848.39	283.754	5526.21	1056.26
69.65	15674.9	13829.4	15324	3182.51	2640.16	2627.29	4218.51	5596.66	6837.35		14942.8	800.207	2816.65	258.753	5550.84	1069.63
69.7	15710	13881.9	15291.9	3208.25	2669.74	2613.21	4243.51	5640.44	6856.52		14961.3	782.047	2830.4	268.177	5580.16	1067.61
69.75	15623.4	13854.8	15309.9	3219.11	2643.33	2597.12	4201.69	5636.81	6810.53		14929.4	770.509	2819.86	282.948	5549.68	1066.83
69.8	15584.2	13837.6	15323.5	3271.83	2671.39	2635.49	4213.76	5546.19	6764.98		14915.1	769.289	2859.57	291.879	5508.31	1041.88
69.85	15617.9	13849.8	15276.2	3183.05	2629.94	2625.2	4232.43	5573.95	6764.69		14914.6	765.751	2812.73	261.863	5523.69	1034.4
69.9	15618.2	13847.4	15307.9	3138.52	2609.69	2616.48	4204.5	5578.82	6808		14924.5	772.099	2788.23	247.706	5530.44	1063.43
69.95	15660.2	13834.8	15383.9	3196.09	2640.09	2615.35	4149.56	5559.35	6782.42		14959.6	803.336	2817.18	268.12	5497.11	1075.76
70	15658.7	13910.9	15354.6	3168.96	2641.23	2624.86	4171.43	5608.27	6752.11		14974.7	762.38	2811.68	252.722	5510.6	1055.82
70.05	15662.9	13918.4	15289.4	3185.15	2639.05	2616.48	4218.98	5549.36	6783.13		14956.9	750.013	2813.56	262.916	5517.16	1047.06
70.1	15651.6	13957	15275.7	3229.31	2627.9	2635.42	4163.58	5530.61	6768.6		14961.4	726.653	2830.88	281.753	5487.6	1063.93
70.15	15547.2	13834.9	15373.7	3218.88	2649.26	2612.53	4124.97	5528.02	6765.49		14918.6	769.54	2826.89	277.585	5472.83	1078.69
70.2	15522.3	14001.8	15234.5	3241.81	2668.61	2616.29	4110.67	5533.64	6756.24		14919.5	659.468	2842.23	283.347	5466.85	1081.08
70.25	15595.1	13792.5	15299.5	3221.47	2685.7	2626.86	4137.12	5565.9	6728.03		14895.7	789.363	2844.68	267.515	5477.02	1059.6
70.3	15588.3	13789.6	15243.4	3182.14	2663.71	2631.55	4122.83	5545.76	6786.23		14873.7	779.462	2825.8	252.31	5484.94	1088.18
70.35	15496.4	13878.5	15211.3	3189.91	2662.38	2606.09	4164.81	5527.27	6761.03		14862.1	705.168	2819.46	262.954	5484.37	1060.34
70.4	15571.6	13872.3	15260.1	3232.51	2609.75	2607.77	4150.22	5475.19	6751.41		14901.3	738.676	2816.68	294.042	5458.94	1061.99
70.45	15593.3	13867.6	15104.3	3216.23	2657.8	2606.25	4135.59	5524.88	6756.34		14855.1	726.234	2826.76	276.201	5472.27	1070.56
70.5	15519.5	13848.8	15235.7	3160.28	2598.71	2635	4152.31	5472.46	6716.96		14868	729.912	2798	256.601	5447.24	1047.17
70.55	15515.9	13776.1	15192.9	3155.61	2660.87	2643.9	4144.02	5501.36	6755.64		14828.3	755.613	2820.13	237.322	5467.01	1066.47
70.6	15498.6	13859.5	15154.2	3197.39	2607.33	2599.65	4089.32	5506.49	6759.05		14837.5	705.674	2801.45	279.986	5451.62	1090.61
70.65	15551.9	13777.3	15168.6	3224.07	2633.06	2619.48	4153.66	5516.35	6707.45		14832.6	762.419	2825.54	281.857	5459.15	1043.37
70.7	15568.1	13789.1	15116	3274.09	2636.59	2615.29	4126.67	5572.07	6660.45		14824.4	754.975	2841.99	305.661	5453.06	1037.83
70.75	15517.4	13819.1	15207.2	3217.09	2666.33	2626.17	4152.63	5518.2	6738.48		14847.9	738.436	2836.53	269.596	5469.77	1056.23
70.8	15467.1	13777.3	15255.1	3192.64	2609.35	2618.01	4142.57	5553.99	6724.86		14833.2	751.625	2806.67	272.949	5473.8	1055.74
70.85	15497.7	13727.8	15175.2	3197.82	2598.48	2617.36	4126.83	5543.35	6667.81		14800.2	769.694	2804.55	278.186	5446	1039.63
70.9	15507.1	13804.1	15087.5	3196.45	2630.21	2618.15	4144.81	5546.16	6751.6		14799.6	724.433	2814.93	269.814	5480.86	1065.22
70.95	15572	13727.3	15161.3	3205.79	2623.35	2614.95	4149.76	5498.04	6672.19		14820.2	790.79	2814.7	276.566	5440	1030.6
71	15625.7	13695.7	15108.4	3191.84	2645.08	2652.09	4163.96	5495.94	6709.45		14810	815.719	2829.67	256.109	5456.45	1039.56
71.05	15487.3	13825.8	15115.2	3211.18	2646.97	2602.61	4128.91	5506.15	6671.85		14809.4	711.934	2820.25	277.018	5435.64	1039.35
71.1	15560.3	13755.8	15137.2	3247.56	2612.88	2612.34	4130.48	5475.8	6712.03		14817.8	770.503	2824.26	299.318	5439.44	1054.23
71.15	15517.2	13700.7	15243.9	3210.63	2612.99	2610.34	4105.55	5486.8	6709.74		14820.6	799.708	2811.32	282.356	5434.03	1063.81
71.2	15469.4	13797	15094.5	3212.23	2634.5	2613.46	4168.14	5441	6768.59		14787	716.547	2820.06	277.439	5459.24	1061.71
71.25	15525.9	13824.9	15068.2	3198.5	2630.12	2573.18	4155.32	5439.64	6654.45		14806.3	718.671	2800.6	282.319	5416.47	1020.4
71.3	15501.5	13719.1	15207.2	3221.26	2639.04	2646.5	4089.85	5415.86	6572.49		14809.3	780.148	2835.6	272.718	5359.4	1014.32
71.35	15442.2	13767.8	15085.2	3153.73	2639.91	2634.53	4106.41	5435.35	6664.1		14765	720.079	2809.39	243.496	5401.95	1044.44
71.4	15491.8	13724.1	15172.8	3204.11	2637.6	2620.84	4116.48	5485.47	6671.32		14796.2	769.22	2820.85	271.095	5424.42	1043.9
71.45	15626.3	13739.8	15131.3	3228.35	2599.23	2620.17	4078.42	5408.87	6712.38		14832.5	798.594	2815.92	291.761	5399.89	1075.33
71.5	15497.2	13744.6	15120.9	3174.78	2622.52	2654.06	4091.3	5472.72	6666.05		14787.6	753.301	2817.12	253.23	5410.02	1052.07
71.55	15471.9	13755.2	15056.5	3222.51	2604.58	2627.12	4062.55	5421.52	6640.26		14761.2	731.282	2818.07	286.129	5374.78	1052.86
71.6	15524.7	13759	15109.3	3205.97	2623.59	2580.8	4057.78	5506.98	6652.53		14797.7	753.791	2803.46	285.157	5405.76	1061.72
71.65	15438	13786.5	15077.7	3190.09	2583.17	2607.02	4064.25	5467.26	6596.82		14767.4	709.029	2793.43	280.653	5376.11	1035.93
71.7	15489.3	13728.8	15098.7	3171.51	2617.33	2591.56	4105.6	5401.77	6586.04		14772.2	754.882	2793.47	267.522	5364.47	1012.98
71.75	15400.1	13733.8	15103.1	3252.71	2622.67	2606.28	4050.53	5394.67	6622.7		14745.7	725.698	2827.22	300.94	5355.97	1050.44
71.8	15367.3	13757	15095.6	3173.75	2612.8	2602.2	4095.59	5419.65	6682.94		14740	703.845	2796.25	266.97	5399.39	1056.37
71.85	15361.8	13752.7	15081	3201.5	2637.18	2618.13	4031.84	5441.51	6644.94		14731.9	701.797	2818.94	270.628	5372.77	1067.9
71.9	15492.1	13709.9	15101.7	3226.72	2622.07	2610.69	4062.76	5493.64	6627.11		14767.9	764.907	2819.83	287.757	5394.5	1049.24
71.95	15361.6	13736.3	15091.9	3194.72	2631.99	2641.83	4109.99	5444.57	6607.73		14729.9	711.154	2822.85	262.987	5387.43	1020.49
72	15368	13702.5	15096.3	3176.26	2661.8	2646.93	4115.48	5416.92	6602.86		14722.3	729.582	2828.33	246.096	5378.42	1015.84
72.05	15430	13746.7	15016.6	3196.42	2688.2	2628.7	4070.3	5429.1	6590.27		14731.1	716.237	2837.78	254.763	5363.23	1029.83
72.1	15327.1	13740.5	15061.9	3189.79	2656.97	2621.42	4085.76	5403.29	6595.34		14709.8	693.903	2822.73	259.959	5361.46	1024.96
72.15	15435.9	13634.7	15054	3218.45	2602.18	2583.26	4047.45	5379.2	6542.56		14708.2	774.917	2801.3	295.074	5323.07	1019.4
72.2	15348.2	13653.6	15099.1	3228.02	2677.46	2645.64	4080.52	5426.82	6559.73		14700.3	747.065	2850.37	267.35	5355.69	1013.38
72.25	15401	13723.2	15146.6	3217.86	2647.33	2595.81	4060.3	5407.74	6596.02		14756.9	738.286	2820.33	281.878	5354.69	1035.88
72.3	15455.9	13650.9	15052.4	3185.83	2652.36	2614.28	4021.67	5374.36	6635.53		14719.8	773.515	2817.49	260.919	5343.85	1067.32
72.35	15392.6	13623.9	15140.3	3216.72	2659.12	2586.82	4060.39	5413.84	6559.51		14718.9	781.154	2820.89	281.45	5344.58	1021.44
72.4	15358.8	13620.4	15112.3	3172.39	2687.21	2627.87	4037.67	5385.58	6578.28		14697.2	767.994	2829.16	243.91	5333.84	1037.85
72.45	15305.3	13665.8	15137.2	3249.76	2633.76	2628.64	4083.57	5355.26	6642.29		14702.8	736.436	2837.39	291.6	5360.37	1044.6
72.5	15349.2	13573.5	15026.1	3149.19	2633.27	2592.27	4024.99	5342.97	6571.24		14649.6	772.259	2791.58	253.423	5313.07	1039.72
72.55	15375.2	13559	15060	3170.96	2638.01	2597.28	4072.5	5374.35	6564.61		14664.7	792.388	2802.08	261.364	5337.15	1017.74
72.6	15448.9	13579.2	14955	3194	2705.93	2612.16	4023.25	5351	6567.24		14661	791.118	2837.36	255.07	5313.83	1038.91
72.65	15377.5	13604.3	15028.3	3208.53	2682.42	2623.99	4017.51	5329.11	6583.57		14670	766.961	2838.31	262.867	5310.07	1047.68
72.7	15361.6	13498	14983.1	3191.13	2642.16	2605.38	4024.61	5395.22	6507.12		14614.2	804.283	2812.89	267.876	5308.98	1015.32
72.75	15386.3	13574.8	14917.7	3143.91	2649.65	2631.48	4041.48	5327.38	6524.91		14626.3	767.723	2808.35	237.398	5297.92	1014.07
72.8	15411.2	13624	14997.2	3169.22	2656.85	2589.03	4049.46	5367.17	6478.6		14677.5	763.863	2805.03	259.004	5298.41	992.882
72.85	15331.3	13572.2	14984.1	3160.9	2669.97	2637.12	4012.92	5360.85	6484.32		14629.2	760.743	2822.66	239.543	5286.03	1010.33
72.9	15286.4	13608.6	14922.4	3165.83	2634.92	2635.82	4025.04	5342.79	6514.98		14605.8	720.612	2812.19	250.064	5294.27	1017.09
72.95	15334.6	13613.6	14989.1	3200.15	2665.87	2584.78	3975.22	5355.31	6515.92		14645.8	743.338	2816.94	272.99	5282.15	1038.52
73	15352.2	13658.1	15064.2	3186.01	2645.1	2633.54	4017.44	5296.52	6474.89		14691.5	740.145	2821.55	257.756	5262.95	1003.53
73.05	15266.7	13719.8	15040.3	3195.04	2615.96	2598.12	4018.74	5314.45	6485.02		14675.6	682.153	2803.04	277.281	5272.74	1007.29
73.1	15339.3	13528.8	14962.4	3198.51	2663.62	2604.72	4037.9	5378.04	6541.35		14610.2	779.951	2822.28	267.121	5319.09	1022.88
73.15	15292.2	13618.7	14933.1	3218.66	2658.37	2606.07	4011.62	5369.05	6519.8		14614.7	719.342	2827.7	277.275	5300.16	1025.12
73.2	15182.8	13553.1	15008	3215.58	2641.07	2599.15	3993.23	5331.63	6533.12		14581.3	730.562	2818.6	281.228	5285.99	1037.41
73.25	15230.5	13592.7	14983.6	3173.17	2643.08	2617.19	3967.2	5341.27	6451.03		14602.3	720.963	2811.15	256.208	5253.17	1015.93
73.3	15304	13582	14980.5	3208.5	2653.13	2624.89	4020.03	5320.77	6478.93		14622.2	747.288	2828.84	268.709	5273.24	1004.4
73.35	15242.6	13571.6	14940.7	3279.79	2640.32	2591.01	3916.62	5297.41	6533.57		14585	727.105	2837.04	313.717	5249.2	1068.91
73.4	15358.3	13533.5	14895.2	3232.23	2651.55	2627.35	3983.77	5319.26	6468.82		14595.7	774.52	2837.04	279.613	5257.28	1015.47
73.45	15275.8	13554.1	14867	3233.35	2622.99	2612.73	3953.55	5340.94	6445.91		14565.7	734.46	2823.03	290.174	5246.8	1019.68
73.5	15257.3	13497.8	14915.5	3230.66	2647.1	2618.88	3957.98	5335.43	6470.57		14556.9	761.773	2832.21	281.98	5254.66	1027.35
73.55	15296.4	13629.7	14801	3224.93	2636.53	2645.82	3966.46	5338.03	6471.94		14575.7	698.825	2835.76	275.214	5258.81	1024.39
73.6	15248.9	13618.5	14860.3	3184.23	2636.21	2622.36	4001.49	5268.09	6505.12		14575.9	695.307	2814.27	261.662	5258.24	1022.13
73.65	15279.4	13576.8	14817.7	3216.84	2670.1	2601.97	3982.11	5303.12	6484.35		14558	718.937	2829.64	275.205	5256.53	1022.06
73.7	15251.9	13608	14868.4	3178.67	2671.47	2583.5	3939.04	5325.12	6491.77		14576.1	702.239	2811.21	262.303	5251.98	1043.43
73.75	15159.4	13536.1	14851.2	3193.74	2649.99	2609.47	3956.98	5286.06	6446.69		14515.6	703.899	2817.73	266.39	5229.91	1017.2
73.8	15170.6	13626.4	14844.1	3214.09	2612.37	2592.61	3972.03	5243.87	6500.06		14547	664.507	2806.36	288.425	5238.65	1032.07
73.85	15256.6	13532.2	14883.1	3136.93	2630.27	2563.7	3952.8	5290.63	6459.95		14557.3	740.719	2776.97	255.98	5234.46	1024.31
73.9	15157	13544.8	14817.1	3189.22	2624.43	2625.43	3996.5	5315.95	6417.8		14506.3	693.897	2813.03	266.011	5243.42	989.821
73.95	15160.9	13552	14926.1	3182.65	2655.83	2586.38	3955.21	5283.6	6457.21		14546.3	709.62	2808.29	266.229	5232.01	1022.09
74	15174.9	13553.9	14970.8	3200.3	2634.97	2589.14	3978.29	5247.26	6431.26		14566.5	720.881	2808.14	277.933	5218.94	1001.62
74.05	15237.2	13559	14939.5	3210.81	2670.51	2594.99	3938.69	5254.71	6434.95		14578.5	731.123	2825.44	274.237	5209.45	1019.6
74.1	15087.7	13668.1	14940.5	3213.58	2644.46	2590.4	3980.66	5294.85	6463.65		14565.5	637.334	2816.15	281.892	5246.39	1014.26
74.15	15210.6	13586	14870.3	3180.27	2638.17	2584.61	3970.17	5242.4	6446.96		14555.6	699.546	2801.02	269.064	5219.84	1011.27
74.2	15192.7	13525.1	14778.6	3179.36	2663.85	2593.86	3920.96	5271.14	6465.78		14498.8	708.975	2812.36	261.081	5219.29	1039.56
74.25	15247.5	13525.6	14897.7	3217.91	2656.38	2577.71	3905.42	5200.07	6447.64		14556.9	743.137	2817.33	285.064	5184.38	1037.92
74.3	15218.7	13553.7	14949.5	3244.19	2631.69	2612.04	3960.32	5244.69	6450.69		14574	729.744	2829.31	293.477	5218.57	1016.86
74.35	15159.8	13506.9	14836.8	3188.14	2626.01	2609.27	3947.64	5253.19	6470.31		14501.2	715.343	2807.81	269.024	5223.71	1030.09
74.4	15223.4	13589.5	14906.4	3207.91	2664.68	2601.16	3933.24	5241.18	6469.96		14573.1	707.462	2824.58	272.294	5214.79	1035.78
74.45	15065.7	13487.1	14788.2	3180.53	2631.87	2627.57	3961.38	5238.56	6444.93		14447	688.122	2813.32	259.661	5214.96	1014.04
74.5	15209.6	13459.2	14817.6	3221.03	2643.22	2626.21	3897.53	5253.56	6474.78		14495.5	750.012	2830.15	276.478	5208.62	1052.64
74.55	15166	13452.2	14767.1	3168.57	2630.38	2620.62	3963.45	5224.97	6490.27		14461.8	732.207	2806.52	256.035	5226.23	1031.57
74.6	15172.5	13556	14808	3173.11	2656.98	2643.79	3989.93	5202.53	6513.61		14512.2	692.321	2824.63	246.475	5235.35	1030.55
74.65	15200.7	13403.9	14843.3	3157.95	2626.72	2589.69	3943.72	5226.03	6400.25		14482.6	776.596	2791.45	259.592	5190	1003.2
74.7	15108.9	13535	14809.5	3205.06	2647.84	2605.81	3945.94	5190.81	6429.78		14484.5	682.44	2819.57	273.12	5188.84	1014.03
74.75	15170.7	13454.1	14846.7	3194.51	2655.89	2638.91	3950.96	5245.9	6422.56		14490.5	744.686	2829.77	258.004	5206.47	1009.41
74.8	15109.8	13419.2	14771.9	3186.39	2621.74	2613.72	3985.46	5186.26	6383.1		14433.6	730.481	2807.28	268.089	5184.94	978.832
74.85	15130	13457.8	14756.8	3201.65	2569.58	2642.06	3917.63	5218.17	6449.49		14448.2	716.699	2804.43	282.431	5195.1	1033.76
74.9	15150.3	13443.4	14814.7	3190.64	2630.11	2580.88	3980.36	5170.32	6370.26		14469.4	738.344	2800.54	276.573	5173.65	975.672
74.95	15144.5	13414.3	14817.5	3218.12	2592.71	2599.99	3943.54	5177.52	6385.13		14458.8	750.502	2803.61	293.118	5168.73	996.795
75	15165.6	13434.8	14813.7	3194.78	2601.54	2563.15	3920.72	5224.78	6379.5		14471.4	746.913	2786.49	289.132	5175	1004.41
75.05	15105.1	13363.9	14841	3153.8	2637.71	2621.72	3923.4	5196.2	6386.03		14436.6	766.204	2804.41	247.143	5168.54	1005.56
75.1	15051.3	13443.3	14826.4	3210.64	2630.84	2623.45	3939.45	5196.88	6377.37		14440.3	710.957	2821.64	275.081	5171.23	995.445
75.15	15071.7	13475.4	14709.1	3147.76	2631.08	2614.5	3937.7	5195.34	6352.01		14418.7	683.244	2797.78	247.562	5161.68	985.924
75.2	15105.4	13428.8	14668.3	3243.68	2610.56	2608.56	3919.63	5195.99	6345.54		14400.8	710.127	2820.93	298.928	5153.72	990.825
75.25	15218.2	13468	14789.8	3202.57	2657.49	2617.87	3878.08	5159.42	6315.68		14492	744.91	2825.98	266.78	5117.73	995.582
75.3	15132.9	13474.6	14853	3166.01	2642.36	2597.45	3867.88	5159.24	6366.04		14486.9	724.804	2801.94	258.087	5131.05	1020.06
75.35	15050.4	13427.1	14781.2	3158.77	2642.65	2620.69	3896.52	5155.78	6372.3		14419.6	710.363	2807.37	248.641	5141.53	1010.78
75.4	15190	13360.6	14755.5	3165.73	2635.57	2585.77	3864.43	5167.26	6363.89		14435.4	780.424	2795.69	262.449	5131.86	1020.71
75.45	15067.1	13390.3	14748.5	3241.51	2638.88	2589.09	3864.97	5181.61	6345.39		14401.9	727.101	2823.16	296.514	5130.66	1013.27
75.5	15068	13450	14849.2	3184.47	2652.24	2587.47	3913.4	5175.45	6323.31		14455.7	716.767	2808.06	267.47	5137.39	984.21
75.55	15047.3	13373.8	14773.5	3204.45	2649.17	2613.01	3906.55	5212.45	6323.98		14398.2	732.947	2822.21	270.689	5147.66	987.974
75.6	15083.5	13426.5	14721.3	3189.59	2643.82	2584	3843.74	5168.19	6283.24		14410.5	711.267	2805.8	272.475	5098.39	997.144
75.65	15024.5	13396.5	14753.7	3174.48	2633.45	2624.82	3905.39	5210.14	6385.47		14391.6	712.249	2810.92	257.105	5167	1012.95
75.7	15074.6	13454.8	14719	3194.02	2624.82	2614.44	3894.02	5191.52	6277.32		14416.1	695.096	2811.09	270.8	5120.95	974.254
75.75	15070.5	13441.3	14732.5	3232.44	2587.28	2581.85	3873.64	5193.91	6350.2		14414.8	702.052	2800.52	305.42	5139.25	1011.79
75.8	15069.8	13446.3	14636.7	3248.9	2623.02	2583.88	3892.12	5143.31	6310.92		14384.3	686.387	2818.6	304.69	5115.45	987.668
75.85	15049	13418.1	14739.1	3195.91	2686.69	2606.47	3890.45	5090.54	6339.87		14402.1	707.166	2829.69	261.021	5106.95	1000.04
75.9	15040.2	13405.6	14827.5	3203.8	2592.91	2567.48	3892.33	5129.52	6317.84		14424.4	725.643	2788.06	294.15	5113.23	990.279
75.95	15024.3	13399.9	14751.6	3169.28	2624.25	2573.13	3877.12	5185.02	6365.65		14391.9	710.279	2788.89	269.786	5142.6	1016.38
76	15096.6	13421.6	14719	3189.23	2657.93	2596.04	3892.28	5180.41	6320.81		14412.4	717.35	2814.4	266.249	5131.17	992.057
76.05	15045.2	13378.8	14769.1	3205.32	2603.02	2570.73	3851.52	5130.46	6290.64		14397.7	729.253	2793.03	291.834	5090.87	996.158
76.1	15002.5	13347.6	14657.7	3183.08	2622.96	2601.01	3862.91	5103.24	6348.33		14335.9	712.874	2802.35	269.365	5104.83	1014.67
76.15	14974.1	13370.3	14706.7	3189.56	2619.38	2600.56	3893.36	5112.6	6322.61		14350.3	701.542	2803.17	273.332	5109.52	991.738
76.2	15074.2	13412.8	14857.5	3218.45	2668.01	2615.32	3859.32	5078.12	6302.69		14448.2	737.446	2833.93	272.746	5080.05	997.502
76.25	14937.8	13372.6	14799	3207.77	2666.17	2589.76	3860.58	5153.2	6305.86		14369.8	707.382	2821.23	275.096	5106.55	998.827
76.3	15060	13383.7	14719.3	3217.16	2612.48	2600.37	3881.19	5162.15	6384.93		14387.7	723.374	2810.01	287.946	5142.75	1022.24
76.35	15058.1	13440.7	14712.9	3170.05	2596.75	2594.51	3828.99	5200.67	6267.88		14403.9	695.497	2787.1	270.786	5099.18	998.259
76.4	14930.7	13406.8	14790.4	3186.83	2612.27	2591.11	3824.56	5093.39	6308.3		14375.9	687.658	2796.74	275.973	5075.42	1014.06
76.45	14930.8	13353.6	14648.5	3202.23	2633.74	2599.94	3832.33	5079.35	6275.81		14310.9	686.716	2811.97	276.298	5062.5	997.618
76.5	15052.7	13282.3	14741.8	3172.33	2620.65	2603.14	3831.3	5169.21	6235.92		14358.9	771.79	2798.71	264.29	5078.81	983.76
76.55	15046	13356.5	14711.7	3173.73	2644.41	2623.54	3838.33	5186.53	6311.04		14371.4	730.497	2813.89	254.584	5111.97	1010.86
76.6	15013.6	13293.2	14679.3	3180.11	2620.44	2577.57	3799.19	5130.52	6259.51		14328.7	744.836	2792.71	274.497	5063.07	1005.55
76.65	15084.8	13262.4	14694.5	3132.01	2656.95	2547.23	3838.05	5118.27	6298.75		14347.2	783.481	2778.73	253.789	5085.03	1004.85
76.7	14989.5	13279.8	14608.6	3232.3	2684.31	2596.6	3835.95	5148.52	6295.68		14292.6	732.85	2837.74	281.284	5093.38	1004.94
76.75	14977.6	13275.2	14671.1	3156.89	2618.34	2593.51	3821.65	5140.54	6306.85		14308	740.902	2789.58	259.923	5089.68	1015.22
76.8	15013.8	13294.6	14663.7	3248.23	2650.73	2581.73	3841.12	5110.46	6264.78		14324	741.828	2826.9	299.254	5072.12	989.828
76.85	14932.7	13317.4	14608.7	3188.97	2631.96	2585.06	3836.99	5118.54	6211.74		14286.3	697.73	2802	274.302	5055.75	970.503
76.9	14947.9	13351.6	14639.1	3202.41	2633.12	2589.6	3831.76	5073.44	6227.38		14312.9	691.297	2808.38	279.191	5044.19	978.224
76.95	14991.3	13255.8	14669	3218.98	2637.11	2581.84	3841.45	5074.93	6240.86		14305.4	753.709	2812.64	288.207	5052.41	979.685
77	14935.2	13264.4	14645.9	3237.47	2616.52	2605.39	3861.43	5117.19	6244.21		14281.8	729.043	2819.79	295.376	5074.28	973.241
77.05	14984	13364.5	14657.9	3197.57	2633.76	2617.29	3858.92	5075.6	6281.48		14335.5	699.331	2816.21	269.75	5072	989.009
77.1	14945.7	13350	14645.1	3202.2	2635.77	2618.36	3820.52	5093.37	6238.16		14313.6	692.327	2818.78	271.215	5050.68	987.46
77.15	14975	13298.8	14538.7	3196.88	2625.02	2636.78	3833.81	5079.24	6235.99		14270.9	710.033	2819.56	266.848	5049.68	980.908
77.2	14955.5	13278.6	14673.4	3188.82	2675.68	2611.92	3808.98	5033.15	6246.96		14302.5	733.099	2825.48	258.241	5029.7	995.305
77.25	14971.4	13331.1	14611.4	3196.89	2630.62	2629.56	3815.16	5012.55	6252.32		14304.6	703.895	2819.02	267.196	5026.68	995.015
77.3	14889.1	13362.1	14561.7	3209.46	2645.01	2634.21	3757.67	5040.19	6231.16		14271	656.392	2829.56	268.667	5009.67	1010.03
77.35	14912.2	13387.9	14507.3	3205.23	2624.26	2590.13	3800.5	5035.89	6180.99		14269.1	644.641	2806.54	282.262	5005.79	972.066
77.4	14888.1	13292.8	14510.8	3197.34	2635.09	2575.44	3787.96	5082.41	6218.16		14230.6	680.766	2802.62	280.166	5029.51	992.832
77.45	14829.5	13317.6	14547.8	3187.85	2644.27	2611.61	3782.84	5040.2	6218.81		14231.6	656.467	2814.58	264.281	5013.95	994.654
77.5	14849.7	13368.6	14496.9	3229.14	2631.2	2583.88	3820.16	4995.78	6185.63		14238.4	631.684	2814.74	293.661	5000.52	965.704
77.55	14833.9	13310.3	14564.3	3198.6	2661.71	2611.53	3746.1	5051.98	6211.5		14236.2	663.838	2823.95	265.708	5003.19	1007.08
77.6	14940	13373.4	14533.5	3178.43	2654.33	2652.78	3801.56	5061.41	6230.09		14282.3	663.785	2828.51	247.43	5031.02	991.676
77.65	14833.7	13327.9	14487.5	3199.35	2644.89	2602.37	3765.77	5062.17	6194.76		14216.4	643.947	2815.54	271.951	5007.57	992.384
77.7	14934.1	13355.8	14527.6	3227.08	2615.42	2615.43	3779.09	5057.57	6220.46		14272.5	669.11	2819.31	288.336	5019.04	997.054
77.75	14899.1	13260	14559.8	3174.03	2669.91	2620.74	3723.21	5028.46	6174.73		14239.6	706.395	2821.56	250.042	4975.46	1001.53
77.8	14889.6	13326.9	14520.5	3183.55	2614.07	2618.01	3761.25	4995.51	6163.12		14245.7	666.884	2805.21	267.53	4973.29	980.688
77.85	14874.4	13293.6	14573	3125.25	2674.86	2645.89	3771.46	5016.52	6257.19		14247	685.304	2815.33	219.462	5015.06	1014.79
77.9	14851.2	13231.7	14520.9	3213.51	2651.74	2643.07	3753.9	5074.26	6210.96		14201.3	698.745	2836.11	266.887	5013.04	1004.02
77.95	14805.5	13254.6	14495.7	3156.74	2594.78	2639.95	3723.32	5029.35	6197.08		14185.2	670.11	2797.15	254.933	4983.25	1010.43
78	14849.1	13344.4	14515.9	3157.49	2626.97	2610.74	3738.55	4991.84	6254.58		14236.5	645.276	2798.4	254.002	4994.99	1027.17
78.05	14745.3	13188.2	14524.3	3183.19	2578.84	2596.25	3731.36	5009.88	6194.28		14152.6	687.91	2786.09	280.878	4978.5	1005.73
78.1	14865.6	13215.3	14437.9	3200.05	2589.32	2599.56	3789.2	5044.13	6214.1		14172.9	699.299	2796.31	285.52	5015.81	990.163
78.15	14723.7	13183.6	14468.9	3178.9	2614.59	2614.52	3765.34	5019.69	6135.94		14125.4	673.998	2802.67	266.036	4973.65	968.339
78.2	14792.2	13296.4	14519.3	3149.22	2593.46	2581.45	3718.83	5024.31	6203.46		14202.6	650.408	2774.71	264.863	4982.2	1014.78
78.25	14843.8	13205.7	14501.4	3227.25	2627.2	2584.54	3738.78	4960.99	6199.65		14183.6	705.466	2813	293.439	4966.47	1004.65
78.3	14845.4	13194.5	14500.8	3210.01	2601.42	2609.12	3725.91	4964.79	6176.56		14180.2	711.107	2806.85	285.093	4955.75	1000.49
78.35	14790.4	13126.8	14416.2	3231.52	2602.89	2622.79	3731.99	5017.35	6157.64		14111.1	712.582	2819.07	291.763	4968.99	990.856
78.4	14777	13236.1	14459	3170.11	2606.4	2635.66	3704.57	4930.44	6206.47		14157.3	664.239	2804.06	259.115	4947.16	1021.46
78.45	14773.6	13135.8	14506.6	3144.05	2621.3	2621.16	3673.63	4988.21	6146.34		14138.7	717.458	2795.51	246.458	4936.06	1010.15
78.5	14808.2	13183.8	14493	3177.25	2588.24	2575.73	3653.67	4978.47	6176.9		14161.7	703.313	2780.41	280.659	4936.35	1030.54
78.55	14846.7	13167.6	14461.7	3190.89	2615.32	2571.28	3701.36	5049.81	6141.88		14158.7	718.207	2792.5	282.277	4964.35	998.167
78.6	14767	13166.3	14440.1	3189.86	2639.9	2606.02	3712.82	4974.92	6108.4		14124.5	690.54	2811.93	267.598	4932.04	978.46
78.65	14793	13188.2	14511.9	3177.69	2616.26	2590.87	3685.85	4956.27	6079.52		14164.4	699.734	2794.94	270.841	4907.21	977.827
78.7	14759.3	13199.5	14483.5	3183.31	2623.01	2592.36	3730.26	4984.04	6128		14147.4	679.663	2799.56	271.641	4947.43	979.213
78.75	14805.1	13163.5	14441	3199.58	2641.41	2577.19	3770.1	4961.31	6131.33		14136.5	703.919	2806.06	279.493	4954.25	963.979
78.8	14804.9	13221.8	14506.5	3188.43	2647.67	2611.74	3702.23	4959.84	6089.34		14177.8	686.832	2815.95	263.794	4917.14	975.003
78.85	14783.1	13216	14562.6	3193.32	2619.31	2571.7	3731.35	4980.41	6149.58		14187.3	692.619	2794.78	282.48	4953.78	987.417
78.9	14795	13119.1	14404.5	3215.36	2627.27	2622.21	3696.52	4943.31	6109.33		14106.2	715.986	2821.61	278.429	4916.39	985.209
78.95	14683.5	13132.1	14509	3155.83	2643.7	2587.23	3669.42	4967.92	6066.66		14108.2	693.857	2795.59	255.772	4901.33	979.803
79	14843.8	13127.4	14449.4	3176.47	2630.96	2604.14	3699.55	4924.25	6077.57		14140.2	734.043	2803.86	263.704	4900.45	970.969
79.05	14714.2	13168.3	14427.4	3233.2	2575.03	2631.31	3695.39	4958.96	6104.07		14103.3	671.459	2813.18	297.886	4919.47	983.735
79.1	14756	13166.7	14378.3	3245.22	2620.98	2611.86	3689.03	4943.85	6067.91		14100.3	677.948	2826.02	296.443	4900.27	971.663
79.15	14764.4	13166.9	14410.1	3184.11	2581.23	2597.09	3711.85	4906.87	6079.65		14113.8	685	2787.48	280.535	4899.46	966.665
79.2	14748.2	13170.2	14499.4	3168.76	2576.74	2570.44	3722.44	4940.45	6139		14139.3	692.728	2771.98	280.576	4933.96	986.566
79.25	14711.4	13177.1	14353.8	3196.28	2634.22	2636.34	3704.88	4971.66	6058.93		14080.8	655.458	2822.28	264.461	4911.82	961.97
79.3	14690.7	13159.7	14345.9	3167.93	2605.07	2586.27	3730.82	4895.39	6096.95		14065.4	655.73	2786.42	269.875	4907.72	966.006
79.35	14744.6	13162.4	14348.8	3183.82	2615.33	2582.25	3723.29	4897.02	6073.16		14085.3	672.265	2793.8	276.115	4897.82	959.328
79.4	14737.1	13148.3	14392.6	3174.45	2617.35	2599.28	3737.47	4903.45	6079.95		14092.7	682.41	2797.03	266.98	4906.95	956.315
79.45	14719.9	13133.1	14321	3178.91	2636.67	2578.14	3730.66	4972.14	6112.43		14058	673.983	2797.91	270.472	4938.41	972.644
79.5	14832.5	13069.4	14307.3	3173.91	2616.32	2607.3	3703.46	4932.85	6041.7		14069.8	739.11	2799.18	265.004	4892.67	955.009
79.55	14684.4	13115.3	14342.5	3175.4	2657.98	2607.36	3698.89	4976.7	6084.09		14047.4	673.726	2813.58	256.679	4919.89	974.581
79.6	14767.5	13128.8	14408.6	3240.63	2675.93	2582.02	3701.6	4945.98	6102.18		14101.6	703.351	2832.86	290.876	4916.59	980.251
79.65	14836.8	13091.5	14271.6	3207.59	2630.93	2576.02	3720.28	4927.28	6072.99		14066.6	727.127	2804.85	285.662	4906.85	960.598
79.7	14735.2	13123.1	14389.3	3203.68	2625.06	2607.8	3672.1	4943.04	6087.15		14082.5	692.945	2812.18	276.926	4900.76	986.389
79.75	14743.7	13046	14373.8	3153.91	2617.59	2577	3678.1	4917.57	6077.98		14054.5	728.933	2782.83	262.912	4891.22	979.922
79.8	14819.4	13043.6	14322.1	3179.13	2659.32	2613.93	3692.7	4872.68	6034.37		14061.7	748.011	2817.46	256.408	4866.58	955.993
79.85	14730.3	13094.4	14331.6	3162.73	2618.71	2617.37	3721.09	4909.27	6013.96		14052.1	696.502	2799.6	256.767	4881.44	936.269
79.9	14684.4	13016.8	14353.4	3200.88	2637.9	2586.06	3690.38	4884.83	6038.29		14018.2	720.852	2808.28	278.413	4871.17	958.576
79.95	14758.7	13113	14282.3	3247.27	2624.46	2577.36	3694.9	4931.41	6023.41		14051.3	691.418	2816.36	305.303	4883.24	951.219
80	14684.2	13053.5	14321.5	3165.08	2619.95	2576.47	3711.74	4876.46	6045.97		14019.7	699.08	2787.17	267.814	4878.06	952.944
80.05	14706.3	13110.7	14270.7	3177.78	2602.89	2577.68	3671.86	4829.55	5992.65		14029.2	673.407	2786.12	277.135	4831.35	947.456
80.1	14707.6	13132.7	14311.1	3177.52	2617.19	2608.31	3740.88	4844.05	6061.53		14050.5	668.843	2801.01	266.259	4882.15	947.784
80.15	14695	13087.6	14284.6	3177.22	2614.86	2654.52	3697.79	4924.95	5990.95		14022.4	681.918	2815.53	256.262	4871.23	936.947
80.2	14617.5	13096.2	14236.8	3234.55	2600.1	2619.22	3668.65	4853.89	6047.57		13983.5	646.384	2817.96	294.678	4856.7	971.191
80.25	14669.1	13117.4	14368.8	3208.08	2613.65	2595.88	3695.73	4885	6003.91		14051.8	671.959	2805.87	284.497	4861.55	942.455
80.3	14685.7	13080.6	14281.7	3224.27	2642.49	2591.78	3728.94	4852.41	6041.44		14016	681.683	2819.51	286.955	4874.27	944.2
80.35	14580.1	13068.1	14324.4	3207.48	2602.06	2615.67	3673.21	4875.19	6005.06		13990.9	660.768	2808.4	282.246	4851.15	952.125
80.4	14592.5	13081.9	14276.3	3169.22	2597.13	2632.15	3676.76	4861.33	6047.61		13983.6	650.521	2799.5	261.823	4861.9	967.894
80.45	14706.5	13060.9	14243.4	3193.71	2651.39	2586.61	3694.04	4849.8	6005.78		14003.6	692.904	2810.57	272.209	4849.88	943.766
80.5	14574	13056.8	14301.5	3208.6	2650.01	2621.07	3641.04	4839.14	6032.86		13977.4	660.45	2826.56	270.401	4837.68	976.456
80.55	14627.7	12975.9	14310.7	3183.53	2623.13	2625.2	3710.31	4861.24	5996.91		13971.4	715.747	2810.62	263.687	4856.15	933.506
80.6	14659.9	13059.4	14254.8	3172.46	2644.35	2582.53	3656.5	4853.81	6031.1		13991.4	679.447	2799.78	264.729	4847.14	969.437
80.65	14612.5	13050.7	14344.1	3237.36	2636.84	2581.45	3615.94	4822.1	6025.51		14002.4	681.851	2818.55	297.008	4821.18	983.706
80.7	14646.6	12961.2	14258.3	3188.31	2636.69	2617.49	3627.68	4894.88	5959.39		13955.4	720.613	2814.17	264.678	4827.32	953.114
80.75	14558.7	13007.7	14300.7	3184.92	2580.09	2609.87	3684.79	4916.13	6028.67		13955.7	678.541	2791.63	278.366	4876.53	957.297
80.8	14566.5	13022.2	14236.6	3245.93	2636.93	2615.69	3622.31	4862.05	5970.58		13941.8	664.029	2832.85	292.218	4818.31	959.174
80.85	14586.3	12969.4	14230.9	3177.5	2617.83	2577.31	3619.9	4826.86	5982.54		13928.9	693.788	2790.88	273.883	4809.77	964.618
80.9	14523.1	13008.3	14326.1	3190.83	2617.08	2609.7	3628.73	4866.23	5953.33		13952.5	672.477	2805.87	272.225	4816.1	949.673
80.95	14546.7	13012.1	14301.2	3233.31	2607.35	2615.73	3635.27	4887.3	6042.16		13953.4	673.052	2818.8	293.124	4854.91	982.877
81	14609.1	13056.5	14277.4	3209.24	2631.26	2609.5	3621.93	4849.64	5995.95		13981	667.605	2816.67	277.733	4822.51	969.381
81.05	14557.5	12981.1	14355.6	3230.34	2614.85	2582.14	3611.67	4862.49	5989.09		13964.7	700.42	2809.11	298.155	4821.09	971.019
81.1	14601.3	13004.3	14245.4	3214.59	2618.24	2598.78	3617.87	4826.78	5959.83		13950.3	684.518	2810.54	285.822	4801.49	956.266
81.15	14584.9	12907.2	14236	3152.91	2636.25	2591.72	3592.74	4811.76	5946.07		13909.4	722.813	2793.63	254.699	4783.52	960.952
81.2	14579.3	12923.6	14291.2	3209.34	2597.32	2564.51	3593.61	4821.1	5993.15		13931.4	722.259	2790.39	296.546	4802.62	979.697
81.25	14638.4	12982.7	14235.1	3170.25	2677.55	2585.4	3614.98	4829.86	5906.1		13952	704.949	2811.07	256.753	4783.65	935.915
81.3	14563.9	12953.4	14228	3197.51	2617.08	2574.55	3581.35	4801.71	5917.93		13915.1	693.724	2796.38	284.174	4767	954.218
81.35	14649.6	12918	14248.8	3193.37	2639.43	2610.13	3598.82	4821.66	5968.7		13938.8	740.129	2814.31	268.303	4796.4	967.666
81.4	14604.2	12923.5	14181.6	3219.16	2631.32	2607.14	3623.87	4822.29	5986.21		13903.1	713.849	2819.21	282.984	4810.79	964.456
81.45	14574.6	12959.7	14210.1	3191.36	2615.57	2627.12	3590.01	4791.18	5963.53		13914.8	691.587	2811.35	268.749	4781.58	969.011
81.5	14594.5	12912.9	14207.6	3194.14	2625.8	2574.48	3563.93	4838.85	5951.7		13905	719.053	2798.14	280.793	4784.83	975.55
81.55	14545	12976.3	14130.4	3179.59	2651.97	2644.68	3623.71	4784.39	5951.86		13883.9	663.682	2825.41	250.457	4786.66	950.465
81.6	14513.4	13035.6	14191.4	3106.35	2624.61	2583.44	3630.47	4789.64	5988.4		13913.5	634.516	2771.47	237.393	4802.84	962.666
81.65	14517.4	12916.9	14231.1	3203.51	2624.72	2595.99	3556.94	4766.43	5921.99		13888.4	696.87	2808.07	279.861	4748.45	965.609
81.7	14528.3	12980.7	14238.3	3192.57	2642.29	2604.18	3564.71	4776.35	5921.99		13915.8	671.706	2813.01	268.837	4754.35	962.482
81.75	14400.5	12961.3	14119.6	3196.23	2595.58	2602.28	3625.19	4809.87	5950.81		13827.2	622.89	2798.03	281.585	4795.29	949.486
81.8	14530.7	12976.2	14165.7	3188.12	2607.09	2611.49	3569.25	4752.73	5870.13		13890.9	663.711	2802.24	272.87	4730.71	939.458
81.85	14473.7	12870.9	14134.6	3223.76	2613.74	2610.8	3620.21	4770.21	5941.54		13826.4	689.7	2816.1	288.261	4777.32	947.691
81.9	14418.8	12946.2	14164.3	3140.75	2614.8	2595.52	3582.35	4781.24	5939.97		13843.1	642.648	2783.69	252.602	4767.85	962.541
81.95	14536.8	12977.7	14155.1	3196.45	2612.72	2628.2	3591.68	4775.14	5952.27		13889.9	663.545	2812.46	271.597	4773.03	963.705
82	14475.7	12934.9	14161.5	3183.43	2600.79	2604.43	3588.03	4718.88	5926.52		13857.4	664.764	2796.22	273.805	4744.48	954.857
82.05	14524.5	12934.7	14174.3	3185.45	2645.78	2646.51	3574.25	4777.81	5932.38		13877.8	682.077	2825.91	254.23	4761.48	962.774
82.1	14550.1	12933.6	14087.8	3212.08	2653.65	2619.06	3521.72	4738.16	5912.5		13857.2	679.779	2828.26	271.767	4724.12	976.086
82.15	14453.1	12943.8	14161.7	3157.41	2635.18	2586.06	3593.66	4792.43	5916.61		13852.9	653.734	2792.88	258.536	4767.57	948.505
82.2	14458.4	12938.9	14014	3240.24	2640.23	2607.21	3544.33	4743.85	5945.95		13803.8	637.915	2829.23	290.943	4744.71	980.459
82.25	14464	12998.1	14145.4	3214.01	2619.42	2606.79	3615.45	4745.29	5935.9		13869.1	629.529	2813.41	283.317	4765.54	947.429
82.3	14516.5	12913.3	14082.4	3189.16	2629.55	2557.28	3554.76	4724.13	5934.4		13837.4	677.055	2792	282.385	4737.76	971.529
82.35	14596.6	12876.6	14142.7	3189.44	2593.2	2584.49	3555.14	4741.89	5846.88		13872	727.844	2789.04	283.146	4714.64	935.796
82.4	14469.8	12871.8	14108.6	3127.33	2618.2	2564.49	3532.49	4756.78	5841.27		13816.7	684.232	2770.01	253.613	4710.18	943.133
82.45	14492.8	12893.6	14119.4	3187.35	2627.86	2580.92	3598.41	4722.36	5882.51		13835.3	683.09	2798.71	275.479	4734.43	932.517
82.5	14469.3	12878.1	14113.7	3176.29	2618.23	2599.15	3573.36	4718.32	5862.05		13820.4	681.916	2797.89	267.682	4717.91	934.353
82.55	14408.8	12869.1	14155.3	3206.83	2611.98	2577.43	3552.06	4734.11	5876.1		13811.1	674.053	2798.75	288.902	4720.76	948.831
82.6	14448	12898.5	14158	3181.34	2647.5	2604.09	3581.62	4758.36	5908.78		13834.9	672.606	2810.97	262.485	4749.59	950.081
82.65	14445.1	12865.1	14119.2	3142.24	2652.14	2603.16	3520.21	4707.7	5852.98		13809.8	681.115	2799.18	243.403	4693.63	952.398
82.7	14403.2	12808.2	14201.9	3187.74	2597.5	2624.65	3568.14	4697.35	5835.46		13804.4	709.227	2803.29	272.068	4700.32	925.635
82.75	14528.8	12867.2	14130	3185.6	2599.21	2624.18	3550.41	4701	5817.55		13842	708.278	2803	270.732	4689.65	925.593
82.8	14414.4	12890	14124	3182.59	2611.62	2606.74	3574.75	4691.41	5809.76		13809.5	660.859	2800.32	270.317	4691.97	912.439
82.85	14471	12736.1	14113.7	3184.72	2647.78	2570.41	3538.33	4723.12	5876.83		13773.6	747.965	2800.97	273.186	4712.76	954.718
82.9	14442.1	12806.4	14087.4	3229.46	2620.32	2600.77	3527.94	4711.44	5846.01		13778.6	702.536	2816.85	291.868	4695.13	946.418
82.95	14372.5	12810.3	14111.4	3177.56	2623.53	2607.36	3555.45	4668.68	5861.45		13764.8	683.269	2802.82	265.067	4695.2	941.607
83	14463.2	12890.9	14019.1	3201.21	2660.41	2589.69	3527.12	4662.73	5824.12		13791.1	661.83	2817.11	273.136	4671.32	937.763
83.05	14394.5	12900.3	14056.7	3158.09	2646.43	2602.38	3581.15	4704.23	5871.84		13783.8	639.792	2802.3	252.227	4719.07	935.228
83.1	14396.1	12776.3	14069	3162.07	2606.51	2599.99	3534.26	4654.79	5862.03		13747.1	699.354	2789.52	263.443	4683.7	950.527
83.15	14402	12807.5	14065.9	3192.37	2654.64	2587.44	3542.48	4697.3	5830.29		13758.5	686.287	2811.48	270.72	4690.03	934.009
83.2	14381.4	12823.1	14066.4	3226.31	2629.25	2548.59	3549.37	4748.58	5814.84		13756.9	672.749	2801.38	302.266	4704.26	925.405
83.25	14393.1	12823.5	14097.2	3173.46	2603.33	2594.67	3542.09	4722.96	5817.63		13771.3	680.949	2790.49	270.824	4694.23	929.208
83.3	14310.1	12770.6	14070.7	3187.15	2601.67	2587.86	3508.11	4752.69	5867.18		13717.1	676.392	2792.23	279.307	4709.33	963.574
83.35	14398.1	12764.1	14031.9	3233.64	2621.53	2602.25	3505.35	4669.74	5822.82		13731.4	700.123	2819.14	293.199	4665.97	946.107
83.4	14409.9	12784.8	14084.3	3188.19	2627.96	2573.67	3520.82	4732.6	5811.72		13759.7	702.043	2796.61	277.775	4688.38	935.779
83.45	14274.7	12858.4	14086.8	3181.22	2599.01	2542.41	3515.52	4739.05	5794.04		13740	628.044	2774.22	288.723	4682.87	931.048
83.5	14346.7	12803	14077.9	3187.61	2601.57	2592.03	3493.32	4688.94	5819.02		13742.5	673.327	2793.74	278.537	4667.09	949.592
83.55	14271.4	12822.7	14120.8	3178.22	2607.43	2605.87	3508.55	4702.37	5860.04		13738.3	650.343	2797.18	269.439	4690.32	960.03
83.6	14384.1	12801.5	14060.9	3184.2	2586.14	2627.03	3511.14	4631.51	5798.6		13748.8	682.728	2799.12	272.803	4647.08	933.916
83.65	14355.4	12820.7	14003.1	3215.47	2635.18	2592.43	3538.75	4673.6	5775.57		13726.4	656.36	2814.36	284.162	4662.64	913.21
83.7	14396.3	12789.7	14093	3183.65	2596.82	2615.41	3509.82	4681.01	5753.02		13759.7	696.954	2798.62	272.36	4647.95	916.08
83.75	14364.6	12757	14045.9	3223.18	2617.84	2584.75	3531.56	4686.15	5827.9		13722.5	694.992	2808.59	293.472	4681.87	937.483
83.8	14311.5	12762.5	14023.3	3193.17	2596.06	2604.18	3469.7	4615.49	5743.91		13699.1	672.633	2797.8	279.586	4609.7	928.451
83.85	14335.8	12790.6	14050.7	3175.55	2609.5	2587.67	3471.08	4653.96	5793.59		13725.7	671.403	2790.91	272.13	4639.54	948.215
83.9	14202.4	12920.6	13953.2	3219.45	2638.72	2562.61	3464.28	4580.68	5780.68		13692.1	554.894	2806.93	293.35	4608.55	945.87
83.95	14356.6	12819.7	14037.4	3185.86	2622.07	2623.64	3501.78	4652.06	5782.77		13737.9	662.196	2810.52	265.404	4645.54	931.222
84	14286	12739	14055.8	3155.95	2641.4	2575.45	3478.68	4624.65	5754.58		13693.6	681.525	2790.93	259.503	4619.3	929.139
84.05	14304	12757.2	14049.3	3188.3	2615.08	2590.88	3433.53	4615.3	5765.25		13703.5	677.18	2798.09	276.103	4604.69	951.95
84.1	14409.8	12718	13940.3	3143.43	2607.7	2588.65	3451.13	4645.03	5842.79		13689.4	713.101	2779.93	257.153	4646.32	976.394
84.15	14229.8	12666.7	13997.2	3165.33	2624.36	2583.07	3528.71	4617	5813.2		13631.2	688.631	2790.92	265.282	4652.97	932.986
84.2	14314.9	12709.3	13979.9	3152.46	2599.47	2634.16	3447.67	4658.55	5765.22		13668	691.596	2795.36	252.905	4623.81	946.453
84.25	14191.8	12726.9	13978.9	3188.74	2639.25	2567	3484.42	4615.35	5769.18		13632.5	646.209	2798.33	277.63	4622.98	932.766
84.3	14283	12773.4	14067.1	3135.8	2660.03	2585.98	3480.37	4630.63	5785.99		13707.9	666.59	2793.94	243.615	4632.33	941.269
84.35	14308.8	12828.4	13992.2	3220.51	2614.36	2564.25	3463.04	4640.47	5787.39		13709.8	636.492	2799.71	298.254	4630.3	948.94
84.4	14236.5	12726.8	13959.1	3161.44	2605.47	2610.86	3450.92	4629.6	5770.82		13640.8	656.154	2792.59	260.828	4617.11	947.134
84.45	14282.1	12717.3	13997.4	3200.88	2617.75	2567.59	3413.31	4636.29	5787.27		13665.6	680.539	2795.41	287.442	4612.29	969.317
84.5	14266.4	12715.3	13976.7	3194.27	2608.73	2583.19	3456.53	4659.31	5714.1		13652.8	673.399	2795.39	282.24	4609.98	922.311
84.55	14281.5	12742.1	14020.9	3166.16	2609.61	2609.34	3503.77	4623.18	5779.63		13681.5	672.753	2795.04	262.426	4635.53	929.158
84.6	14280.1	12742.3	14043.3	3172.68	2611.3	2590.91	3472.73	4644.34	5809.62		13688.6	676.07	2791.63	269.573	4642.23	954.035
84.65	14225.8	12766.7	13929	3204.43	2603.84	2601.87	3494.24	4685.79	5728.68		13640.5	629.603	2803.38	283.587	4636.23	912.88
[truncated: 1,784 more rows]
