# Supplementary material for: pHmScarlet is a pH-sensitive red fluorescent protein to monitor exocytosis docking and fusion steps
Source: Nat Commun. 2021 Mar 3;12:1413. doi: 10.1038/s41467-021-21666-7 (PMC7930027; doi:10.1038/s41467-021-21666-7)
Supplement: Supplementary file 7 — Source Data [file 41467_2021_21666_MOESM7_ESM.zip › source data/fig1/fig1g.xlsx]

## Sheet: Sheet1
half time（s)	area1	area2	area3			avg	Er
pHmScarlet	32.4	24.5	28.1			28.3	2.54558
mScarlet	92.7	97.9	89.95			93.15	4.03743
pHuji	1.15	1.1	1.05			1.1	0.05
pHmScarlet0	56.25	47.25	54.95			52.8167	4.8645
E: 199.6uw 31.032 w/cm2
