# Supplementary material for: pHmScarlet is a pH-sensitive red fluorescent protein to monitor exocytosis docking and fusion steps
Source: Nat Commun. 2021 Mar 3;12:1413. doi: 10.1038/s41467-021-21666-7 (PMC7930027; doi:10.1038/s41467-021-21666-7)
Supplement: Supplementary file 7 — Source Data [file 41467_2021_21666_MOESM7_ESM.zip › source data/fig2/405phchr--mscarlet.xlsx]

## Sheet: Sheet1
	Time	mScarlet-cell1	mScarlet-cell2	mScarlet-cell3	mScarlet-cell4	mScarlet-cell5	mScarlet-cell6	mScarlet-cell7		Normalized1	Normalized2	Normalized3	Normalized4	Normalized5	Normalized6	Normalized7		average		photochromic amplitudes=（I2-I1)/I2
	s
	20mw出口405nm15%_561nm15%
561nm	0	5981.8	9049.55	8001.07	13082.9	16420.9	18448.3	10516.4		1	1	1	1	1	1	1		1
	0.1	6163.47	9655.54	8573.48	14113.1	17220.8	19636.3	11645		1.03037	1.06696	1.07154	1.07874	1.04871	1.06439	1.10733		1.06686
	0.2	6137.75	9580.46	8539.39	13788.4	16996.5	19398.5	11561.3		1.02607	1.05867	1.06728	1.05393	1.03506	1.0515	1.09936		1.05598
	0.3	6064.39	9392.83	8319.07	13802.8	16848.1	19295.5	11380.3		1.01381	1.03793	1.03974	1.05503	1.02602	1.04592	1.08215		1.04294
	0.4	6257.89	9929.34	8725.37	14598.3	17245.9	19985	11925.6		1.04616	1.09722	1.09053	1.11583	1.05025	1.0833	1.134		1.08818
	0.5	6317.55	9972.23	8841.62	14284.4	17314.7	19866.5	11987.5		1.05613	1.10196	1.10505	1.09184	1.05444	1.07687	1.13989		1.08945
	0.6	6151.65	9609.86	8563.27	13730.7	16825.3	19326.1	11558.7		1.0284	1.06192	1.07027	1.04952	1.02463	1.04758	1.09912		1.05449
	0.7	6001.89	9241.94	8236.4	13741.1	16668.4	19169	11289.3		1.00336	1.02126	1.02941	1.05031	1.01508	1.03906	1.0735		1.03314
	0.8	5997.43	9191.15	8104.54	13840.3	16516.6	19098.5	11131.5		1.00261	1.01565	1.01293	1.05789	1.00583	1.03524	1.0585		1.02695
	0.9	6009.97	9210.82	8129.63	13903.1	16528	19151.1	11139		1.00471	1.01782	1.01607	1.0627	1.00653	1.03809	1.0592		1.0293
	1	6036.77	9320.79	8344.19	13703.7	16711.4	19208.5	11453.6		1.00919	1.02997	1.04288	1.04745	1.01769	1.04121	1.08913		1.03965
	1.1	6084.16	9395.02	8431.02	13779.2	16775	19349.7	11578.9		1.01711	1.03818	1.05374	1.05323	1.02156	1.04886	1.10104		1.04767
	1.2	6044.35	9389.37	8391.29	14263.6	16903.4	19594.5	11587.6		1.01046	1.03755	1.04877	1.09025	1.02939	1.06213	1.10186		1.05434
	1.3	6143.29	9554.66	8588.9	13964.4	16976.6	19536.7	11754.5		1.027	1.05582	1.07347	1.06738	1.03384	1.05899	1.11774		1.06203
	1.4	6149.78	9599.15	8616.81	14307.6	17108.5	19824.4	11890		1.02808	1.06073	1.07696	1.09361	1.04187	1.07459	1.13062		1.07235
	1.5	6137.94	9548.18	8477.89	14078.9	16822.2	19542.6	11567.8		1.0261	1.0551	1.05959	1.07613	1.02444	1.05932	1.09998		1.05724
	1.6	5998.39	9128.74	8127.37	13548.6	16368.5	18856.6	11109.3		1.00277	1.00875	1.01578	1.0356	0.996813	1.02213	1.05638		1.01975
	1.7	5998.28	9107.63	8182.87	13333.7	16436.2	18892.5	11180.9		1.00276	1.00642	1.02272	1.01917	1.00094	1.02408	1.06319		1.0199
	1.8	6254.54	9861.94	8767.97	14409.1	17234.2	19928.4	12013.4		1.0456	1.08977	1.09585	1.10137	1.04953	1.08023	1.14236		1.08639
	1.9	6328.53	10052.4	8744.39	14568.1	17216.4	19858.9	11845.5		1.05797	1.11082	1.0929	1.11352	1.04844	1.07646	1.12638		1.0895
405nm	2
	2.1
	2.2
	2.3
	2.4
	2.5
	2.6
	2.7
	2.8
	2.9
	3
	3.1
	3.2
	3.3
	3.4
	3.5
	3.6
	3.7
	3.8
	3.9
561nm	4	6985.89	11057	9553.03	15395.6	18327.1	20781.7	12383.7		1.16786	1.22183	1.19397	1.17677	1.11609	1.12648	1.17757		1.16865		0.0940981	0.090856	0.0846473	0.0537502	0.0606087	0.0444046	0.0434669
	4.1	6791.3	10755.4	9324.96	15228.4	17935.2	20483.3	12186.5		1.13533	1.1885	1.16546	1.16399	1.09222	1.11031	1.15882		1.14495
	4.2	6581.99	10383	8987.67	15131	17635.5	20240	11909		1.10034	1.14736	1.12331	1.15655	1.07397	1.09712	1.13243		1.11872
	4.3	6482.26	10227.8	8862.94	14663.2	17267.5	19761.5	11686.6		1.08367	1.1302	1.10772	1.1208	1.05156	1.07118	1.11127		1.09663
	4.4	6357.89	9968.71	8676.59	14398.9	16996.6	19434.3	11462.6		1.06287	1.10157	1.08443	1.10059	1.03506	1.05345	1.08998		1.07542
	4.5	6321.09	9739.84	8634.67	13756.5	16829	19210.4	11377.6		1.05672	1.07628	1.07919	1.05149	1.02485	1.04131	1.0819		1.05882
	4.6	6244.86	9618.36	8494.49	13670.4	16623.3	18980.3	11202.2		1.04398	1.06286	1.06167	1.04491	1.01233	1.02884	1.06522		1.04568
	4.7	6151.95	9426.57	8257.34	14049	16532.4	19007.9	11031.9		1.02845	1.04166	1.03203	1.07385	1.00679	1.03033	1.04902		1.03745
	4.8	6249.53	9640.14	8434.7	14231.8	16761.8	19246.8	11252.5		1.04476	1.06526	1.0542	1.08782	1.02076	1.04328	1.07		1.05515
	4.9	6459.7	10124.9	8839.2	14343.2	17094	19513.7	11700.6		1.07989	1.11883	1.10475	1.09634	1.041	1.05775	1.11261		1.08731
	5	6340.11	9777.94	8673.57	13814	16831.2	19167.5	11421.5		1.0599	1.08049	1.08405	1.05588	1.02499	1.03898	1.08607		1.06148
	5.1	6307.39	9772.73	8599.34	13924.3	16750.8	19141.6	11353.3		1.05443	1.07991	1.07477	1.06432	1.0201	1.03758	1.07958		1.05867
	5.2	6428.86	10008.4	8751.17	14198	17064.6	19429.3	11644.2		1.07474	1.10596	1.09375	1.08524	1.0392	1.05318	1.10724		1.0799
	5.3	6209.27	9417.58	8390.66	13400.3	16737.3	18828.3	11207.9		1.03803	1.04067	1.04869	1.02426	1.01927	1.0206	1.06575		1.03675
	5.4	6239.09	9519.59	8378.4	13801.8	16748.4	19082	11242.4		1.04301	1.05194	1.04716	1.05495	1.01995	1.03435	1.06904		1.04577
	5.5	6241.43	9532.29	8383.24	14200.1	16960.2	19434.1	11370.9		1.0434	1.05334	1.04776	1.0854	1.03284	1.05343	1.08126		1.05678
	5.6	6328.8	9742.63	8624.38	13879.2	16984.1	19263.9	11558.9		1.05801	1.07659	1.0779	1.06087	1.0343	1.04421	1.09914		1.06443
	5.7	6406.87	9803.35	8702.34	13951.1	17108.9	19431.6	11687		1.07106	1.0833	1.08765	1.06636	1.0419	1.0533	1.11132		1.07355
	5.8	6475.94	9920.94	8760.41	14148.4	17158.9	19553.4	11723.7		1.08261	1.09629	1.0949	1.08145	1.04495	1.0599	1.11481		1.08213
405nm	5.9
	6
	6.1
	6.2
	6.3
	6.4
	6.5
	6.6
	6.7
	6.8
	6.9
	7
	7.1
	7.2
	7.3
	7.4
	7.5
	7.6
	7.7
	7.8
	7.9
561nm	8	7046.55	10605.7	9336.86	14580.1	18103.6	20057.8	12037.3		1.178	1.17196	1.16695	1.11444	1.10248	1.08724	1.14462		1.13796		0.0809776	0.0645682	0.0617395	0.0296077	0.0521835	0.0251465	0.0260502
	8.1	6541.39	9832.26	8679.43	14080.8	17370.2	19493.7	11372.2		1.09355	1.08649	1.08478	1.07628	1.05781	1.05666	1.08138		1.07671
	8.2	6487.1	9743.34	8560.12	14059.5	17221.1	19360.2	11264.1		1.08447	1.07667	1.06987	1.07465	1.04873	1.04943	1.0711		1.06785
	8.3	6562.1	9826.73	8686.26	13863.1	17196.7	19331.2	11393.8		1.09701	1.08588	1.08564	1.05963	1.04725	1.04786	1.08343		1.07239
	8.4	6467.85	9640.22	8550.31	13727.6	17101.3	19159.5	11288.6		1.08126	1.06527	1.06865	1.04928	1.04144	1.03855	1.07343		1.0597
	8.5	6572.96	9830.63	8707.15	13866.6	17199.6	19281.1	11438.8		1.09883	1.08631	1.08825	1.05991	1.04742	1.04514	1.08771		1.07337
	8.6	6813.25	10247.1	9039.22	14350.4	17644.2	19836.4	11874.2		1.139	1.13233	1.12975	1.09688	1.0745	1.07524	1.12912		1.11097
	8.7	6978.88	10562.7	9252.27	15225.6	18271.2	20653.6	12290.1		1.16669	1.16721	1.15638	1.16378	1.11268	1.11954	1.16866		1.1507
	8.8	7169.33	10780.2	9530.19	15108.8	18400.3	20718.6	12496.4		1.19853	1.19124	1.19111	1.15485	1.12054	1.12306	1.18828		1.1668
	8.9	7058.23	10707.8	9380.49	15395.7	18349	20801.8	12427.2		1.17995	1.18324	1.1724	1.17678	1.11742	1.12757	1.1817		1.16273
	9	6862.34	10499.4	9139.15	15382.2	18049	20561.9	12166.9		1.1472	1.16022	1.14224	1.17575	1.09915	1.11457	1.15695		1.1423
	9.1	6817.1	10286.7	9084.53	14638	17671.6	20094.5	12002.6		1.13964	1.13671	1.13541	1.11887	1.07617	1.08923	1.14132		1.11962
	9.2	6653.87	10034.5	8902.82	14216.6	17369.5	19655.2	11748.6		1.11235	1.10884	1.1127	1.08665	1.05777	1.06542	1.11717		1.09442
	9.3	6471.98	9782.98	8653.48	14276.9	17112.3	19461.9	11465.3		1.08195	1.08105	1.08154	1.09127	1.04211	1.05494	1.09024		1.07473
	9.4	6373.87	9629.08	8419.06	14315.6	16861.4	19253.4	11196.5		1.06554	1.06404	1.05224	1.09422	1.02683	1.04364	1.06467		1.05874
	9.5	6343.32	9462.45	8422.25	13766	16784.2	18999.2	11191.2		1.06044	1.04563	1.05264	1.05222	1.02212	1.02986	1.06417		1.04673
	9.6	6302.12	9427.09	8364.22	13721.3	16693.9	18922.3	11086.3		1.05355	1.04172	1.04539	1.0488	1.01663	1.02569	1.05419		1.04085
	9.7	6254.81	9403.37	8285.18	13970.9	16653.3	19010.3	11044.6		1.04564	1.0391	1.03551	1.06788	1.01415	1.03046	1.05023		1.04042
	9.8	6319.25	9460.64	8396.22	13696.8	16695.6	19034.2	11150.8		1.05641	1.04543	1.04939	1.04693	1.01673	1.03176	1.06033		1.04385
405nm	9.9
	10
	10.1
	10.2
	10.3
	10.4
	10.5
	10.6
	10.7
	10.8
	10.9
	11
	11.1
	11.2
	11.3
	11.4
	11.5
	11.6
	11.7
	11.8
561nm	11.9	6819.44	9981.14	8845.42	13654.3	17114.3	18812.7	10775.8		1.14003	1.10294	1.10553	1.04368	1.04223	1.01975	1.02467		1.06841		0.0733472	0.0521485	0.0507827	-0.00311278	0.0244652	-0.011773	-0.0348013
	12	7442.83	10925.7	9762.11	15422	18547.3	20771.3	12252.5		1.24425	1.20732	1.2201	1.17879	1.1295	1.12592	1.16509		1.18157
	12.1	7252.26	10693.2	9522.44	15292.5	18218.6	20496.5	12047.3		1.21239	1.18163	1.19015	1.1689	1.10948	1.11102	1.14558		1.15988
	12.2	7375.77	10924.6	9709.77	15670.8	18481	20823.6	12314.7		1.23304	1.2072	1.21356	1.19781	1.12546	1.12876	1.17101		1.1824
	12.3	7393.4	10949.1	9733.42	15590.5	18440.9	20821.8	12352.9		1.23598	1.20991	1.21651	1.19167	1.12302	1.12866	1.17464		1.18291
	12.4	7308.7	10922.4	9640.44	15884.1	18496	20987.7	12380.9		1.22182	1.20696	1.20489	1.21411	1.12637	1.13765	1.1773		1.18416
	12.5	7307.85	10822.3	9589.57	15539.3	18275.5	20646.9	12279.5		1.22168	1.19589	1.19853	1.18776	1.11294	1.11917	1.16766		1.17195
	12.6	6719.6	9936.34	8824.69	13944.9	17064.5	19119.6	11275.6		1.12334	1.09799	1.10294	1.06589	1.03919	1.03639	1.07219		1.07685
	12.7	6781.58	10063	8914.59	14189.3	17174	19278.4	11412.8		1.1337	1.11199	1.11417	1.08457	1.04587	1.045	1.08524		1.08865
	12.8	7111.5	10515.6	9336.76	14897.2	17819.5	20054	11924.5		1.18886	1.16201	1.16694	1.13868	1.08517	1.08704	1.1339		1.13751
	12.9	7368.24	10812.7	9688.57	15117.8	18321.2	20643.3	12357.7		1.23178	1.19483	1.21091	1.15554	1.11573	1.11898	1.17509		1.17184
	13	7316.47	10839.4	9643.24	15399.3	18240.9	20650.5	12322.4		1.22312	1.19779	1.20524	1.17706	1.11084	1.11937	1.17174		1.17217
	13.1	7316.92	10809.4	9623.75	15282.2	18224.4	20587.6	12305.3		1.2232	1.19447	1.20281	1.16811	1.10984	1.11596	1.17011		1.16921
	13.2	7291.71	10723.2	9553.38	15022.8	18074.3	20405.6	12206.4		1.21898	1.18494	1.19401	1.14828	1.10069	1.10609	1.16071		1.1591
	13.3	7263.09	10820.2	9567.66	15356.6	18133.6	20516.9	12265.1		1.2142	1.19566	1.1958	1.17379	1.10431	1.11213	1.16629		1.16602
	13.4	7089.08	10435.8	9294.78	14609.5	17716.8	20006.7	11944.4		1.18511	1.15318	1.16169	1.11669	1.07892	1.08447	1.13579		1.13084
	13.5	7192.74	10576.7	9413.05	14785.8	17925.4	20140.3	12101.5		1.20244	1.16876	1.17647	1.13016	1.09162	1.09171	1.15073		1.14456
	13.6	7308.18	10766.5	9594.85	15113.8	18284.1	20651.8	12390		1.22174	1.18973	1.1992	1.15523	1.11347	1.11944	1.17816		1.16814
	13.7	7221.9	10655.7	9487.16	15082.5	18205.9	20513.1	12310.9		1.20731	1.17749	1.18574	1.15285	1.1087	1.11192	1.17064		1.15924
	13.8	6870.23	10182.5	9019.31	14318	17334.2	19506	11626.8		1.14852	1.12519	1.12726	1.09441	1.05562	1.05733	1.10559		1.10199
405nm	13.9
	14
	14.1
	14.2
	14.3
	14.4
	14.5
	14.6
	14.7
	14.8
	14.9
	15
	15.1
	15.2
	15.3
	15.4
	15.5
	15.6
	15.7
	15.8
561nm	15.9	7181.28	10252	9097.05	14433.5	18181.7	19837.7	11572.4		1.20052	1.13287	1.13698	1.10324	1.10723	1.07531	1.10042		1.12237		0.0433148	0.00677861	0.0085465	0.00800358	0.0466147	0.0167218	-0.00469676
	16	7205.82	10314.1	9072.68	14879.9	18227.2	20082.2	11616.6		1.20462	1.13973	1.13393	1.13736	1.11	1.08857	1.10463		1.13126
	16.1	7257.6	10387.6	9124.7	15082.6	18273.4	20261	11714.9		1.21328	1.14785	1.14043	1.15285	1.11282	1.09826	1.11397		1.13992
	16.2	7299.18	10455.6	9229.88	15185.2	18441.8	20392.7	11909		1.22023	1.15537	1.15358	1.16069	1.12307	1.10539	1.13243		1.15011
	16.3	7376.08	10540.3	9377.32	15222.4	18666.3	20557.3	12125		1.23309	1.16474	1.17201	1.16353	1.13674	1.11432	1.15297		1.16248
	16.4	7445.4	10628.3	9442.22	15466.6	18777.6	20783.7	12225.7		1.24468	1.17446	1.18012	1.1822	1.14352	1.12659	1.16254		1.17344
	16.5	7509.27	10695.5	9572.76	15309.4	18862.7	20754.2	12380.4		1.25535	1.18189	1.19643	1.17019	1.1487	1.12499	1.17725		1.17926
	16.6	7381.75	10543.4	9323.79	15337.6	18528.3	20573.9	12090.1		1.23404	1.16507	1.16532	1.17234	1.12834	1.11522	1.14965		1.16143
	16.7	6946.35	9974.56	8781.05	14468.7	17498.8	19497.6	11316.4		1.16125	1.10222	1.09748	1.10593	1.06564	1.05688	1.07607		1.09507
	16.8	6955.4	9994.09	8811.68	14697.5	17694	19799.6	11497		1.16276	1.10437	1.10131	1.12341	1.07753	1.07325	1.09325		1.10513
	16.9	7132.5	10255	9037.76	15014.7	18005.6	20131.5	11716.6		1.19237	1.13321	1.12957	1.14766	1.09651	1.09124	1.11413		1.12924
	17	7317.52	10452.9	9277.34	15347.3	18472	20554.4	12106.8		1.2233	1.15507	1.15951	1.17308	1.12491	1.11416	1.15124		1.15733
	17.1	7439.57	10627.8	9496.19	15477.3	18790	20807.9	12373.4		1.2437	1.1744	1.18686	1.18302	1.14427	1.1279	1.17658		1.17668
	17.2	7504.84	10722	9507.23	15710.2	18740.6	20945.7	12309.6		1.25461	1.18481	1.18824	1.20082	1.14127	1.13537	1.17052		1.18223
	17.3	7469.31	10649.4	9433.26	15555.7	18558.9	20754.5	12187.6		1.24867	1.17678	1.179	1.18902	1.1302	1.12501	1.15891		1.17251
	17.4	7036.55	10106.2	8878.19	14777	17729.3	19836.6	11554.3		1.17633	1.11676	1.10962	1.12949	1.07968	1.07525	1.0987		1.11226
	17.5	7152.31	10231.2	9011.63	14855.1	17905.6	19989.5	11701.8		1.19568	1.13057	1.1263	1.13546	1.09042	1.08354	1.11273		1.12496
	17.6	7288.97	10410.1	9268.27	15325.2	18379.8	20532.4	12106		1.21852	1.15034	1.15838	1.17139	1.1193	1.11297	1.15116		1.15458
	17.7	6976.4	10039.9	8914.75	14774.7	17859.8	19949.1	11723.9		1.16627	1.10944	1.11419	1.12932	1.08763	1.08135	1.11483		1.11472
405nm	17.8
	17.9
	18
	18.1
	18.2
	18.3
	18.4
	18.5
	18.6
	18.7
	18.8
	18.9
	19
	19.1
	19.2
	19.3
	19.4
	19.5
	19.6
	19.7
	19.8
561nm	19.9	7495.98	10470.1	9249.79	14499.7	18172.1	19750.9	11470.8		1.25313	1.15697	1.15607	1.1083	1.10665	1.07061	1.09076		1.13464		0.0693147	0.0410847	0.0362212	-0.0189687	0.0171872	-0.0100338	-0.0220655
	20	8030.9	11146.3	9877.99	15571.1	19222.2	20966.4	12260.3		1.34256	1.23169	1.23458	1.19019	1.17059	1.13649	1.16583		1.21028
	20.1	7676.24	10660	9517.72	14830.2	18520.6	20216.2	11906		1.28327	1.17796	1.18956	1.13356	1.12787	1.09583	1.13214		1.16288
	20.2	7300.77	10187.9	9113.56	14153.6	17829.7	19422	11454		1.2205	1.12579	1.13904	1.08184	1.0858	1.05278	1.08916		1.11356
	20.3	7165.53	10056.5	8954.91	13994.6	17549.8	19212.4	11261.6		1.19789	1.11127	1.11921	1.06969	1.06875	1.04142	1.07086		1.09701
	20.4	7265.75	10174.3	9061.38	14171.2	17816.3	19475.4	11486		1.21464	1.12428	1.13252	1.08319	1.08498	1.05567	1.09221		1.1125
	20.5	7456.09	10446.6	9280.67	14609.1	18255.5	19956.3	11813.6		1.24646	1.15438	1.15993	1.11666	1.11173	1.08174	1.12335		1.14204
	20.6	7667.35	10832.5	9505.02	15116.2	18474.8	20220.3	11978.9		1.28178	1.19702	1.18797	1.15542	1.12508	1.09605	1.13907		1.16891
	20.7	7827.41	11042.9	9712.34	15405.1	18827.4	20592.1	12232		1.30854	1.22027	1.21388	1.1775	1.14655	1.1162	1.16314		1.1923
	20.8	7890.41	11123.9	9799.6	15663.4	19259.5	21041.6	12497.3		1.31907	1.22922	1.22479	1.19725	1.17287	1.14057	1.18837		1.2103
	20.9	7973.88	11207.6	9940.52	15494.1	19209.9	20881.8	12543.7		1.33302	1.23848	1.2424	1.1843	1.16985	1.13191	1.19278		1.21325
	21	7917.64	11174.5	9896.89	15425	19084.8	20785.5	12480.4		1.32362	1.23481	1.23695	1.17903	1.16223	1.12669	1.18676		1.20715
	21.1	7319.21	10378.9	9159.56	14649.1	18000.2	19789.5	11704.6		1.22358	1.1469	1.14479	1.11972	1.09618	1.0727	1.11299		1.13098
	21.2	7022.42	9960.77	8825.62	13947.8	17281.7	19003.9	11145.5		1.17397	1.10069	1.10305	1.06611	1.05242	1.03012	1.05982		1.08374
	21.3	7004.91	9964.6	8842.68	13954.6	17193.7	19023.2	11124.1		1.17104	1.10112	1.10519	1.06663	1.04707	1.03116	1.05779		1.08286
	21.4	6885.89	9894.52	8687.88	14229.1	17356.1	19248.4	11156.3		1.15114	1.09337	1.08584	1.08762	1.05696	1.04337	1.06085		1.08273
	21.5	6860.91	9850.83	8654.29	14245.3	17318.3	19182.2	11134.8		1.14696	1.08854	1.08164	1.08885	1.05465	1.03978	1.05881		1.07989
	21.6	6949.49	9866.42	8781.44	13806.6	17187.6	18884	11097.7		1.16177	1.09027	1.09753	1.05532	1.04669	1.02362	1.05528		1.07578
	21.7	7024.61	10085.9	8907.91	14421.5	17565.3	19505	11422.1		1.17433	1.11452	1.11334	1.10232	1.06969	1.05728	1.08613		1.10252
405nm	21.8
	21.9
	22
	22.1
	22.2
	22.3
	22.4
	22.5
	22.6
	22.7
	22.8
	22.9
	23
	23.1
	23.2
	23.3
	23.4
	23.5
	23.6
	23.7
561nm	23.8
	23.9	7687.09	10878.8	9545.11	15548.5	18676.2	20412.9	11728.7		1.28508	1.20214	1.19298	1.18846	1.13734	1.10649	1.11529		1.1754		0.0861812	0.0728842	0.0667563	0.0724825	0.0594796	0.0444767	0.0261412
	24	7492.51	10554.5	9271.47	14969	18064.3	19813.1	11410.7		1.25255	1.1663	1.15878	1.14417	1.10008	1.07398	1.08505		1.14013
	24.1	7227.91	10213.4	8959.39	14589.2	17595.1	19352.8	11088.2		1.20832	1.12861	1.11977	1.11514	1.07151	1.04903	1.05438		1.10668
	24.2	7168.92	10158.5	8912.9	14719.8	17690	19539.9	11190.5		1.19846	1.12254	1.11396	1.12512	1.07729	1.05917	1.06411		1.10866
	24.3	7291.74	10307.1	9065.47	14860.4	17839.7	19596.6	11326.7		1.21899	1.13896	1.13303	1.13587	1.08641	1.06224	1.07706		1.12179
	24.4	7591.24	10522.2	9355.05	14763.5	17943.2	19718.2	11474.4		1.26906	1.16273	1.16922	1.12846	1.09271	1.06883	1.0911		1.1403
	24.5	7487.45	10622.6	9311.86	15419.3	18254.1	20167.6	11680.8		1.25171	1.17382	1.16383	1.17859	1.11164	1.09319	1.11072		1.15479
	24.6	7659.71	10807.4	9506.79	15606.5	18496.4	20427.2	11869.1		1.2805	1.19425	1.18819	1.1929	1.1264	1.10727	1.12863		1.17402
	24.7	7956.24	10965.7	9808.12	15433.4	18678.9	20467.8	12045.2		1.33008	1.21174	1.22585	1.17966	1.13751	1.10947	1.14538		1.19138
	24.8	7962.07	11052.4	9851.15	15636.2	18782.7	20638.9	12152.9		1.33105	1.22132	1.23123	1.19516	1.14383	1.11874	1.15562		1.19957
	24.9	7839.88	11059.7	9786.54	16058.9	18929.4	20928.9	12223.5		1.31062	1.22212	1.22315	1.22748	1.15276	1.13446	1.16234		1.20471
	25	8001.62	11146.9	9939.2	15958.8	19006.5	20954.3	12339.9		1.33766	1.23177	1.24223	1.21983	1.15746	1.13584	1.17341		1.21403
	25.1	8195.06	11177.5	10092.5	15592.5	19024.6	20869.9	12404.3		1.37	1.23515	1.26139	1.19183	1.15857	1.13126	1.17952		1.21824
	25.2	8014.07	11157.4	9948.13	16072.2	19048.1	21005	12344.3		1.33974	1.23293	1.24335	1.22849	1.15999	1.13859	1.17381		1.2167
	25.3	8035.84	11140	9986.1	15924.8	18997.6	20948.2	12349.8		1.34338	1.231	1.2481	1.21723	1.15692	1.1355	1.17434		1.21521
	25.4	8139.27	11110.1	10058.4	15543.7	18948.9	20800.8	12366.5		1.36067	1.2277	1.25713	1.18809	1.15396	1.12752	1.17593		1.213
	25.5	7973.57	11054.4	9901.43	15813.9	18836.6	20804.5	12259.5		1.33297	1.22154	1.23751	1.20875	1.14711	1.12772	1.16575		1.20591
	25.6	7632.74	10572.4	9462.01	15057.4	18134.9	20005.3	11771.1		1.27599	1.16828	1.18259	1.15093	1.10438	1.0844	1.11931		1.15513
	25.7	7820.41	10724.9	9650.87	14928.8	18330.4	20195.1	11972.7		1.30737	1.18513	1.2062	1.14109	1.11629	1.09468	1.13849		1.16989
405nm	25.8
	25.9
	26
	26.1
	26.2
	26.3
	26.4
	26.5
	26.6
	26.7
	26.8
	26.9
	27
	27.1
	27.2
	27.3
	27.4
	27.5
	27.6
	27.7
561nm	27.8	7590.59	10395	9200.7	14549.8	18147	19594	11268.5		1.26895	1.14868	1.14993	1.11212	1.10512	1.0621	1.07152		1.1312		-0.0302764	-0.0317351	-0.0489279	-0.0260499	-0.0101037	-0.0306792	-0.0624944
	27.9	7669.74	10439.8	9277.69	14523.6	18121.8	19655.7	11336.7		1.28218	1.15362	1.15956	1.11012	1.10358	1.06545	1.07801		1.13607
	28	7993.79	10905.1	9612.75	15261.2	18848.5	20382.5	11829.7		1.33635	1.20504	1.20143	1.1665	1.14784	1.10485	1.12488		1.18384
	28.1	8513.48	11466.2	10182.7	15588.8	19553.8	20913.2	12375.5		1.42323	1.26705	1.27267	1.19154	1.19079	1.13361	1.17679		1.23653
	28.2	8381.95	11410.5	10031.6	15990.2	19596.9	21163.1	12371.7		1.40124	1.2609	1.25378	1.22222	1.19341	1.14716	1.17643		1.23645
	28.3	8072.64	10971.2	9702.01	15433.7	18929.2	20533.7	11989		1.34954	1.21235	1.21259	1.17969	1.15275	1.11304	1.14003		1.19428
	28.4	8320.88	11323.2	9986.72	15814.8	19433.2	20986.6	12336.3		1.39103	1.25124	1.24817	1.20882	1.18344	1.13759	1.17306		1.22762
	28.5	8353.81	11443.8	10025.4	16302.2	19690.3	21333.4	12449.3		1.39654	1.26457	1.25301	1.24607	1.1991	1.15638	1.1838		1.24278
	28.6	8361.73	11326.9	10006	15733.8	19500.7	20941.7	12391.1		1.39786	1.25166	1.25058	1.20263	1.18756	1.13516	1.17827		1.2291
	28.7	8087.31	11003.5	9690.29	15462	19063.7	20566.7	12114.5		1.35199	1.21592	1.21112	1.18185	1.16094	1.11483	1.15196		1.19837
	28.8	7816.69	10707.7	9376.97	15314.7	18621.4	20233.5	11768.7		1.30675	1.18323	1.17196	1.17059	1.13401	1.09676	1.11909		1.16891
	28.9	7651.76	10442	9176.89	14906.4	18286.7	19888.1	11547.3		1.27917	1.15387	1.14696	1.13938	1.11363	1.07804	1.09803		1.14415
	29	7433.77	10204.3	8918.22	14739.7	17923.9	19546.4	11265.9		1.24273	1.1276	1.11463	1.12664	1.09153	1.05952	1.07128		1.11913
	29.1	7673.16	10358	9222.12	14678.4	18264.9	19744.7	11584.2		1.28275	1.14459	1.15261	1.12196	1.1123	1.07027	1.10154		1.14086
	29.2	7753.54	10507.2	9256.86	15147.1	18480.2	20113.2	11666.2		1.29619	1.16107	1.15695	1.15778	1.12541	1.09025	1.10934		1.15671
	29.3	7745.23	10482.6	9289.5	14982.1	18493	19998.1	11721.7		1.2948	1.15835	1.16103	1.14517	1.12619	1.084	1.11462		1.15488
	29.4	7718.99	10474.6	9252.65	15008.7	18452.3	19982.1	11703.8		1.29041	1.15747	1.15643	1.1472	1.12371	1.08314	1.11291		1.15304
	29.5	7795.48	10577	9298.2	15013.2	18337.9	19943.6	11610.5		1.3032	1.16879	1.16212	1.14754	1.11674	1.08105	1.10404		1.15478
	29.6	7780.11	10582.4	9313.92	15237.2	18589.7	20200.4	11787		1.30063	1.16939	1.16408	1.16467	1.13208	1.09497	1.12083		1.16381
405nm	29.7
	29.8
	29.9
	30
	30.1
	30.2
	30.3
	30.4
	30.5
	30.6
	30.7
	30.8
	30.9
	31
	31.1
	31.2
	31.3
	31.4
	31.5
	31.6
	31.7
561nm	31.8	8143.49	10726.7	9543.73	14738.7	18682.1	19895.8	11490.9		1.36138	1.18533	1.19281	1.12656	1.1377	1.07846	1.09267		1.16784		0.044623	0.0134491	0.0240805	-0.0338278	0.00494389	-0.0153101	-0.0257725
	31.9	8036.35	10557.6	9385.23	14753.9	18507.2	19845.2	11410.8		1.34347	1.16665	1.173	1.12773	1.12705	1.07572	1.08505		1.15695
	32	7914.02	10463	9423.31	14414.8	18383.9	19617.8	11493.2		1.32302	1.15619	1.17776	1.10181	1.11955	1.06339	1.09289		1.1478
	32.1	7870.13	10365.8	9288.72	14413.9	18169.6	19566.9	11322.9		1.31568	1.14544	1.16093	1.10174	1.10649	1.06063	1.07669		1.13823
	32.2	7827.22	10286.7	9233.6	14294.1	18089.1	19446.5	11313.9		1.30851	1.13671	1.15404	1.09258	1.10159	1.05411	1.07584		1.13191
	32.3	7755.36	10227.9	9225.22	14238.9	18042.3	19404.5	11353.6		1.29649	1.13021	1.153	1.08836	1.09874	1.05183	1.07961		1.12832
	32.4	7757.83	10189.1	9187.09	14240.2	17956.6	19422.8	11266.1		1.29691	1.12593	1.14823	1.08846	1.09352	1.05282	1.07129		1.12531
	32.5	7739.69	10129.6	9145.85	14180.8	17912	19357.1	11242.3		1.29387	1.11935	1.14308	1.08392	1.09081	1.04926	1.06903		1.12133
	32.6	7666.86	10106.7	9165.47	14184.2	17962.6	19332.1	11334		1.2817	1.11682	1.14553	1.08418	1.09389	1.04791	1.07775		1.12111
	32.7	7666.64	10099.3	9181.57	14192.6	17918.6	19359.1	11347.4		1.28166	1.116	1.14754	1.08482	1.09121	1.04937	1.07902		1.12138
	32.8	7947.9	10466.9	9440.21	14550.7	18317.7	19745.7	11592.3		1.32868	1.15662	1.17987	1.11219	1.11551	1.07033	1.10231		1.15222
	32.9	8555.58	11271.3	10154.9	15613.6	19686.5	20894	12513.6		1.43027	1.24551	1.26919	1.19344	1.19887	1.13257	1.18991		1.23711
	33	8482.97	11204.3	10053.7	15587.6	19622.7	20781.5	12425.3		1.41813	1.2381	1.25655	1.19145	1.19499	1.12647	1.18152		1.2296
	33.1	8166.4	10811.3	9702.13	14971.5	18858.6	20079.3	11971.5		1.36521	1.19468	1.2126	1.14436	1.14845	1.08841	1.13837		1.18458
	33.2	8327.35	11022.5	9885.52	15372.6	19272.2	20499.1	12245.9		1.39212	1.21802	1.23552	1.17502	1.17364	1.11116	1.16447		1.20999
	33.3	7879.13	10540.2	9343.25	15050.8	18579.2	19995.1	11708.8		1.31718	1.16472	1.16775	1.15042	1.13144	1.08384	1.11339		1.16125
	33.4	7683.68	10238.7	9115.28	14187.6	17820.4	19205.9	11290		1.28451	1.13141	1.13926	1.08444	1.08523	1.04106	1.07357		1.11993
	33.5	7728.66	10269.7	9192.41	14278.2	18001.3	19328.2	11436.1		1.29203	1.13483	1.1489	1.09136	1.09624	1.0477	1.08746		1.12836
	33.6	7667.12	10222.7	9110.75	14472.4	18063.6	19409.9	11398.7		1.28174	1.12964	1.13869	1.10621	1.10004	1.05212	1.0839		1.12748
405nm	33.7
	33.8
	33.9
	34
	34.1
	34.2
	34.3
	34.4
	34.5
	34.6
	34.7
	34.8
	34.9
	35
	35.1
	35.2
	35.3
	35.4
	35.5
	35.6
561nm	35.7
	35.8	8541.12	11154.4	9794.35	15207.4	19129.4	20128	11694.2		1.42785	1.23259	1.22413	1.16239	1.16495	1.09105	1.112		1.20214		0.102328	0.0835252	0.0697959	0.0483284	0.0557139	0.0356769	0.025264
	35.9	8154.26	10642.3	9342.87	14910	18550.1	19772.5	11280.8		1.36318	1.17601	1.1677	1.13966	1.12967	1.07178	1.07269		1.1601
	36	8416.59	11018.8	9693.22	15163.2	18955.7	20092.7	11674.3		1.40703	1.21761	1.21149	1.15901	1.15437	1.08913	1.11011		1.19268
	36.1	8884.49	11567.2	10250.1	15668.7	19747.8	20748.9	12270.5		1.48525	1.27821	1.28109	1.19765	1.2026	1.1247	1.16681		1.24804
	36.2	9033.75	11819	10418.8	16112.2	20099.4	21150.2	12512		1.51021	1.30603	1.30217	1.23155	1.22402	1.14646	1.18976		1.27289
	36.3	8797.24	11638.8	10148.4	16235.2	19854.7	21098.5	12300.7		1.47067	1.28611	1.26837	1.24095	1.20912	1.14365	1.16967		1.25551
	36.4	8534.49	11316.5	9888.2	15686.2	19221.5	20516.4	11984.7		1.42674	1.25051	1.23586	1.19899	1.17056	1.1121	1.13963		1.2192
	36.5	8224.13	10926.2	9544.06	15257.5	18645.4	20003.1	11616.8		1.37486	1.20738	1.19285	1.16622	1.13547	1.08428	1.10464		1.18081
	36.6	8028.72	10612	9343.25	14774.8	18233.4	19556.2	11376.7		1.34219	1.17266	1.16775	1.12932	1.11038	1.06005	1.08181		1.15202
	36.7	7885.43	10372.1	9220.7	14399.5	18098.2	19440	11309		1.31824	1.14615	1.15243	1.10064	1.10215	1.05376	1.07537		1.13553
	36.8	7807.99	10293.6	9145.64	14314.4	17924.9	19266.7	11211.8		1.30529	1.13747	1.14305	1.09413	1.09159	1.04436	1.06613		1.126
	36.9	7759.47	10371.2	9104.34	14597.5	17897.7	19277.7	11153.5		1.29718	1.14604	1.13789	1.11577	1.08994	1.04495	1.06058		1.12748
	37	7859.61	10495.7	9241.67	14724.7	18036	19414.3	11270.2		1.31392	1.15981	1.15505	1.1255	1.09836	1.05236	1.07168		1.13953
	37.1	8052.11	10683.4	9415.2	14804.7	18211.6	19591.5	11476.7		1.3461	1.18055	1.17674	1.13161	1.10905	1.06196	1.09132		1.15676
	37.2	8241.65	10853.8	9643.5	14907.3	18538.3	19809.5	11691.2		1.37779	1.19937	1.20528	1.13945	1.12895	1.07378	1.11172		1.17662
	37.3	8314.65	10985.1	9755.34	15384.5	19026.4	20356.7	11998.3		1.38999	1.21388	1.21925	1.17593	1.15867	1.10344	1.14092		1.2003
	37.4	8476.43	11162.1	9940.79	15576.9	19288.3	20598.6	12189.5		1.41704	1.23345	1.24243	1.19063	1.17462	1.11655	1.1591		1.21912
	37.5	8668.91	11422.5	10155.2	15677.6	19345.6	20588	12288.5		1.44921	1.26222	1.26923	1.19833	1.17811	1.11598	1.16851		1.23451
	37.6	8725.62	11527.8	10235	15798.9	19499.8	20754.9	12381.7		1.4587	1.27385	1.2792	1.2076	1.1875	1.12503	1.17738		1.24418
405nm	37.7
	37.8
	37.9
	38
	38.1
	38.2
	38.3
	38.4
	38.5
	38.6
	38.7
	38.8
	38.9
	39
	39.1
	39.2
	39.3
	39.4
	39.5
	39.6
561nm	39.7	8053.38	10619.7	9395.49	14976.8	18614	19781.7	11229.2		1.34631	1.17351	1.17428	1.14476	1.13356	1.07228	1.06778		1.15893		-0.0834733	-0.0855062	-0.0893479	-0.0548932	-0.0475893	-0.0491958	-0.10264
	39.8	8055.93	10673.4	9406.61	15228.1	18553.3	19824.2	11236.8		1.34674	1.17944	1.17567	1.16397	1.12986	1.07458	1.06851		1.16268
	39.9	8383.23	10958.4	9698.84	15458.4	19071	20276.5	11644.7		1.40146	1.21093	1.21219	1.18158	1.16139	1.0991	1.10729		1.19628
	40	8187.96	10698.8	9486.2	15234.2	18681.4	19934.3	11432.3		1.36881	1.18225	1.18562	1.16444	1.13766	1.08055	1.0871		1.17235
	40.1	7917.77	10451.9	9293.65	15046.9	18298.8	19661.2	11222.2		1.32364	1.15497	1.16155	1.15012	1.11437	1.06574	1.06712		1.14822
	40.2	7950.34	10464.3	9266.1	14995.1	18195.1	19578.7	11148		1.32909	1.15634	1.15811	1.14617	1.10805	1.06127	1.06006		1.14558
	40.3	7970.38	10468	9301.3	15046.6	18206.8	19619.6	11204		1.33244	1.15674	1.16251	1.1501	1.10876	1.06349	1.06539		1.14849
	40.4	7853.16	10379.4	9197.32	14996	18173	19621.1	11183.4		1.31284	1.14695	1.14951	1.14623	1.1067	1.06357	1.06343		1.14132
	40.5	8028.58	10574	9346.51	14902.7	18173.8	19484.3	11222.1		1.34217	1.16846	1.16816	1.1391	1.10675	1.05615	1.06711		1.1497
	40.6	7799.86	10292.1	9120.84	14796.3	17994.7	19446.3	11117.2		1.30393	1.13731	1.13995	1.13097	1.09585	1.0541	1.05713		1.13132
	40.7	7795.85	10282.8	9159.94	14790.9	18050	19448.6	11139		1.30326	1.13628	1.14484	1.13056	1.09921	1.05422	1.05921		1.13251
	40.8	7972.99	10522.3	9338.51	15052.2	18183.7	19634.2	11247.1		1.33288	1.16274	1.16716	1.15053	1.10735	1.06428	1.06949		1.15063
	40.9	7986.32	10605.5	9446.24	15411.5	18520	19995.3	11506.5		1.3351	1.17194	1.18062	1.17799	1.12783	1.08386	1.09416		1.16736
	41	8020.25	10437.4	9340.4	14670.6	18075.6	19381.4	11210.3		1.34078	1.15336	1.16739	1.12136	1.10077	1.05058	1.06599		1.14289
	41.1	8051.72	10389.9	9330.25	14401.4	17966.5	19237.8	11195.4		1.34604	1.14811	1.16613	1.10078	1.09412	1.04279	1.06457		1.13751
	41.2	7794	10341.5	9147.74	14901	17995.9	19432.8	11142.6		1.30295	1.14277	1.14331	1.13897	1.09592	1.05337	1.05955		1.13383
	41.3	7917.93	10499	9271.54	15167.7	18317.2	19734.5	11341.1		1.32367	1.16017	1.15879	1.15936	1.11548	1.06972	1.07842		1.15223
	41.4	7722.31	10277.8	9068.5	14937.1	17996.7	19410.2	11103.4		1.29097	1.13573	1.13341	1.14173	1.09597	1.05214	1.05582		1.12939
	41.5	7799.23	10250.5	9147.06	14617.2	17803.1	19213.7	11041.1		1.30383	1.13271	1.14323	1.11727	1.08418	1.04149	1.0499		1.12466
405nm	41.6
	41.7
	41.8
	41.9
	42
	42.1
	42.2
	42.3
	42.4
	42.5
	42.6
	42.7
	42.8
	42.9
	43
	43.1
	43.2
	43.3
	43.4
	43.5
	43.6
561nm	43.7	9641.69	12168.4	10838.4	16244.7	20920.7	21499.4	12567		1.61184	1.34464	1.35461	1.24167	1.27403	1.16538	1.195		1.31245		0.191093	0.157613	0.156048	0.100187	0.149021	0.106314	0.121424
	43.8	9192.36	11628	10330.7	15875.5	20199.1	20972.9	12187.6		1.53672	1.28493	1.29117	1.21346	1.23009	1.13685	1.15892		1.26459
	43.9	8728.28	11147.3	9843.83	15451.1	19474.9	20366.1	11775.4		1.45914	1.23181	1.23031	1.18102	1.18598	1.10395	1.11972		1.21599
	44	8431.55	10789.5	9538.67	15206.6	18922.2	20025.9	11446.7		1.40953	1.19227	1.19217	1.16233	1.15232	1.08551	1.08847		1.18323
	44.1	8407.76	10646.6	9510.91	14557.5	18606.5	19516	11323		1.40556	1.17648	1.1887	1.11271	1.1331	1.05787	1.0767		1.16445
	44.2	8210.08	10539.8	9311.09	14879.3	18551	19677.5	11220.1		1.37251	1.16468	1.16373	1.13731	1.12972	1.06663	1.06692		1.15736
	44.3	8431.62	10840.3	9557.89	15317.3	18925.2	20071.3	11505.2		1.40955	1.19788	1.19458	1.17079	1.15251	1.08797	1.09403		1.18676
	44.4	8358.91	10624.5	9471.97	14534.2	18514.2	19481.4	11344.6		1.39739	1.17404	1.18384	1.11094	1.12748	1.056	1.07875		1.16121
	44.5	8530.54	10833	9582.41	15306.9	19080.4	20143	11635.5		1.42608	1.19707	1.19764	1.17	1.16196	1.09186	1.10642		1.193
	44.6	8663.36	11043	9743.23	15743.9	19388.1	20519.5	11784.9		1.44829	1.22029	1.21774	1.2034	1.1807	1.11227	1.12062		1.21476
	44.7	8776.64	11153.2	9900.11	15801.3	19670.6	20710.8	12012.7		1.46722	1.23246	1.23735	1.20779	1.1979	1.12264	1.14229		1.22966
	44.8	8924.18	11296.9	10090.6	15895.4	19928.6	20908	12205.9		1.49189	1.24834	1.26116	1.21497	1.21361	1.13333	1.16066		1.24628
	44.9	8896.52	11323.8	10011.3	16162.3	19836.8	20973.4	12088.3		1.48727	1.25131	1.25124	1.23538	1.20802	1.13687	1.14948		1.24565
	45	8283.96	10634.3	9403.09	15189.8	18700.3	19889.7	11432.3		1.38486	1.17512	1.17523	1.16105	1.13882	1.07813	1.0871		1.17147
	45.1	8259.42	10546.2	9380.94	14877.6	18662.3	19740.7	11423		1.38076	1.16538	1.17246	1.13718	1.1365	1.07006	1.08621		1.16408
	45.2	8443.43	10862.2	9554.75	15523.4	18991	20227	11593.3		1.41152	1.20031	1.19418	1.18654	1.15652	1.09641	1.10241		1.19256
	45.3	8748.53	11132.4	9890.84	15821.5	19596.3	20672.2	12014.2		1.46253	1.23016	1.23619	1.20933	1.19338	1.12055	1.14243		1.2278
	45.4	9012.28	11421.6	10204.4	16100.3	20134.5	21092.2	12388.6		1.50662	1.26212	1.27538	1.23064	1.22615	1.14331	1.17803		1.26032
	45.5	9089.22	11633.5	10261.2	16422.5	20180.5	21274.8	12391.3		1.51948	1.28554	1.28248	1.25526	1.22896	1.15321	1.17829		1.27189
405nm	45.6
	45.7
	45.8
	45.9
	46
	46.1
	46.2
	46.3
	46.4
	46.5
	46.6
	46.7
	46.8
	46.9
	47
	47.1
	47.2
	47.3
	47.4
	47.5
561nm	47.6
	47.7	9756.39	11992.5	10776.7	16414.4	20947.7	21616.9	12471.2		1.63101	1.3252	1.34691	1.25465	1.27568	1.17175	1.18588		1.31301		0.068383	0.0299339	0.0478353	-0.000488168	0.0366253	0.0158272	0.00640349
	47.8	9724.42	11961.1	10823.6	16314.3	20874.4	21583.1	12570.2		1.62567	1.32174	1.35277	1.247	1.27121	1.16992	1.1953		1.31194
	47.9	9603.31	11847.6	10670.1	16746.5	20873.1	21806.8	12490.2		1.60542	1.3092	1.33358	1.28003	1.27113	1.18205	1.18769		1.30987
	48	9632.96	11821.8	10707.2	16426.4	20658.9	21594.8	12481.5		1.61038	1.30634	1.33822	1.25557	1.25809	1.17056	1.18687		1.30372
	48.1	9526.23	11725.4	10624.7	16596.3	20621.1	21656.2	12488.2		1.59254	1.29569	1.32791	1.26855	1.25579	1.17388	1.1875		1.30027
	48.2	9505.59	11713.1	10598.1	16368.7	20514.9	21466.6	12469.7		1.58909	1.29433	1.32459	1.25116	1.24932	1.1636	1.18574		1.29398
	48.3	9013.55	11126.6	10121.7	15287.5	19565.6	20382.6	11947.6		1.50683	1.22952	1.26504	1.16851	1.19151	1.10485	1.1361		1.22891
	48.4	8469.65	10534	9463.14	14742.6	18540.2	19609.1	11248.3		1.4159	1.16404	1.18273	1.12687	1.12907	1.06292	1.0696		1.16445
	48.5	8541.05	10572.2	9568.69	14596.2	18634.7	19593	11365		1.42784	1.16826	1.19593	1.11567	1.13482	1.06205	1.08069		1.16932
	48.6	8774.91	10829.7	9858.1	15004.4	19034.8	20050.1	11653.6		1.46693	1.19672	1.2321	1.14687	1.15919	1.08682	1.10814		1.19954
	48.7	9086.85	11208.7	10206.2	15492.8	19626.3	20583.3	12010.6		1.51908	1.2386	1.2756	1.18421	1.1952	1.11573	1.14209		1.23864
	48.8	9021.54	11141.6	10097.4	15522.9	19570.4	20587.7	11935.2		1.50817	1.23118	1.262	1.1865	1.1918	1.11596	1.13492		1.23293
	48.9	8455.09	10498.8	9438.63	14841.9	18551.9	19643.4	11257.3		1.41347	1.16014	1.17967	1.13445	1.12978	1.06478	1.07046		1.16468
	49	8409.34	10458.8	9477.26	14467.1	18430.3	19426.3	11299		1.40582	1.15573	1.1845	1.1058	1.12237	1.05301	1.07442		1.15738
	49.1	8713.17	10864.1	9830.06	14925.6	19099	19921.6	11725.1		1.45661	1.20051	1.22859	1.14085	1.1631	1.07986	1.11494		1.19778
	49.2	8419.89	10526.2	9555.62	14684.9	18766.4	19658.1	11505.1		1.40759	1.16318	1.19429	1.12245	1.14284	1.06558	1.09402		1.16999
	49.3	8474.8	10576.1	9582.65	14736.6	18824.1	19705.9	11566		1.41677	1.16869	1.19767	1.12641	1.14635	1.06817	1.09981		1.17484
	49.4	8525.43	10625.4	9568.92	14717.4	18626.1	19659.8	11448.7		1.42523	1.17414	1.19595	1.12493	1.1343	1.06567	1.08866		1.1727
	49.5	8396.38	10479.1	9464.34	14522.4	18420.4	19476	11308.8		1.40365	1.15797	1.18288	1.11003	1.12177	1.05571	1.07536		1.1582
405nm	49.6
	49.7
	49.8
	49.9
	50
	50.1
	50.2
	50.3
	50.4
	50.5
	50.6
	50.7
	50.8
	50.9
	51
	51.1
	51.2
	51.3
	51.4
	51.5
561nm	51.6	9470.44	11834.2	10362.2	16191.1	20427.5	20914.6	11866.4		1.58321	1.30771	1.29511	1.23758	1.244	1.13369	1.12837		1.27567		0.113412	0.114512	0.08665	0.10306	0.0982509	0.0687838	0.0469842
	51.7	8648.68	10930.2	9619.27	15338.9	19096	19876.2	11191.6		1.44583	1.20781	1.20225	1.17244	1.16291	1.0774	1.06421		1.19041
	51.8	8592.51	10882.1	9563.44	15306.1	18918.8	19871.6	11172		1.43644	1.2025	1.19527	1.16993	1.15212	1.07715	1.06234		1.18511
	51.9	8556.05	10819.3	9550.78	15307.3	18897.8	19848.1	11216.7		1.43035	1.19556	1.19369	1.17003	1.15084	1.07587	1.0666		1.18328
	52	8549.87	10867.4	9540.55	15261.6	18769.7	19764.3	11194.1		1.42932	1.20088	1.19241	1.16653	1.14304	1.07133	1.06445		1.18114
	52.1	8578.66	10887.4	9572.37	15194.2	18724.7	19698.4	11210.2		1.43413	1.20309	1.19639	1.16138	1.1403	1.06776	1.06598		1.18129
	52.2	8580.88	10903.6	9599.65	15261.2	18757.9	19757.7	11260		1.4345	1.20488	1.19979	1.16651	1.14232	1.07097	1.07071		1.18424
	52.3	8656.98	10961.3	9662.46	15285.9	18824.7	19792.3	11307.1		1.44722	1.21126	1.20764	1.16839	1.14639	1.07285	1.07519		1.18985
	52.4	8614.07	10978.9	9673.4	15573.3	19039.9	20064.3	11399.4		1.44005	1.2132	1.20901	1.19036	1.15949	1.08759	1.08397		1.19767
	52.5	8802.81	11115.9	9838.02	15433.7	19057.9	20003.6	11501.5		1.4716	1.22833	1.22959	1.17969	1.16059	1.08431	1.09367		1.20683
	52.6	8813.95	11184.8	9887.14	15643.9	19154.4	20169.9	11587.6		1.47346	1.23595	1.23573	1.19576	1.16647	1.09332	1.10186		1.21465
	52.7	8915.35	11284.5	10005.6	15719.8	19299.1	20242.4	11695.6		1.49041	1.24697	1.25053	1.20156	1.17528	1.09725	1.11214		1.22488
	52.8	9109.15	11402.4	10199.6	15548.7	19439.2	20244.2	11839.6		1.52281	1.26	1.27478	1.18848	1.18381	1.09734	1.12583		1.23615
	52.9	8692.37	11059.8	9772.4	15575	19041.1	20062.1	11490.3		1.45314	1.22214	1.22139	1.19049	1.15957	1.08747	1.09262		1.20383
	53	8376.67	10626.2	9390.96	14797	18312.7	19324.8	11077.3		1.40036	1.17422	1.17371	1.13102	1.11521	1.04751	1.05334		1.15648
	53.1	8454.1	10670	9466.42	14790.7	18408	19402.2	11112		1.4133	1.17906	1.18314	1.13054	1.12101	1.0517	1.05664		1.1622
	53.2	8630.78	10849.4	9682.74	14886	18634.5	19561.2	11346.8		1.44284	1.19889	1.21018	1.13782	1.13481	1.06033	1.07896		1.18055
	53.3	8840.12	11114	9906.88	15140.1	18972.5	19856.6	11553		1.47784	1.22813	1.23819	1.15724	1.15539	1.07633	1.09857		1.20453
	53.4	9003.03	11301.7	10071.1	15475.8	19293.4	20185.5	11755.2		1.50507	1.24887	1.25872	1.1829	1.17493	1.09416	1.1178		1.22607
405nm
561nm		9399.49	11684.3	10440.6	16130.4	20346.7	20923.3	11930.1		1.57135	1.29115	1.3049	1.23294	1.23908	1.13416	1.13443		1.27257		0.0421788	0.0327419	0.0353864	0.0405854	0.0517688	0.035265	0.0146617
		9441.65	11835.6	10525	16645.2	20471.4	21216.7	12092		1.5784	1.30786	1.31545	1.27229	1.24667	1.15006	1.14983		1.28865
		9579.28	12000.9	10663	16772.3	20539.9	21287.4	12180.2		1.60141	1.32613	1.33269	1.28201	1.25084	1.15389	1.15821		1.30074
		9656.81	11986.5	10738.6	16782	20760.1	21542.2	12402		1.61437	1.32454	1.34214	1.28275	1.26425	1.16771	1.1793		1.31072
		9641.63	12020.9	10787	16839	20795.2	21615.5	12465.8		1.61183	1.32834	1.34819	1.2871	1.26639	1.17168	1.18537		1.31413
		9620.15	12087	10765.2	17114.1	20677.7	21584.1	12412.2		1.60824	1.33565	1.34547	1.30813	1.25923	1.16997	1.18027		1.31528
		9530.97	12011.6	10708.9	17140.2	20663	21650.7	12430		1.59333	1.32731	1.33844	1.31012	1.25834	1.17359	1.18197		1.31187
		9622.4	12028.9	10797.3	16857.8	20470.3	21380.4	12364.4		1.60861	1.32923	1.34948	1.28854	1.2466	1.15893	1.17573		1.30816
		9465.35	11930.3	10639	16927.7	20413.1	21388.1	12323		1.58236	1.31833	1.3297	1.29388	1.24312	1.15935	1.17179		1.29979
		8943.76	11324.8	10065	16174.1	19522.3	20535.4	11775.5		1.49516	1.25142	1.25796	1.23628	1.18887	1.11313	1.11974		1.23751
		9007.06	11360	10155	16236.6	19725	20711.7	11888		1.50574	1.25531	1.26921	1.24106	1.20122	1.12269	1.13043		1.24652
		9347.32	11693.3	10463.6	16458.5	20016.5	20950.2	12111.8		1.56263	1.29215	1.30777	1.25802	1.21897	1.13562	1.15172		1.27527
		9655.32	11903.8	10768.4	16291.4	20234.1	21070.7	12312.9		1.61412	1.3154	1.34587	1.24525	1.23222	1.14215	1.17083		1.29512
		9565.75	11929	10707.4	16670.2	20323.2	21260.2	12346.7		1.59914	1.31819	1.33824	1.2742	1.23764	1.15242	1.17405		1.29913
		9634.37	11898.5	10731.3	16469.4	20242.8	21164.5	12350.6		1.61062	1.31482	1.34124	1.25885	1.23275	1.14723	1.17441		1.29713
		9354.53	11752.6	10530.8	16772.7	20184.3	21211.6	12283.5		1.56383	1.2987	1.31617	1.28203	1.22919	1.14978	1.16804		1.28682
		9318.58	11732.1	10502.3	16720	20121.1	21178.4	12251.5		1.55782	1.29643	1.31261	1.278	1.22534	1.14799	1.16499		1.28331
		9213.6	11509.4	10290.9	15988.2	19601.9	20535.6	11927.3		1.54027	1.27182	1.28619	1.22207	1.19372	1.11314	1.13417		1.25163
		8542.34	10704.6	9543.03	14966.7	18423.9	19475.8	11147.5		1.42806	1.18289	1.19272	1.14399	1.12198	1.05569	1.06002		1.16934
405nm
561nm		9194.55	11071	10076.5	15283.2	19829.3	20226.3	11584.3		1.53709	1.22338	1.2594	1.16818	1.20757	1.09638	1.10155		1.22765		0.0709342	0.0330984	0.0529459	0.0207088	0.070872	0.037107	0.0377046
		9841.79	11810.6	10706.6	16039	20839.9	21109.3	12250.3		1.64529	1.3051	1.33815	1.22596	1.26911	1.14424	1.16488		1.29896
		9460.97	11500.5	10276.9	16056.6	20317.9	20835.5	11919.7		1.58163	1.27083	1.28444	1.2273	1.23732	1.1294	1.13344		1.26634
		8977.92	10919	9758.69	15287.8	19327.2	19991.3	11372.3		1.50087	1.20658	1.21967	1.16853	1.17699	1.08364	1.0814		1.20538
		8834.01	10816	9615.81	15299.4	19104.9	19846.7	11228.5		1.47681	1.19519	1.20181	1.16942	1.16345	1.0758	1.06772		1.19289
		9040.58	11002	9884.45	15160.2	19312.9	19892.6	11446.7		1.51135	1.21576	1.23539	1.15878	1.17612	1.07829	1.08846		1.20916
		9516.84	11512.2	10365.6	15895.1	20230.8	20698.6	12028.1		1.59097	1.27213	1.29553	1.21496	1.23202	1.12198	1.14375		1.26733
		9853.81	11971.6	10667.5	17005.8	20993.6	21711.3	12391.1		1.6473	1.3229	1.33326	1.29985	1.27847	1.17687	1.17827		1.31956
		9840.91	11923.2	10745.1	16862.4	21113.4	21730.7	12564.1		1.64514	1.31755	1.34296	1.28889	1.28577	1.17792	1.19472		1.32185
		9767.21	11833.2	10605.6	16842.7	20817.1	21565.7	12364		1.63282	1.3076	1.32552	1.28739	1.26772	1.16898	1.17569		1.30939
		9785.03	11898.9	10672.6	16837.3	20966.3	21635.5	12459.1		1.6358	1.31487	1.3339	1.28697	1.27681	1.17276	1.18473		1.31512
		9823.27	11883.6	10774.6	16503.7	20936.9	21410.1	12559.9		1.64219	1.31317	1.34665	1.26147	1.27502	1.16055	1.19432		1.31334
		9549.35	11581.9	10435.7	16532	20556.6	21250.4	12268		1.5964	1.27983	1.30429	1.26364	1.25186	1.15189	1.16657		1.28778
		9277.42	11211.3	10088.2	16016.9	19778.9	20651.6	11796.1		1.55094	1.23888	1.26086	1.22426	1.2045	1.11943	1.12169		1.24579
		8931.13	10802.8	9753.5	15614.2	19255.9	20214.4	11454.1		1.49305	1.19374	1.21902	1.19348	1.17265	1.09573	1.08917		1.20812
		8572.3	10411.3	9505.95	15203.5	18804.7	19805.7	11283.5		1.43306	1.15048	1.18808	1.16209	1.14517	1.07358	1.07295		1.17506
		8894.05	10796.3	9883.22	15800.9	19413.6	20432.3	11652.4		1.48685	1.19302	1.23524	1.20776	1.18225	1.10754	1.10802		1.21724
		9008.81	10917	9961.57	15963.2	19527.7	20533.4	11702.8		1.50604	1.20636	1.24503	1.22016	1.1892	1.11302	1.11282		1.22752
		8977.69	10939	9989.6	15979	19558.1	20541.1	11741.5		1.50083	1.20879	1.24853	1.22137	1.19105	1.11344	1.1165		1.22865

## Sheet: Sheet2
photochromic amplitudes=（I2-I1)/I2	mScarlet-cell1	mScarlet-cell2	mScarlet-cell3	mScarlet-cell4	mScarlet-cell5	mScarlet-cell6	mScarlet-cell7		Mean	STDEVA
cycle1	0.0940981	0.090856	0.0846473	0.0537502	0.0606087	0.0444046	0.0434669		0.018707	0.0495554
cycle2	0.0809776	0.0645682	0.0617395	0.0296077	0.0521835	0.0251465	0.0260502
cycle3	0.0733472	0.0521485	0.0507827	-0.00311278	0.0244652	-0.011773	-0.0348013
cycle4	0.0433148	0.00677861	0.0085465	0.00800358	0.0466147	0.0167218	-0.00469676
cycle5	0.0693147	0.0410847	0.0362212	-0.0189687	0.0171872	-0.0100338	-0.0220655
cycle6	0.0861812	0.0728842	0.0667563	0.0724825	0.0594796	0.0444767	0.0261412
cycle7	-0.0302764	-0.0317351	-0.0489279	-0.0260499	-0.0101037	-0.0306792	-0.0624944
cycle8	0.044623	0.0134491	0.0240805	-0.0338278	0.00494389	-0.0153101	-0.0257725
cycle9	0.102328	0.0835252	0.0697959	0.0483284	0.0557139	0.0356769	0.025264
cycle10	-0.0834733	-0.0855062	-0.0893479	-0.0548932	-0.0475893	-0.0491958	-0.10264

## Sheet: Sheet3
photochromic amplitudes=（I2-I1)/I2	mScarlet-cell1
cell1-cycle1	0.0940981
cell1-cycle2	0.0809776
cell1-cycle3	0.0733472
cell1-cycle4	0.0433148
cell1-cycle5	0.0693147
cell1-cycle6	0.0861812
cell1-cycle7	-0.0302764
cell1-cycle8	0.044623
cell1-cycle9	0.102328
cell1-cycle10	-0.0834733
cell2-cycle1	0.090856
cell2-cycle2	0.0645682
cell2-cycle3	0.0521485
cell2-cycle4	0.00677861
cell2-cycle5	0.0410847
cell2-cycle6	0.0728842
cell2-cycle7	-0.0317351
cell2-cycle8	0.0134491
cell2-cycle9	0.0835252
cell2-cycle10	-0.0855062
cell3-cycle1	0.0846473
cell3-cycle2	0.0617395
cell3-cycle3	0.0507827
cell3-cycle4	0.0085465
cell3-cycle5	0.0362212
cell3-cycle6	0.0667563
cell3-cycle7	-0.0489279
cell3-cycle8	0.0240805
cell3-cycle9	0.0697959
cell3-cycle10	-0.0893479
cell4-cycle1	0.0537502
cell4-cycle2	0.0296077
cell4-cycle3	-0.00311278
cell4-cycle4	0.00800358
cell4-cycle5	-0.0189687
cell4-cycle6	0.0724825
cell4-cycle7	-0.0260499
cell4-cycle8	-0.0338278
cell4-cycle9	0.0483284
cell4-cycle10	-0.0548932
cell5-cycle1	0.0606087
cell5-cycle2	0.0521835
cell5-cycle3	0.0244652
cell5-cycle4	0.0466147
cell5-cycle5	0.0171872
cell5-cycle6	0.0594796
cell5-cycle7	-0.0101037
cell5-cycle8	0.00494389
cell5-cycle9	0.0557139
cell5-cycle10	-0.0475893
cell6-cycle1	0.0444046
cell6-cycle2	0.0251465
cell6-cycle3	-0.011773
cell6-cycle4	0.0167218
cell6-cycle5	-0.0100338
cell6-cycle6	0.0444767
cell6-cycle7	-0.0306792
cell6-cycle8	-0.0153101
cell6-cycle9	0.0356769
cell6-cycle10	-0.0491958
cell7-cycle1	0.0434669
cell7-cycle2	0.0260502
cell7-cycle3	-0.0348013
cell7-cycle4	-0.00469676
cell7-cycle5	-0.0220655
cell7-cycle6	0.0261412
cell7-cycle7	-0.0624944
cell7-cycle8	-0.0257725
cell7-cycle9	0.025264
cell7-cycle10	-0.10264
