# Supplementary material for: pHmScarlet is a pH-sensitive red fluorescent protein to monitor exocytosis docking and fusion steps
Source: Nat Commun. 2021 Mar 3;12:1413. doi: 10.1038/s41467-021-21666-7 (PMC7930027; doi:10.1038/s41467-021-21666-7)
Supplement: Supplementary file 7 — Source Data [file 41467_2021_21666_MOESM7_ESM.zip › source data/fig2/405phchr-phsclt.xls]

## Sheet: Sheet1
	Time	QTC-7-CELL1	QTC-7-CELL2	QTC-7-CELL3	QTC-7-CELL4	QTC-7-CELL5	Normalized1	Normalized2	Normalized3	Normalized4	Normalized5
	s
	200mw405nm15% 20mw561nm15%						QTC-7-CELL1	QTC-7-CELL2	QTC-7-CELL3	QTC-7-CELL4	QTC-7-CELL5		average		photochromic amplitudes=（I2-I1)/I2
561nm	0	46360.8	43261.8	48603.3	41455.5	46104.6	1	1	1	1	1		1
	0.1	47110.6	44365.5	49278.2	42542.8	46833.1	1.01617	1.02551	1.01389	1.02623	1.0158		1.01952
	0.2	47106.7	44288.5	49255.7	42438.6	46775.1	1.01609	1.02373	1.01342	1.02371	1.01454		1.0183
	0.3	46598	43432.6	48848.3	41536.9	46183.4	1.00512	1.00395	1.00504	1.00196	1.00171		1.00356
	0.4	46656.8	43527.3	48917.8	41599.4	46226.2	1.00638	1.00614	1.00647	1.00347	1.00264		1.00502
	0.5	47377.5	44618.2	49509.4	42682.3	46916.6	1.02193	1.03135	1.01864	1.02959	1.01761		1.02383
	0.6	47157.9	44560.2	49333.7	42466.4	46681.4	1.01719	1.03001	1.01503	1.02438	1.01251		1.01983
	0.7	47408.8	44725.4	49550.7	42688.9	46924.7	1.0226	1.03383	1.01949	1.02975	1.01779		1.02469
	0.8	47218.3	44313.8	49386.9	42308	46713.1	1.0185	1.02432	1.01612	1.02056	1.0132		1.01854
	0.9	45796.8	42269.2	48179	40135.5	45245.8	0.987836	0.977056	0.99127	0.968157	0.981372		0.981138
	1	45464.1	41651.5	47873.1	39587.1	44911.8	0.980658	0.962777	0.984977	0.95493	0.974127		0.971494
	1.1	45420.8	41671.1	47830.7	39527.9	44883.2	0.979724	0.96323	0.984105	0.953503	0.973508		0.970814
	1.2	46062	42644.2	48410.8	40500.6	45479.1	0.993555	0.985724	0.99604	0.976965	0.986433		0.987743
	1.3	46058	42635.5	48415.2	40452.9	45457.1	0.993468	0.985523	0.99613	0.975815	0.985956		0.987378
	1.4	46948	44003.5	49148.9	41913.2	46437.7	1.01267	1.01714	1.01123	1.01104	1.00723		1.01186
	1.5	47217.9	44524.7	49401.5	42348.2	46691.8	1.01849	1.02919	1.01642	1.02153	1.01274		1.01967
	1.6	46450.6	43773.8	48739.8	41376.7	45832.7	1.00194	1.01183	1.00281	0.998098	0.994101		1.00176
	1.7	45675.7	42878.9	48092	40233.6	44921	0.985222	0.991149	0.989481	0.970525	0.974328		0.982141
	1.8	45153.4	42485.6	47647.9	39660.5	44382.4	0.973956	0.982057	0.980344	0.9567	0.962646		0.971141
405nm	4.7	--	--	--	--	--							#DIV/0!
	4.8	--	--	--	--	--							#DIV/0!
	4.9	--	--	--	--	--							#DIV/0!
	5	--	--	--	--	--							#DIV/0!
	5.1	--	--	--	--	--							#DIV/0!
	5.2	--	--	--	--	--							#DIV/0!
	5.3	--	--	--	--	--							#DIV/0!
	5.4	--	--	--	--	--							#DIV/0!
	5.5	--	--	--	--	--							#DIV/0!
	5.6	--	--	--	--	--							#DIV/0!
	5.7	--	--	--	--	--							#DIV/0!
	5.8	--	--	--	--	--							#DIV/0!
	5.9	--	--	--	--	--							#DIV/0!
	6	--	--	--	--	--							#DIV/0!
	6.1	--	--	--	--	--							#DIV/0!
	6.2	--	--	--	--	--							#DIV/0!
	6.3	--	--	--	--	--							#DIV/0!
	6.4	--	--	--	--	--							#DIV/0!
	6.5	--	--	--	--	--							#DIV/0!
	6.6	--	--	--	--	--							#DIV/0!
	6.7	--	--	--	--	--							#DIV/0!
561nm	6.8	45756.1	43519.7	48166.3	41438.7	45278.1	0.986957	1.00596	0.99101	0.999594	0.982073		0.993119		0.0131724	0.0237619	0.0107628	0.0429112	0.0197811
	6.9	45364.7	43094.2	47918.6	40962.2	44869.3	0.978514	0.996125	0.985913	0.9881	0.973207		0.984372
	7	45242.3	42807.6	47835.2	40660.3	44616.6	0.975875	0.989501	0.984197	0.980817	0.967725		0.979623
	7.1	45124.8	42647.9	47723.7	40468.6	44470.4	0.973339	0.985808	0.981903	0.976195	0.964555		0.97636
	7.2	45033.8	42592.5	47603.2	40357.5	44408.7	0.971376	0.984528	0.979424	0.973514	0.963216		0.974411
	7.3	45091	42622.6	47565.2	40364.6	44443.5	0.97261	0.985225	0.978643	0.973686	0.96397		0.974826
	7.4	45210.6	42717.4	47738	40481.8	44519.7	0.97519	0.987416	0.982196	0.976512	0.965623		0.977387
	7.5	45340.3	42885.4	47843.8	40674.4	44667.3	0.977987	0.9913	0.984373	0.981159	0.968824		0.980729
	7.6	45459.9	43075.5	47933.6	40895.3	44852.6	0.980569	0.995692	0.986221	0.986486	0.972844		0.984362
	7.7	45724.3	43320.2	48187.7	41182.6	45061.2	0.98627	1.00135	0.991449	0.993416	0.977368		0.98997
	7.8	45910.1	43551.3	48346.8	41444.6	45293.8	0.990278	1.00669	0.994722	0.999737	0.982413		0.994768
	7.9	45389.1	42912.9	47944.6	40620.8	44603.9	0.979041	0.991935	0.986447	0.979864	0.967449		0.980947
	8	45263.7	43052.9	47868.1	40582.1	44537.7	0.976336	0.99517	0.984873	0.978932	0.966014		0.980265
	8.1	45966.6	43940.3	48496.2	41516.2	45278.9	0.991496	1.01568	0.997797	1.00146	0.982091		0.997706
	8.2	45468.8	43169.6	47970.5	40700.4	44647.8	0.98076	0.997867	0.98698	0.981786	0.968402		0.983159
	8.3	45042.7	42638.9	47695.2	40158.1	44204	0.97157	0.985601	0.981317	0.968704	0.958777		0.973194
	8.4	44990.7	42656	47548.8	40164.8	44267.9	0.970448	0.985997	0.978305	0.968865	0.960162		0.972755
	8.5	45320.4	42993.3	47872.8	40648.6	44645.8	0.977559	0.993792	0.984971	0.980534	0.968359		0.981043
	8.6	45768	43486.7	48221.7	41241.5	45137.9	0.987213	1.0052	0.992149	0.994838	0.979032		0.991686
405nm	8.7	--	--	--	--	--	#VALUE!	#VALUE!	#VALUE!	#VALUE!	#VALUE!		#VALUE!
	8.8	--	--	--	--	--	#VALUE!	#VALUE!	#VALUE!	#VALUE!	#VALUE!		#VALUE!
	8.9	--	--	--	--	--	#VALUE!	#VALUE!	#VALUE!	#VALUE!	#VALUE!		#VALUE!
	9	--	--	--	--	--	#VALUE!	#VALUE!	#VALUE!	#VALUE!	#VALUE!		#VALUE!
	9.1	--	--	--	--	--	#VALUE!	#VALUE!	#VALUE!	#VALUE!	#VALUE!		#VALUE!
	9.2	--	--	--	--	--	#VALUE!	#VALUE!	#VALUE!	#VALUE!	#VALUE!		#VALUE!
	9.3	--	--	--	--	--	#VALUE!	#VALUE!	#VALUE!	#VALUE!	#VALUE!		#VALUE!
	9.4	--	--	--	--	--	#VALUE!	#VALUE!	#VALUE!	#VALUE!	#VALUE!		#VALUE!
	9.5	--	--	--	--	--	#VALUE!	#VALUE!	#VALUE!	#VALUE!	#VALUE!		#VALUE!
	9.6	--	--	--	--	--	#VALUE!	#VALUE!	#VALUE!	#VALUE!	#VALUE!		#VALUE!
	9.7	--	--	--	--	--	#VALUE!	#VALUE!	#VALUE!	#VALUE!	#VALUE!		#VALUE!
	9.8	--	--	--	--	--	#VALUE!	#VALUE!	#VALUE!	#VALUE!	#VALUE!		#VALUE!
	9.9	--	--	--	--	--	#VALUE!	#VALUE!	#VALUE!	#VALUE!	#VALUE!		#VALUE!
	10	--	--	--	--	--	#VALUE!	#VALUE!	#VALUE!	#VALUE!	#VALUE!		#VALUE!
	10.1	--	--	--	--	--	#VALUE!	#VALUE!	#VALUE!	#VALUE!	#VALUE!		#VALUE!
	10.2	--	--	--	--	--	#VALUE!	#VALUE!	#VALUE!	#VALUE!	#VALUE!		#VALUE!
	10.3	--	--	--	--	--	#VALUE!	#VALUE!	#VALUE!	#VALUE!	#VALUE!		#VALUE!
	10.4	--	--	--	--	--	#VALUE!	#VALUE!	#VALUE!	#VALUE!	#VALUE!		#VALUE!
	10.5	--	--	--	--	--	#VALUE!	#VALUE!	#VALUE!	#VALUE!	#VALUE!		#VALUE!
	10.6	--	--	--	--	--	#VALUE!	#VALUE!	#VALUE!	#VALUE!	#VALUE!		#VALUE!
561nm	10.7	46416.7	43494.4	48655.6	41635.1	46202.8	1.0012	1.00538	1.00108	1.00433	1.00213		1.00282		0.0139752	0.000178391	0.00891723	0.00945232	0.0230487
	10.8	46307.4	43356.2	48596.3	41481.5	46112.4	0.998847	1.00218	0.999855	1.00063	1.00017		1.00034
	10.9	46195	43183	48486.9	41299.8	45957.1	0.996425	0.998176	0.997605	0.996244	0.9968		0.99705
	11	46101.7	42964.7	48478	40999.6	45819.6	0.994412	0.993131	0.997422	0.989002	0.993818		0.993557
	11.1	45961.8	42775.6	48350.9	40757.1	45606.6	0.991394	0.98876	0.994808	0.983154	0.989198		0.989463
	11.2	45852.7	42613.5	48270.8	40546	45470.8	0.989039	0.985015	0.993159	0.978061	0.986252		0.986305
	11.3	45757.3	42453.1	48227.8	40322.2	45336.8	0.986983	0.981305	0.992275	0.972663	0.983347		0.983314
	11.4	45589	42264.5	48078.4	40118.5	45185.8	0.983352	0.976947	0.989201	0.967748	0.980072		0.979464
	11.5	45936	42787.1	48387.2	40635.3	45537.8	0.990838	0.989025	0.995553	0.980215	0.987705		0.988667
	11.6	47000.5	44324.2	49302.9	42243.9	46595.9	1.0138	1.02456	1.01439	1.01902	1.01066		1.01648
	11.7	46825.3	44128.1	49169.7	42029.4	46457.8	1.01002	1.02002	1.01165	1.01384	1.00766		1.01264
	11.8	46409.9	43557.5	48769.6	41430.6	46000.3	1.00106	1.00683	1.00342	0.999399	0.997737		1.00169
	11.9	46009.2	42993.7	48424.8	40797.8	45584.1	0.992416	0.993801	0.996328	0.984135	0.98871		0.991078
	12	45761.1	42543.1	48244.6	40284.8	45264.2	0.987064	0.983386	0.992619	0.97176	0.981773		0.98332
	12.1	45502.7	42159	48008.1	39860.5	44959.5	0.981492	0.974507	0.987755	0.961525	0.975163		0.976088
	12.2	45245.7	41838.4	47785.1	39549.8	44712.1	0.975948	0.967097	0.983166	0.95403	0.969797		0.970008
	12.3	45087.1	41606.2	47665.6	39248.5	44503.2	0.972527	0.96173	0.980707	0.946763	0.965265		0.965398
	12.4	44947	41407.2	47529.6	39065.5	44433	0.969504	0.957129	0.977908	0.942348	0.963743		0.962126
	12.5	44915.8	41329.6	47504.8	38978.6	44352.9	0.96883	0.955337	0.9774	0.940252	0.962006		0.960765
405nm	12.6	--	--	--	--	--	#VALUE!	#VALUE!	#VALUE!	#VALUE!	#VALUE!		#VALUE!
	12.7	--	--	--	--	--	#VALUE!	#VALUE!	#VALUE!	#VALUE!	#VALUE!		#VALUE!
	12.8	--	--	--	--	--	#VALUE!	#VALUE!	#VALUE!	#VALUE!	#VALUE!		#VALUE!
	12.9	--	--	--	--	--	#VALUE!	#VALUE!	#VALUE!	#VALUE!	#VALUE!		#VALUE!
	13	--	--	--	--	--	#VALUE!	#VALUE!	#VALUE!	#VALUE!	#VALUE!		#VALUE!
	13.1	--	--	--	--	--	#VALUE!	#VALUE!	#VALUE!	#VALUE!	#VALUE!		#VALUE!
	13.2	--	--	--	--	--	#VALUE!	#VALUE!	#VALUE!	#VALUE!	#VALUE!		#VALUE!
	13.3	--	--	--	--	--	#VALUE!	#VALUE!	#VALUE!	#VALUE!	#VALUE!		#VALUE!
	13.4	--	--	--	--	--	#VALUE!	#VALUE!	#VALUE!	#VALUE!	#VALUE!		#VALUE!
	13.5	--	--	--	--	--	#VALUE!	#VALUE!	#VALUE!	#VALUE!	#VALUE!		#VALUE!
	13.6	--	--	--	--	--	#VALUE!	#VALUE!	#VALUE!	#VALUE!	#VALUE!		#VALUE!
	13.7	--	--	--	--	--	#VALUE!	#VALUE!	#VALUE!	#VALUE!	#VALUE!		#VALUE!
	13.8	--	--	--	--	--	#VALUE!	#VALUE!	#VALUE!	#VALUE!	#VALUE!		#VALUE!
	13.9	--	--	--	--	--	#VALUE!	#VALUE!	#VALUE!	#VALUE!	#VALUE!		#VALUE!
	14	--	--	--	--	--	#VALUE!	#VALUE!	#VALUE!	#VALUE!	#VALUE!		#VALUE!
	14.1	--	--	--	--	--	#VALUE!	#VALUE!	#VALUE!	#VALUE!	#VALUE!		#VALUE!
	14.2	--	--	--	--	--	#VALUE!	#VALUE!	#VALUE!	#VALUE!	#VALUE!		#VALUE!
	14.3	--	--	--	--	--	#VALUE!	#VALUE!	#VALUE!	#VALUE!	#VALUE!		#VALUE!
	14.4	--	--	--	--	--	#VALUE!	#VALUE!	#VALUE!	#VALUE!	#VALUE!		#VALUE!
	14.5	--	--	--	--	--	#VALUE!	#VALUE!	#VALUE!	#VALUE!	#VALUE!		#VALUE!
	14.6	--	--	--	--	--	#VALUE!	#VALUE!	#VALUE!	#VALUE!	#VALUE!		#VALUE!
561nm	14.7	45376.4	41895.2	47834.9	40010	45173.5	0.978767	0.96841	0.98419	0.965131	0.979804		0.975261		0.0101525	0.0135004	0.00689988	0.025778	0.0181651
	14.8	45126	41616.1	47641	39591.8	44839.4	0.973366	0.961959	0.980202	0.955044	0.972558		0.968626
	14.9	45126.9	41632.2	47650.7	39593.8	44803.8	0.973385	0.962331	0.980401	0.955093	0.971786		0.968599
	15	45467.8	42262.9	47977.7	40127.8	45111.4	0.980739	0.976909	0.987129	0.967972	0.978458		0.978241
	15.1	46459.1	43717.2	48814.6	41633.7	46095.9	1.00212	1.01052	1.00435	1.0043	0.999812		1.00422
	15.2	47067.3	44650.4	49387	42578.2	46707.1	1.01524	1.0321	1.01612	1.02708	1.01307		1.02072
	15.3	46956.2	44636.1	49312.4	42458.2	46547.4	1.01284	1.03177	1.01459	1.02419	1.0096		1.0186
	15.4	46456.3	44116.6	48888.6	41803	45965.3	1.00206	1.01976	1.00587	1.00838	0.996979		1.00661
	15.5	45730.6	43432.1	48278.1	40948.6	45226.9	0.986406	1.00393	0.993309	0.987773	0.980964		0.990477
	15.6	45291.6	42907.5	47986.9	40295.4	44656.1	0.976938	0.99181	0.987317	0.972016	0.968583		0.979333
	15.7	45009.6	42566.3	47656.2	39857.1	44310.8	0.970855	0.983923	0.980514	0.961444	0.961094		0.971566
	15.8	44890.8	42499.3	47563.4	39755.6	44186.7	0.968292	0.982375	0.978605	0.958994	0.958401		0.969334
	15.9	44934.7	42654.4	47586.6	39895.4	44234.3	0.96924	0.985959	0.979082	0.962366	0.959434		0.971216
	16	45131	42959.3	47807	40248	44442.6	0.973474	0.993007	0.983616	0.970872	0.96395		0.976984
	16.1	45477.3	43318.3	48076.9	40669.8	44744.4	0.980942	1.00131	0.98917	0.981048	0.970498		0.984593
	16.2	45715	43771.7	48312.5	41160.8	45099.1	0.986071	1.01178	0.994016	0.992891	0.978191		0.992591
	16.3	46020.7	44165.7	48506.1	41594.4	45440.6	0.992664	1.02089	0.997999	1.00335	0.985597		1.0001
	16.4	46542.7	44757	48990.4	42299.1	45923.3	1.00392	1.03456	1.00797	1.02035	0.996068		1.01257
	16.5	46451.9	44621.1	48912.3	42248.9	45843	1.00197	1.03142	1.00636	1.01914	0.994325		1.01064
405nm	16.6	--	--	--	--	--	#VALUE!	#VALUE!	#VALUE!	#VALUE!	#VALUE!		#VALUE!
	16.7	--	--	--	--	--	#VALUE!	#VALUE!	#VALUE!	#VALUE!	#VALUE!		#VALUE!
	16.8	--	--	--	--	--	#VALUE!	#VALUE!	#VALUE!	#VALUE!	#VALUE!		#VALUE!
	16.9	--	--	--	--	--	#VALUE!	#VALUE!	#VALUE!	#VALUE!	#VALUE!		#VALUE!
	17	--	--	--	--	--	#VALUE!	#VALUE!	#VALUE!	#VALUE!	#VALUE!		#VALUE!
	17.1	--	--	--	--	--	#VALUE!	#VALUE!	#VALUE!	#VALUE!	#VALUE!		#VALUE!
	17.2	--	--	--	--	--	#VALUE!	#VALUE!	#VALUE!	#VALUE!	#VALUE!		#VALUE!
	17.3	--	--	--	--	--	#VALUE!	#VALUE!	#VALUE!	#VALUE!	#VALUE!		#VALUE!
	17.4	--	--	--	--	--	#VALUE!	#VALUE!	#VALUE!	#VALUE!	#VALUE!		#VALUE!
	17.5	--	--	--	--	--	#VALUE!	#VALUE!	#VALUE!	#VALUE!	#VALUE!		#VALUE!
	17.6	--	--	--	--	--	#VALUE!	#VALUE!	#VALUE!	#VALUE!	#VALUE!		#VALUE!
	17.7	--	--	--	--	--	#VALUE!	#VALUE!	#VALUE!	#VALUE!	#VALUE!		#VALUE!
	17.8	--	--	--	--	--	#VALUE!	#VALUE!	#VALUE!	#VALUE!	#VALUE!		#VALUE!
	17.9	--	--	--	--	--	#VALUE!	#VALUE!	#VALUE!	#VALUE!	#VALUE!		#VALUE!
	18	--	--	--	--	--	#VALUE!	#VALUE!	#VALUE!	#VALUE!	#VALUE!		#VALUE!
	18.1	--	--	--	--	--	#VALUE!	#VALUE!	#VALUE!	#VALUE!	#VALUE!		#VALUE!
	18.2	--	--	--	--	--	#VALUE!	#VALUE!	#VALUE!	#VALUE!	#VALUE!		#VALUE!
	18.3	--	--	--	--	--	#VALUE!	#VALUE!	#VALUE!	#VALUE!	#VALUE!		#VALUE!
	18.4	--	--	--	--	--	#VALUE!	#VALUE!	#VALUE!	#VALUE!	#VALUE!		#VALUE!
	18.5	--	--	--	--	--	#VALUE!	#VALUE!	#VALUE!	#VALUE!	#VALUE!		#VALUE!
	18.6	--	--	--	--	--	#VALUE!	#VALUE!	#VALUE!	#VALUE!	#VALUE!		#VALUE!
561nm	18.7	46368.9	44441	48691.5	42493.6	46126.4	1.00017	1.02726	1.00182	1.02504	1.00047		1.01095		-0.00179047	-0.00405407	-0.00453473	0.0057579	0.00614543
	18.8	46342.6	44425.9	48743.6	42456.1	46038.6	0.999608	1.02691	1.00289	1.02414	0.998569		1.01042
	18.9	45607.8	43461.1	48067.4	41386.8	45276.2	0.983758	1.0046	0.988974	0.998342	0.982031		0.991542
	19	45011.1	42596.7	47552.4	40409.8	44571.1	0.970887	0.984626	0.978378	0.974775	0.966738		0.975081
	19.1	44809.7	42148.1	47487.9	39981.1	44192.5	0.966543	0.974255	0.977051	0.964435	0.958526		0.968162
	19.2	44765.7	42103	47476.6	39916.8	44188.9	0.965594	0.973213	0.976819	0.962883	0.958448		0.967391
	19.3	44986.6	42317.8	47687.7	40169.8	44364	0.97036	0.97818	0.981163	0.968987	0.962247		0.972187
	19.4	45258	42642.8	47879.2	40524.2	44684.3	0.976213	0.985692	0.985102	0.977535	0.969194		0.978747
	19.5	45624.6	43009.2	48203.9	40966.6	45019.9	0.98412	0.994161	0.991783	0.988206	0.976472		0.986948
	19.6	45802.1	43335.8	48252.9	41310.7	45362.7	0.987948	1.00171	0.992791	0.996508	0.983908		0.992573
	19.7	46224.7	43691.9	48682.2	41735.2	45652.2	0.997064	1.00994	1.00162	1.00675	0.990188		1.00111
	19.8	46461.9	43979.7	48875.5	42060.4	45932.1	1.00218	1.01659	1.0056	1.01459	0.996257		1.00704
	19.9	46605	44168.8	48949.3	42267.6	46127	1.00527	1.02097	1.00712	1.01959	1.00049		1.01069
	20	46807.9	44380.3	49191.5	42485.2	46247.1	1.00964	1.02585	1.0121	1.02484	1.00309		1.01511
	20.1	46893.3	44470.8	49250.9	42590	46341.2	1.01148	1.02795	1.01332	1.02737	1.00513		1.01705
	20.2	46126.7	43827.5	48610.1	41754.8	45640.1	0.994952	1.01308	1.00014	1.00722	0.989925		1.00106
	20.3	45534.3	43142.5	48110.9	40901.6	44895.4	0.982172	0.997242	0.989868	0.986638	0.973772		0.985939
	20.4	46040.4	43719.9	48636.9	41611	45415.9	0.993089	1.01059	1.00069	1.00375	0.985062		0.998637
	20.5	46168.4	43864	48740.4	41750.7	45528.9	0.995849	1.01392	1.00282	1.00712	0.987513		1.00144
405nm	20.6	--	--	--	--	--	#VALUE!	#VALUE!	#VALUE!	#VALUE!	#VALUE!		#VALUE!
	20.7	--	--	--	--	--	#VALUE!	#VALUE!	#VALUE!	#VALUE!	#VALUE!		#VALUE!
	20.8	--	--	--	--	--	#VALUE!	#VALUE!	#VALUE!	#VALUE!	#VALUE!		#VALUE!
	20.9	--	--	--	--	--	#VALUE!	#VALUE!	#VALUE!	#VALUE!	#VALUE!		#VALUE!
	21	--	--	--	--	--	#VALUE!	#VALUE!	#VALUE!	#VALUE!	#VALUE!		#VALUE!
	21.1	--	--	--	--	--	#VALUE!	#VALUE!	#VALUE!	#VALUE!	#VALUE!		#VALUE!
	21.2	--	--	--	--	--	#VALUE!	#VALUE!	#VALUE!	#VALUE!	#VALUE!		#VALUE!
	21.3	--	--	--	--	--	#VALUE!	#VALUE!	#VALUE!	#VALUE!	#VALUE!		#VALUE!
	21.4	--	--	--	--	--	#VALUE!	#VALUE!	#VALUE!	#VALUE!	#VALUE!		#VALUE!
	21.5	--	--	--	--	--	#VALUE!	#VALUE!	#VALUE!	#VALUE!	#VALUE!		#VALUE!
	21.6	--	--	--	--	--	#VALUE!	#VALUE!	#VALUE!	#VALUE!	#VALUE!		#VALUE!
	21.7	--	--	--	--	--	#VALUE!	#VALUE!	#VALUE!	#VALUE!	#VALUE!		#VALUE!
	21.8	--	--	--	--	--	#VALUE!	#VALUE!	#VALUE!	#VALUE!	#VALUE!		#VALUE!
	21.9	--	--	--	--	--	#VALUE!	#VALUE!	#VALUE!	#VALUE!	#VALUE!		#VALUE!
	22	--	--	--	--	--	#VALUE!	#VALUE!	#VALUE!	#VALUE!	#VALUE!		#VALUE!
	22.1	--	--	--	--	--	#VALUE!	#VALUE!	#VALUE!	#VALUE!	#VALUE!		#VALUE!
	22.2	--	--	--	--	--	#VALUE!	#VALUE!	#VALUE!	#VALUE!	#VALUE!		#VALUE!
	22.3	--	--	--	--	--	#VALUE!	#VALUE!	#VALUE!	#VALUE!	#VALUE!		#VALUE!
	22.4	--	--	--	--	--	#VALUE!	#VALUE!	#VALUE!	#VALUE!	#VALUE!		#VALUE!
	22.5	--	--	--	--	--	#VALUE!	#VALUE!	#VALUE!	#VALUE!	#VALUE!		#VALUE!
561nm	22.6	45900.7	43404.6	48331.5	41099	45583.1	0.990077	1.0033	0.994408	0.991399	0.988689		0.993575		-0.00583017	-0.0105839	-0.00846003	-0.0158571	0.00118954
	22.7	46144.6	43688.8	48574.7	41436.9	45867.3	0.995336	1.00987	0.999413	0.99955	0.994853		0.999804
	22.8	46807.2	44213.9	49130.4	42156.4	46579.4	1.00963	1.02201	1.01084	1.01691	1.0103		1.01394
	22.9	46650.5	43859.4	49021.3	41797.3	46377.2	1.00625	1.01381	1.0086	1.00824	1.00591		1.00856
	23	46766.9	43974.4	49112	41899.7	46445.3	1.00876	1.01647	1.01047	1.01072	1.00739		1.01076
	23.1	46891.5	44270.8	49220.6	42131.6	46530.8	1.01145	1.02332	1.0127	1.01631	1.00924		1.0146
	23.2	46044.2	43543.4	48486.8	41131.7	45632.5	0.993171	1.00651	0.997604	0.992189	0.98976		0.995846
	23.3	46234.4	43722.9	48736.3	41312.8	45802.9	0.997274	1.01066	1.00274	0.996558	0.993457		1.00014
	23.4	46536.8	44025.3	48988	41686.6	46123.3	1.0038	1.01765	1.00791	1.00558	1.0004		1.00707
	23.5	46727.5	44213.4	49133.1	41894	46307.3	1.00791	1.02199	1.0109	1.01058	1.0044		1.01116
	23.6	46878.8	44328.2	49262.5	42051.2	46456.5	1.01117	1.02465	1.01356	1.01437	1.00763		1.01428
	23.7	46501.5	43704.2	48865.4	41498.2	46100.8	1.00304	1.01022	1.00539	1.00103	0.999918		1.00392
	23.8	45392.5	42036.3	47950	39690.5	44941.1	0.979114	0.971671	0.98656	0.957425	0.974763		0.973906
	23.9	45452.6	42098.2	48030.6	39715	44955.2	0.98041	0.973103	0.988218	0.958014	0.975069		0.974963
	24	45460.3	42157.4	48007.9	39806.7	45001.9	0.980575	0.97447	0.98775	0.960228	0.976082		0.975821
	24.1	45516.4	42238.8	48032	39878	45056.1	0.981787	0.976353	0.988245	0.961946	0.977257		0.977118
	24.2	45543.9	42319.6	48048	39946.3	45052.7	0.98238	0.978219	0.988576	0.963594	0.977184		0.977991
	24.3	46498.2	43720.5	48880.5	41457.7	46077.7	1.00296	1.0106	1.0057	1.00005	0.999417		1.00375
	24.4	46836.1	44264.9	49191.2	41948.3	46412.5	1.01025	1.02319	1.0121	1.01189	1.00668		1.01282
405nm	24.5	--	--	--	--	--	#VALUE!	#VALUE!	#VALUE!	#VALUE!	#VALUE!		#VALUE!
	24.6	--	--	--	--	--	#VALUE!	#VALUE!	#VALUE!	#VALUE!	#VALUE!		#VALUE!
	24.7	--	--	--	--	--	#VALUE!	#VALUE!	#VALUE!	#VALUE!	#VALUE!		#VALUE!
	24.8	--	--	--	--	--	#VALUE!	#VALUE!	#VALUE!	#VALUE!	#VALUE!		#VALUE!
	24.9	--	--	--	--	--	#VALUE!	#VALUE!	#VALUE!	#VALUE!	#VALUE!		#VALUE!
	25	--	--	--	--	--	#VALUE!	#VALUE!	#VALUE!	#VALUE!	#VALUE!		#VALUE!
	25.1	--	--	--	--	--	#VALUE!	#VALUE!	#VALUE!	#VALUE!	#VALUE!		#VALUE!
	25.2	--	--	--	--	--	#VALUE!	#VALUE!	#VALUE!	#VALUE!	#VALUE!		#VALUE!
	25.3	--	--	--	--	--	#VALUE!	#VALUE!	#VALUE!	#VALUE!	#VALUE!		#VALUE!
	25.4	--	--	--	--	--	#VALUE!	#VALUE!	#VALUE!	#VALUE!	#VALUE!		#VALUE!
	25.5	--	--	--	--	--	#VALUE!	#VALUE!	#VALUE!	#VALUE!	#VALUE!		#VALUE!
	25.6	--	--	--	--	--	#VALUE!	#VALUE!	#VALUE!	#VALUE!	#VALUE!		#VALUE!
	25.7	--	--	--	--	--	#VALUE!	#VALUE!	#VALUE!	#VALUE!	#VALUE!		#VALUE!
	25.8	--	--	--	--	--	#VALUE!	#VALUE!	#VALUE!	#VALUE!	#VALUE!		#VALUE!
	25.9	--	--	--	--	--	#VALUE!	#VALUE!	#VALUE!	#VALUE!	#VALUE!		#VALUE!
	26	--	--	--	--	--	#VALUE!	#VALUE!	#VALUE!	#VALUE!	#VALUE!		#VALUE!
	26.1	--	--	--	--	--	#VALUE!	#VALUE!	#VALUE!	#VALUE!	#VALUE!		#VALUE!
	26.2	--	--	--	--	--	#VALUE!	#VALUE!	#VALUE!	#VALUE!	#VALUE!		#VALUE!
	26.3	--	--	--	--	--	#VALUE!	#VALUE!	#VALUE!	#VALUE!	#VALUE!		#VALUE!
	26.4	--	--	--	--	--	#VALUE!	#VALUE!	#VALUE!	#VALUE!	#VALUE!		#VALUE!
	26.5	--	--	--	--	--	#VALUE!	#VALUE!	#VALUE!	#VALUE!	#VALUE!		#VALUE!
561nm	26.6	45362.4	42030.7	47809	39942.3	45090.5	0.978464	0.971542	0.983658	0.963499	0.978004		0.975034		-0.0324874	-0.0531559	-0.0289112	-0.0502211	-0.0293191
	26.7	45457	42080.3	47916.2	39979.4	45138.6	0.980505	0.972688	0.985862	0.964393	0.979048		0.976499
	26.8	46450.3	43583.7	48786.6	41553.4	46168.1	1.00193	1.00744	1.00377	1.00236	1.00138		1.00338
	26.9	46372.1	43455.1	48714.1	41387.8	46045.9	1.00024	1.00447	1.00228	0.998366	0.998727		1.00082
	27	46741.9	43955.4	49047.5	41873.4	46368.9	1.00822	1.01603	1.00914	1.01008	1.00573		1.00984
	27.1	46778.6	44083.9	49092.2	41970.9	46413.9	1.00901	1.019	1.01006	1.01243	1.00671		1.01144
	27.2	46531.7	43611.7	48924	41488.6	46158.7	1.00369	1.00809	1.0066	1.0008	1.00117		1.00407
	27.3	45930.5	42777.6	48405.3	40601.4	45578.9	0.990719	0.988807	0.995927	0.979397	0.988598		0.988689
	27.4	45452.9	42078.5	48039.7	39815.9	45037.7	0.980418	0.972647	0.988405	0.960449	0.97686		0.975756
	27.5	45223.4	41725.1	47800.1	39464	44733.7	0.975466	0.964478	0.983475	0.95196	0.970265		0.969129
	27.6	46223.5	43210.2	48650.1	41032.2	45840.3	0.997038	0.998805	1.00096	0.989789	0.994266		0.996172
	27.7	46384	43421.3	48787.2	41218.5	45949.2	1.0005	1.00369	1.00378	0.994284	0.996629		0.999776
	27.8	46650.8	43784.5	49048.2	41590.2	46244	1.00626	1.01208	1.00915	1.00325	1.00302		1.00675
	27.9	46743.4	44061.9	49080	41829.1	46347.7	1.00825	1.01849	1.00981	1.00901	1.00527		1.01017
	28	46627.6	43770.2	49047	41567.3	46237.8	1.00576	1.01175	1.00913	1.0027	1.00289		1.00644
	28.1	46459.5	43419.2	48887.6	41206.3	46001.3	1.00213	1.00364	1.00585	0.993989	0.99776		1.00067
	28.2	46627.1	43844.6	49001.3	41591	46154.9	1.00575	1.01347	1.00819	1.00327	1.00109		1.00635
	28.3	45894.9	43126	48425.5	40562.3	45351.1	0.989951	0.99686	0.996342	0.978453	0.983656		0.989052
	28.4	46014.7	43265.1	48511.3	40750.7	45502.7	0.992534	1.00008	0.998107	0.982999	0.986944		0.992132
405nm	28.5	--	--	--	--	--	#VALUE!	#VALUE!	#VALUE!	#VALUE!	#VALUE!		#VALUE!
	28.6	--	--	--	--	--	#VALUE!	#VALUE!	#VALUE!	#VALUE!	#VALUE!		#VALUE!
	28.7	--	--	--	--	--	#VALUE!	#VALUE!	#VALUE!	#VALUE!	#VALUE!		#VALUE!
	28.8	--	--	--	--	--	#VALUE!	#VALUE!	#VALUE!	#VALUE!	#VALUE!		#VALUE!
	28.9	--	--	--	--	--	#VALUE!	#VALUE!	#VALUE!	#VALUE!	#VALUE!		#VALUE!
	29	--	--	--	--	--	#VALUE!	#VALUE!	#VALUE!	#VALUE!	#VALUE!		#VALUE!
	29.1	--	--	--	--	--	#VALUE!	#VALUE!	#VALUE!	#VALUE!	#VALUE!		#VALUE!
	29.2	--	--	--	--	--	#VALUE!	#VALUE!	#VALUE!	#VALUE!	#VALUE!		#VALUE!
	29.3	--	--	--	--	--	#VALUE!	#VALUE!	#VALUE!	#VALUE!	#VALUE!		#VALUE!
	29.4	--	--	--	--	--	#VALUE!	#VALUE!	#VALUE!	#VALUE!	#VALUE!		#VALUE!
	29.5	--	--	--	--	--	#VALUE!	#VALUE!	#VALUE!	#VALUE!	#VALUE!		#VALUE!
	29.6	--	--	--	--	--	#VALUE!	#VALUE!	#VALUE!	#VALUE!	#VALUE!		#VALUE!
	29.7	--	--	--	--	--	#VALUE!	#VALUE!	#VALUE!	#VALUE!	#VALUE!		#VALUE!
	29.8	--	--	--	--	--	#VALUE!	#VALUE!	#VALUE!	#VALUE!	#VALUE!		#VALUE!
	29.9	--	--	--	--	--	#VALUE!	#VALUE!	#VALUE!	#VALUE!	#VALUE!		#VALUE!
	30	--	--	--	--	--	#VALUE!	#VALUE!	#VALUE!	#VALUE!	#VALUE!		#VALUE!
	30.1	--	--	--	--	--	#VALUE!	#VALUE!	#VALUE!	#VALUE!	#VALUE!		#VALUE!
	30.2	--	--	--	--	--	#VALUE!	#VALUE!	#VALUE!	#VALUE!	#VALUE!		#VALUE!
	30.3	--	--	--	--	--	#VALUE!	#VALUE!	#VALUE!	#VALUE!	#VALUE!		#VALUE!
	30.4	--	--	--	--	--	#VALUE!	#VALUE!	#VALUE!	#VALUE!	#VALUE!		#VALUE!
	30.5	--	--	--	--	--	#VALUE!	#VALUE!	#VALUE!	#VALUE!	#VALUE!		#VALUE!
561nm	30.6	46527.1	43602.8	48849.2	41600.8	46327.9	1.00359	1.00788	1.00506	1.0035	1.00484		1.00498		0.0110134	0.00774496	0.00691678	0.0204341	0.0178132
	30.7	46572.4	43655.8	48898.6	41638.9	46323.8	1.00456	1.00911	1.00608	1.00442	1.00475		1.00578
	30.8	46409.2	43630	48805.7	41425.1	46059.9	1.00104	1.00851	1.00416	0.999265	0.99903		1.0024
	30.9	45331.8	42520.6	47910.4	39967	44864.2	0.977805	0.982866	0.985744	0.964095	0.973097		0.976721
	31	44612.8	41797.5	47306.7	38969.9	43981.8	0.962297	0.966152	0.973322	0.940041	0.953957		0.959154
	31.1	45604.9	43331.2	48201	40631.8	44970.1	0.983695	1.0016	0.991722	0.980131	0.975393		0.986509
	31.2	46400.1	44601.1	48855	42028.9	45873.5	1.00085	1.03096	1.00518	1.01383	0.994986		1.00916
	31.3	46500.1	44712.7	49011	42135.8	45917.2	1.00301	1.03354	1.00839	1.01641	0.995936		1.01146
	31.4	46500.9	44701	48969.8	42107.4	45895.8	1.00302	1.03327	1.00754	1.01572	0.995471		1.011
	31.5	46441	44642.1	48917.8	42009.6	45820.1	1.00173	1.0319	1.00647	1.01337	0.993828		1.00946
	31.6	46279.7	44546.8	48731.4	41881.3	45740.7	0.998251	1.0297	1.00264	1.01027	0.992107		1.00659
	31.7	44978.5	42485.2	47637.8	39562.3	44305.8	0.970183	0.982049	0.980135	0.954332	0.960985		0.969537
	31.8	44591.2	41815.7	47391.8	38815	43837.7	0.96183	0.966572	0.975073	0.936305	0.950832		0.958122
	31.9	45093.2	42696.8	47773.2	39742.9	44402.1	0.972657	0.986938	0.982921	0.958689	0.963073		0.972856
	32	45802.6	43741	48383.1	40910.9	45182.2	0.987959	1.01108	0.995469	0.986862	0.979994		0.992272
	32.1	46279.6	44433	48802.6	41701.8	45687.3	0.998248	1.02707	1.0041	1.00594	0.990948		1.00526
	32.2	46379.9	44651.3	48877	41907.3	45795.6	1.00041	1.03212	1.00563	1.0109	0.993297		1.00847
	32.3	46324.8	44512.6	48791.8	41741.5	45663.7	0.999223	1.02891	1.00388	1.0069	0.990436		1.00587
	32.4	46101.9	44286.3	48638.1	41477.5	45384.7	0.994416	1.02368	1.00072	1.00053	0.984386		1.00075
405nm	32.5	--	--	--	--	--	#VALUE!	#VALUE!	#VALUE!	#VALUE!	#VALUE!		#VALUE!
	32.6	--	--	--	--	--	#VALUE!	#VALUE!	#VALUE!	#VALUE!	#VALUE!		#VALUE!
	32.7	--	--	--	--	--	#VALUE!	#VALUE!	#VALUE!	#VALUE!	#VALUE!		#VALUE!
	32.8	--	--	--	--	--	#VALUE!	#VALUE!	#VALUE!	#VALUE!	#VALUE!		#VALUE!
	32.9	--	--	--	--	--	#VALUE!	#VALUE!	#VALUE!	#VALUE!	#VALUE!		#VALUE!
	33	--	--	--	--	--	#VALUE!	#VALUE!	#VALUE!	#VALUE!	#VALUE!		#VALUE!
	33.1	--	--	--	--	--	#VALUE!	#VALUE!	#VALUE!	#VALUE!	#VALUE!		#VALUE!
	33.2	--	--	--	--	--	#VALUE!	#VALUE!	#VALUE!	#VALUE!	#VALUE!		#VALUE!
	33.3	--	--	--	--	--	#VALUE!	#VALUE!	#VALUE!	#VALUE!	#VALUE!		#VALUE!
	33.4	--	--	--	--	--	#VALUE!	#VALUE!	#VALUE!	#VALUE!	#VALUE!		#VALUE!
	33.5	--	--	--	--	--	#VALUE!	#VALUE!	#VALUE!	#VALUE!	#VALUE!		#VALUE!
	33.6	--	--	--	--	--	#VALUE!	#VALUE!	#VALUE!	#VALUE!	#VALUE!		#VALUE!
	33.7	--	--	--	--	--	#VALUE!	#VALUE!	#VALUE!	#VALUE!	#VALUE!		#VALUE!
	33.8	--	--	--	--	--	#VALUE!	#VALUE!	#VALUE!	#VALUE!	#VALUE!		#VALUE!
	33.9	--	--	--	--	--	#VALUE!	#VALUE!	#VALUE!	#VALUE!	#VALUE!		#VALUE!
	34	--	--	--	--	--	#VALUE!	#VALUE!	#VALUE!	#VALUE!	#VALUE!		#VALUE!
	34.1	--	--	--	--	--	#VALUE!	#VALUE!	#VALUE!	#VALUE!	#VALUE!		#VALUE!
	34.2	--	--	--	--	--	#VALUE!	#VALUE!	#VALUE!	#VALUE!	#VALUE!		#VALUE!
	34.3	--	--	--	--	--	#VALUE!	#VALUE!	#VALUE!	#VALUE!	#VALUE!		#VALUE!
	34.4	--	--	--	--	--	#VALUE!	#VALUE!	#VALUE!	#VALUE!	#VALUE!		#VALUE!
561nm	34.5	44476.5	42238.9	47039.4	39743.8	43951.1	0.959356	0.976354	0.967823	0.958709	0.953292		0.963107		-0.0365455	-0.0484722	-0.0339855	-0.0436236	-0.0326178
	34.6	44232.7	41960.4	46928.3	39389.3	43651.2	0.954096	0.969918	0.965538	0.950159	0.946787		0.9573
	34.7	44278.6	41899.8	46943.9	39353.7	43636.9	0.955086	0.968517	0.965858	0.9493	0.946477		0.957047
	34.8	44441.1	42058.2	47232.6	39529.9	43730.4	0.958593	0.972178	0.971799	0.953551	0.948504		0.960925
	34.9	45065.2	42729.4	47764.9	40372	44415.3	0.972055	0.987693	0.982749	0.973863	0.963359		0.975944
	35	46322.6	44089.6	48698.7	42045.6	45894	0.999177	1.01913	1.00196	1.01423	0.995431		1.00599
	35.1	46391.2	44158.9	48795.5	42136	45960.7	1.00066	1.02073	1.00395	1.01641	0.996878		1.00773
	35.2	46459.9	44207.3	48933.8	42149.4	45919.4	1.00214	1.02185	1.0068	1.01674	0.995982		1.0087
	35.3	46510	44301.9	48991.2	42229	45972.5	1.00322	1.02404	1.00798	1.01866	0.997134		1.01021
	35.4	46526.8	44379.8	48907	42263.5	46065.9	1.00358	1.02584	1.00625	1.01949	0.99916		1.01086
	35.5	46517	44322.8	48904	42189.6	46035	1.00337	1.02452	1.00619	1.01771	0.998489		1.01006
	35.6	46501.4	44275	48986.2	42175.8	45955.3	1.00303	1.02342	1.00788	1.01738	0.996761		1.00969
	35.7	46385.9	44217.4	48798.7	42074.9	45930.1	1.00054	1.02209	1.00402	1.01494	0.996214		1.00756
	35.8	46317.8	44101.9	48789.2	41956.7	45813.5	0.999072	1.01942	1.00383	1.01209	0.993687		1.00562
	35.9	46237.1	43938.3	48743.7	41804.5	45684.3	0.997332	1.01564	1.00289	1.00842	0.990883		1.00303
	36	46079.9	43766.1	48579.4	41582.1	45599.2	0.993941	1.01166	0.999508	1.00305	0.989038		0.999439
	36.1	46006	43580.8	48430.5	41374.1	45505.4	0.992348	1.00737	0.996444	0.998036	0.987004		0.996241
	36.2	46196.9	43832.2	48610.4	41618.1	45647	0.996465	1.01318	1.00015	1.00392	0.990074		1.00076
	36.3	45980.4	43775.5	48472.4	41427.5	45342.8	0.991794	1.01187	0.997307	0.999323	0.983476		0.996755
	36.4	43513.5	40683.5	46271.7	38079.8	42830	0.938584	0.940401	0.952029	0.918571	0.928975		0.935712
405nm	36.5	--	--	--	--	--	#VALUE!	#VALUE!	#VALUE!	#VALUE!	#VALUE!		#VALUE!
	36.6	--	--	--	--	--	#VALUE!	#VALUE!	#VALUE!	#VALUE!	#VALUE!		#VALUE!
	36.7	--	--	--	--	--	#VALUE!	#VALUE!	#VALUE!	#VALUE!	#VALUE!		#VALUE!
	36.8	--	--	--	--	--	#VALUE!	#VALUE!	#VALUE!	#VALUE!	#VALUE!		#VALUE!
	36.9	--	--	--	--	--	#VALUE!	#VALUE!	#VALUE!	#VALUE!	#VALUE!		#VALUE!
	37	--	--	--	--	--	#VALUE!	#VALUE!	#VALUE!	#VALUE!	#VALUE!		#VALUE!
	37.1	--	--	--	--	--	#VALUE!	#VALUE!	#VALUE!	#VALUE!	#VALUE!		#VALUE!
	37.2	--	--	--	--	--	#VALUE!	#VALUE!	#VALUE!	#VALUE!	#VALUE!		#VALUE!
	37.3	--	--	--	--	--	#VALUE!	#VALUE!	#VALUE!	#VALUE!	#VALUE!		#VALUE!
	37.4	--	--	--	--	--	#VALUE!	#VALUE!	#VALUE!	#VALUE!	#VALUE!		#VALUE!
	37.5	--	--	--	--	--	#VALUE!	#VALUE!	#VALUE!	#VALUE!	#VALUE!		#VALUE!
	37.6	--	--	--	--	--	#VALUE!	#VALUE!	#VALUE!	#VALUE!	#VALUE!		#VALUE!
	37.7	--	--	--	--	--	#VALUE!	#VALUE!	#VALUE!	#VALUE!	#VALUE!		#VALUE!
	37.8	--	--	--	--	--	#VALUE!	#VALUE!	#VALUE!	#VALUE!	#VALUE!		#VALUE!
	37.9	--	--	--	--	--	#VALUE!	#VALUE!	#VALUE!	#VALUE!	#VALUE!		#VALUE!
	38	--	--	--	--	--	#VALUE!	#VALUE!	#VALUE!	#VALUE!	#VALUE!		#VALUE!
	38.1	--	--	--	--	--	#VALUE!	#VALUE!	#VALUE!	#VALUE!	#VALUE!		#VALUE!
	38.2	--	--	--	--	--	#VALUE!	#VALUE!	#VALUE!	#VALUE!	#VALUE!		#VALUE!
	38.3	--	--	--	--	--	#VALUE!	#VALUE!	#VALUE!	#VALUE!	#VALUE!		#VALUE!
	38.4	--	--	--	--	--	#VALUE!	#VALUE!	#VALUE!	#VALUE!	#VALUE!		#VALUE!
561nm	38.5	46198.5	44006.1	48584.1	41564.5	45892.5	0.9965	1.0172	0.999606	1.00263	0.995399		1.00227		0.058119	0.0755042	0.0475956	0.0838378	0.0667311
	38.6	46250.2	44015.8	48682.9	41543	45884.1	0.997614	1.01743	1.00164	1.00211	0.995218		1.0028
	38.7	46188.9	43963.6	48701.9	41475.9	45808.9	0.996293	1.01622	1.00203	1.00049	0.993586		1.00172
	38.8	46154.9	43876	48662.8	41339.9	45748.6	0.995558	1.0142	1.00122	0.997212	0.992279		1.00009
	38.9	46029.4	43745.2	48554	41202.8	45629.3	0.992852	1.01117	0.998987	0.993904	0.98969		0.997321
	39	45950.8	43597	48488.9	41002.6	45518.6	0.991155	1.00775	0.997647	0.989075	0.98729		0.994583
	39.1	45799.6	43383.6	48355.8	40726.2	45335.6	0.987895	1.00281	0.994908	0.982407	0.98332		0.990269
	39.2	45663.5	43143.6	48267.2	40438.5	45167.3	0.984959	0.997267	0.993085	0.975467	0.979669		0.986089
	39.3	45540.9	42932.2	48226.5	40215.7	45019.3	0.982315	0.99238	0.992247	0.970093	0.976461		0.982699
	39.4	45385.7	42666.4	48096.8	39907	44848.5	0.978967	0.986236	0.989579	0.962646	0.972755		0.978037
	39.5	45180.8	42348.1	47875.9	39532	44611.7	0.974547	0.97888	0.985034	0.9536	0.967619		0.971936
	39.6	44906	42045.9	47624.3	39164.1	44312.1	0.96862	0.971893	0.979857	0.944725	0.96112		0.965243
	39.7	44801.9	41774	47529.3	38870.3	44165.1	0.966375	0.965609	0.977903	0.937638	0.957933		0.961092
	39.8	44527.3	41336.9	47282.5	38366.1	43851.9	0.960452	0.955506	0.972826	0.925476	0.95114		0.95308
	39.9	46005.4	42871.7	48545.3	40551.4	45548.4	0.992334	0.990981	0.998807	0.978191	0.987936		0.98965
	40	46371.8	43374.8	48840.3	41202.1	45978.3	1.00024	1.00261	1.00488	0.993888	0.99726		0.999775
	40.1	46334.2	43328	48825.1	41105.8	45936.8	0.999427	1.00153	1.00456	0.991563	0.996359		0.998688
	40.2	46177.6	43169.1	48667.8	40887	45799.8	0.996048	0.997857	1.00133	0.986287	0.993389		0.994982
	40.3	46047.4	42966.5	48589.1	40634.6	45600.9	0.99324	0.993173	0.999709	0.980199	0.989075		0.991079
405nm	40.4	--	--	--	--	--	#VALUE!	#VALUE!	#VALUE!	#VALUE!	#VALUE!		#VALUE!
	40.5	--	--	--	--	--	#VALUE!	#VALUE!	#VALUE!	#VALUE!	#VALUE!		#VALUE!
	40.6	--	--	--	--	--	#VALUE!	#VALUE!	#VALUE!	#VALUE!	#VALUE!		#VALUE!
	40.7	--	--	--	--	--	#VALUE!	#VALUE!	#VALUE!	#VALUE!	#VALUE!		#VALUE!
	40.8	--	--	--	--	--	#VALUE!	#VALUE!	#VALUE!	#VALUE!	#VALUE!		#VALUE!
	40.9	--	--	--	--	--	#VALUE!	#VALUE!	#VALUE!	#VALUE!	#VALUE!		#VALUE!
	41	--	--	--	--	--	#VALUE!	#VALUE!	#VALUE!	#VALUE!	#VALUE!		#VALUE!
	41.1	--	--	--	--	--	#VALUE!	#VALUE!	#VALUE!	#VALUE!	#VALUE!		#VALUE!
	41.2	--	--	--	--	--	#VALUE!	#VALUE!	#VALUE!	#VALUE!	#VALUE!		#VALUE!
	41.3	--	--	--	--	--	#VALUE!	#VALUE!	#VALUE!	#VALUE!	#VALUE!		#VALUE!
	41.4	--	--	--	--	--	#VALUE!	#VALUE!	#VALUE!	#VALUE!	#VALUE!		#VALUE!
	41.5	--	--	--	--	--	#VALUE!	#VALUE!	#VALUE!	#VALUE!	#VALUE!		#VALUE!
	41.6	--	--	--	--	--	#VALUE!	#VALUE!	#VALUE!	#VALUE!	#VALUE!		#VALUE!
	41.7	--	--	--	--	--	#VALUE!	#VALUE!	#VALUE!	#VALUE!	#VALUE!		#VALUE!
	41.8	--	--	--	--	--	#VALUE!	#VALUE!	#VALUE!	#VALUE!	#VALUE!		#VALUE!
	41.9	--	--	--	--	--	#VALUE!	#VALUE!	#VALUE!	#VALUE!	#VALUE!		#VALUE!
	42	--	--	--	--	--	#VALUE!	#VALUE!	#VALUE!	#VALUE!	#VALUE!		#VALUE!
	42.1	--	--	--	--	--	#VALUE!	#VALUE!	#VALUE!	#VALUE!	#VALUE!		#VALUE!
	42.2	--	--	--	--	--	#VALUE!	#VALUE!	#VALUE!	#VALUE!	#VALUE!		#VALUE!
	42.3	--	--	--	--	--	#VALUE!	#VALUE!	#VALUE!	#VALUE!	#VALUE!		#VALUE!
	42.4	--	--	--	--	--	#VALUE!	#VALUE!	#VALUE!	#VALUE!	#VALUE!		#VALUE!
561nm	42.5	46032	43043	48479.2	40912.8	45835.4	0.992908	0.994941	0.997447	0.986908	0.994162		0.993273		-0.00033405	0.00177715	-0.00226778	0.00679825	0.00511693
	42.6	44759.6	41658.4	47422.8	39042.2	44366.9	0.965463	0.962936	0.975711	0.941786	0.962309		0.961641
	42.7	44058.3	40891.8	46816.4	37985.8	43533.5	0.950335	0.945216	0.963235	0.916303	0.944233		0.943864
	42.8	44139.7	41043.2	46894.8	38102.7	43592.3	0.952091	0.948716	0.964848	0.919124	0.945508		0.946057
	42.9	44175.9	40995.1	46985.8	38034.3	43585.2	0.952871	0.947603	0.966721	0.917473	0.945354		0.946004
	43	44224	41243.6	47044.8	38165.2	43570.2	0.95391	0.953348	0.967934	0.92063	0.945029		0.94817
	43.1	44454.4	41617.4	47241.3	38548	43817.1	0.958879	0.961989	0.971978	0.929864	0.950385		0.954619
	43.2	44037.5	40980.6	46876.5	37865.1	43380.2	0.949886	0.947268	0.964471	0.913391	0.940908		0.943185
	43.3	44352	41423.6	47210	38328.3	43670.6	0.956671	0.957509	0.971333	0.924565	0.947208		0.951457
	43.4	44111.8	40992	46978.9	37840.5	43406.8	0.95149	0.947533	0.966578	0.912799	0.941485		0.943977
	43.5	44272	41129.9	47100.5	38106.2	43632.4	0.954944	0.950721	0.96908	0.919208	0.946379		0.948066
	43.6	44173.9	41069.8	47010.8	37964.5	43494.3	0.952828	0.94933	0.967235	0.91579	0.943382		0.945713
	43.7	44003.4	40946.5	46869.8	37714.4	43295.2	0.949151	0.946482	0.964333	0.909756	0.939063		0.941757
	43.8	44330.2	41100	47151.5	38043.4	43633.8	0.9562	0.950029	0.970131	0.917691	0.946408		0.948092
	43.9	44865.5	41721.4	47621.2	38917.9	44300.1	0.967746	0.964392	0.979794	0.938787	0.960861		0.962316
	44	45452.7	42432.5	48116.2	39816.4	44972.2	0.980413	0.98083	0.989979	0.960461	0.975439		0.977424
	44.1	45892.7	42944.1	48513.4	40456.1	45468.6	0.989904	0.992656	0.998151	0.975891	0.986205		0.988561
	44.2	45106.2	42009.9	47839.9	39234.9	44538.4	0.972938	0.971061	0.984293	0.946433	0.966029		0.968151
	44.3	44592.2	41437.8	47348.3	38505.8	43980.2	0.961851	0.957838	0.974179	0.928847	0.953922		0.955327
405nm	44.4	--	--	--	--	--	#VALUE!	#VALUE!	#VALUE!	#VALUE!	#VALUE!		#VALUE!
	44.5	--	--	--	--	--	#VALUE!	#VALUE!	#VALUE!	#VALUE!	#VALUE!		#VALUE!
	44.6	--	--	--	--	--	#VALUE!	#VALUE!	#VALUE!	#VALUE!	#VALUE!		#VALUE!
	44.7	--	--	--	--	--	#VALUE!	#VALUE!	#VALUE!	#VALUE!	#VALUE!		#VALUE!
	44.8	--	--	--	--	--	#VALUE!	#VALUE!	#VALUE!	#VALUE!	#VALUE!		#VALUE!
	44.9	--	--	--	--	--	#VALUE!	#VALUE!	#VALUE!	#VALUE!	#VALUE!		#VALUE!
	45	--	--	--	--	--	#VALUE!	#VALUE!	#VALUE!	#VALUE!	#VALUE!		#VALUE!
	45.1	--	--	--	--	--	#VALUE!	#VALUE!	#VALUE!	#VALUE!	#VALUE!		#VALUE!
	45.2	--	--	--	--	--	#VALUE!	#VALUE!	#VALUE!	#VALUE!	#VALUE!		#VALUE!
	45.3	--	--	--	--	--	#VALUE!	#VALUE!	#VALUE!	#VALUE!	#VALUE!		#VALUE!
	45.4	--	--	--	--	--	#VALUE!	#VALUE!	#VALUE!	#VALUE!	#VALUE!		#VALUE!
	45.5	--	--	--	--	--	#VALUE!	#VALUE!	#VALUE!	#VALUE!	#VALUE!		#VALUE!
	45.6	--	--	--	--	--	#VALUE!	#VALUE!	#VALUE!	#VALUE!	#VALUE!		#VALUE!
	45.7	--	--	--	--	--	#VALUE!	#VALUE!	#VALUE!	#VALUE!	#VALUE!		#VALUE!
	45.8	--	--	--	--	--	#VALUE!	#VALUE!	#VALUE!	#VALUE!	#VALUE!		#VALUE!
	45.9	--	--	--	--	--	#VALUE!	#VALUE!	#VALUE!	#VALUE!	#VALUE!		#VALUE!
	46	--	--	--	--	--	#VALUE!	#VALUE!	#VALUE!	#VALUE!	#VALUE!		#VALUE!
	46.1	--	--	--	--	--	#VALUE!	#VALUE!	#VALUE!	#VALUE!	#VALUE!		#VALUE!
	46.2	--	--	--	--	--	#VALUE!	#VALUE!	#VALUE!	#VALUE!	#VALUE!		#VALUE!
	46.3	--	--	--	--	--	#VALUE!	#VALUE!	#VALUE!	#VALUE!	#VALUE!		#VALUE!
561nm	46.4	44891.5	41561.3	47503.5	39381.4	44796.9	0.968307	0.960691	0.977372	0.949968	0.971636		0.965595		0.00666743	0.00297043	0.00326666	0.0222335	0.018231
	46.5	45831.1	42792.7	48367.7	40636.5	45650.1	0.988575	0.989157	0.995152	0.980244	0.990142		0.988654
	46.6	46112.9	43273.8	48635.2	41042.7	45907.6	0.994654	1.00028	1.00066	0.990043	0.995726		0.996271
	46.7	46197.2	43272.9	48717.1	41034.4	45911.6	0.996472	1.00026	1.00234	0.989841	0.995813		0.996945
	46.8	46062.8	43096.6	48640.1	40859.3	45803.8	0.993572	0.996181	1.00076	0.985617	0.993475		0.99392
	46.9	45931.5	43010.7	48504.4	40648.1	45570.9	0.990739	0.994195	0.997966	0.980523	0.988423		0.990369
	47	44895.3	41883.4	47628.5	39097.2	44386.6	0.968389	0.968137	0.979944	0.943112	0.962737		0.964464
	47.1	44587.4	41478.1	47379.4	38555.4	44003.3	0.961747	0.958768	0.974819	0.930043	0.954423		0.95596
	47.2	44879.8	41843.4	47627.5	38998	44335.4	0.968055	0.967212	0.979923	0.940718	0.961626		0.963507
	47.3	44093.7	40947	46984.8	37807.9	43426.4	0.951098	0.946493	0.966699	0.912012	0.94191		0.943642
	47.4	43883.1	40895.5	46767.4	37615.4	43174.7	0.946557	0.945302	0.962227	0.907367	0.93645		0.939581
	47.5	44399.5	41716.5	47254.6	38500.3	43732.8	0.957695	0.96428	0.972251	0.928713	0.948555		0.954299
	47.6	45058.6	42642.5	47845.3	39556.7	44458.2	0.971911	0.985683	0.984404	0.954197	0.964289		0.972097
	47.7	44628.8	42046.6	47469.8	38875	44004.2	0.962641	0.971909	0.976679	0.937751	0.954443		0.960685
	47.8	44159.1	41281	47068.5	38007.9	43448.8	0.95251	0.954212	0.968423	0.916836	0.942397		0.946876
	47.9	44785.2	42231.9	47601.2	39069.9	44145.7	0.966014	0.976193	0.979382	0.942453	0.957512		0.964311
	48	45158.5	42839.4	47930.3	39714.5	44566.7	0.974067	0.990235	0.986153	0.958004	0.966643		0.97502
	48.1	44297.1	41437.5	47175.1	38101.8	43549.7	0.955486	0.957831	0.970615	0.919101	0.944584		0.949524
	48.2	43821.2	40678.4	46784.5	37304.4	43086.1	0.945221	0.940283	0.962579	0.899865	0.93453		0.936496
405nm	48.3	--	--	--	--	--	#VALUE!	#VALUE!	#VALUE!	#VALUE!	#VALUE!		#VALUE!
	48.4	--	--	--	--	--	#VALUE!	#VALUE!	#VALUE!	#VALUE!	#VALUE!		#VALUE!
	48.5	--	--	--	--	--	#VALUE!	#VALUE!	#VALUE!	#VALUE!	#VALUE!		#VALUE!
	48.6	--	--	--	--	--	#VALUE!	#VALUE!	#VALUE!	#VALUE!	#VALUE!		#VALUE!
	48.7	--	--	--	--	--	#VALUE!	#VALUE!	#VALUE!	#VALUE!	#VALUE!		#VALUE!
	48.8	--	--	--	--	--	#VALUE!	#VALUE!	#VALUE!	#VALUE!	#VALUE!		#VALUE!
	48.9	--	--	--	--	--	#VALUE!	#VALUE!	#VALUE!	#VALUE!	#VALUE!		#VALUE!
	49	--	--	--	--	--	#VALUE!	#VALUE!	#VALUE!	#VALUE!	#VALUE!		#VALUE!
	49.1	--	--	--	--	--	#VALUE!	#VALUE!	#VALUE!	#VALUE!	#VALUE!		#VALUE!
	49.2	--	--	--	--	--	#VALUE!	#VALUE!	#VALUE!	#VALUE!	#VALUE!		#VALUE!
	49.3	--	--	--	--	--	#VALUE!	#VALUE!	#VALUE!	#VALUE!	#VALUE!		#VALUE!
	49.4	--	--	--	--	--	#VALUE!	#VALUE!	#VALUE!	#VALUE!	#VALUE!		#VALUE!
	49.5	--	--	--	--	--	#VALUE!	#VALUE!	#VALUE!	#VALUE!	#VALUE!		#VALUE!
	49.6	--	--	--	--	--	#VALUE!	#VALUE!	#VALUE!	#VALUE!	#VALUE!		#VALUE!
	49.7	--	--	--	--	--	#VALUE!	#VALUE!	#VALUE!	#VALUE!	#VALUE!		#VALUE!
	49.8	--	--	--	--	--	#VALUE!	#VALUE!	#VALUE!	#VALUE!	#VALUE!		#VALUE!
	49.9	--	--	--	--	--	#VALUE!	#VALUE!	#VALUE!	#VALUE!	#VALUE!		#VALUE!
	50	--	--	--	--	--	#VALUE!	#VALUE!	#VALUE!	#VALUE!	#VALUE!		#VALUE!
	50.1	--	--	--	--	--	#VALUE!	#VALUE!	#VALUE!	#VALUE!	#VALUE!		#VALUE!
	50.2	--	--	--	--	--	#VALUE!	#VALUE!	#VALUE!	#VALUE!	#VALUE!		#VALUE!
	50.3	--	--	--	--	--	#VALUE!	#VALUE!	#VALUE!	#VALUE!	#VALUE!		#VALUE!
561nm	50.4	44300.7	41836.6	47103.6	38796.9	43892.9	0.955564	0.967056	0.969143	0.935869	0.952028		0.955932		0.0108235	0.0276849	0.00677308	0.0384712	0.0183795
	50.5	44088	41448	46938.5	38318.4	43584.3	0.950976	0.958072	0.965748	0.924325	0.945336		0.948891
	50.6	44790	42446.2	47586.3	39434	44300.2	0.966118	0.981148	0.979075	0.951238	0.960863		0.967688
	50.7	45417.2	43442.2	48112.4	40506.9	44988.4	0.979646	1.00417	0.9899	0.977118	0.97579		0.985325
	50.8	45735.9	43948.8	48428.4	41027	45290.9	0.986521	1.01588	0.996401	0.989663	0.98235		0.994163
	50.9	45737.5	44029.9	48488.5	41053.6	45234.9	0.986555	1.01775	0.997639	0.990306	0.981136		0.994678
	51	45498.1	43763.7	48284.2	40708.5	44931.3	0.981391	1.0116	0.993434	0.981981	0.974551		0.988592
	51.1	45671.7	43933.4	48374.1	40881.1	45173.4	0.985137	1.01552	0.995284	0.986145	0.979802		0.992378
	51.2	45135.7	43119	47922.2	39955.6	44626.9	0.973575	0.996699	0.985986	0.963818	0.967949		0.977605
	51.3	44101.2	41650.1	47018.5	38242.3	43479.7	0.951262	0.962744	0.967393	0.922491	0.943065		0.949391
	51.4	43768.9	41056.7	46726.7	37570.4	43086.3	0.944093	0.949029	0.961389	0.906283	0.934533		0.939066
	51.5	44501.1	42243.6	47378.7	38873.5	43889.2	0.959886	0.976464	0.974805	0.937717	0.951948		0.960164
	51.6	45484	43562.6	48251.8	40384.5	44912.5	0.981089	1.00695	0.992769	0.974164	0.974143		0.985823
	51.7	45707.1	44070.4	48434.6	40902.3	45162.1	0.9859	1.01869	0.996529	0.986655	0.979558		0.993466
	51.8	45255.3	43686	48044.5	40378.2	44645.2	0.976154	1.0098	0.988503	0.974013	0.968346		0.983364
	51.9	44769.6	43019.2	47640.5	39586	43979.6	0.965677	0.994392	0.980191	0.954904	0.953909		0.969815
	52	44645.6	42952.4	47535.6	39471.9	43910.9	0.963002	0.992848	0.978032	0.952151	0.952418		0.96769
	52.1	45624	43900.7	48440.9	40668.5	44985	0.984108	1.01477	0.996659	0.981016	0.975715		0.990453
	52.2	45405.6	43390.8	48220.7	40179.8	44799.6	0.979396	1.00298	0.992128	0.969227	0.971696		0.983086
405nm	52.3	--	--	--	--	--	#VALUE!	#VALUE!	#VALUE!	#VALUE!	#VALUE!		#VALUE!
	52.4	--	--	--	--	--	#VALUE!	#VALUE!	#VALUE!	#VALUE!	#VALUE!		#VALUE!
	52.5	--	--	--	--	--	#VALUE!	#VALUE!	#VALUE!	#VALUE!	#VALUE!		#VALUE!
	52.6	--	--	--	--	--	#VALUE!	#VALUE!	#VALUE!	#VALUE!	#VALUE!		#VALUE!
	52.7	--	--	--	--	--	#VALUE!	#VALUE!	#VALUE!	#VALUE!	#VALUE!		#VALUE!
	52.8	--	--	--	--	--	#VALUE!	#VALUE!	#VALUE!	#VALUE!	#VALUE!		#VALUE!
	52.9	--	--	--	--	--	#VALUE!	#VALUE!	#VALUE!	#VALUE!	#VALUE!		#VALUE!
	53	--	--	--	--	--	#VALUE!	#VALUE!	#VALUE!	#VALUE!	#VALUE!		#VALUE!
	53.1	--	--	--	--	--	#VALUE!	#VALUE!	#VALUE!	#VALUE!	#VALUE!		#VALUE!
	53.2	--	--	--	--	--	#VALUE!	#VALUE!	#VALUE!	#VALUE!	#VALUE!		#VALUE!
	53.3	--	--	--	--	--	#VALUE!	#VALUE!	#VALUE!	#VALUE!	#VALUE!		#VALUE!
	53.4	--	--	--	--	--	#VALUE!	#VALUE!	#VALUE!	#VALUE!	#VALUE!		#VALUE!
	53.5	--	--	--	--	--	#VALUE!	#VALUE!	#VALUE!	#VALUE!	#VALUE!		#VALUE!
	53.6	--	--	--	--	--	#VALUE!	#VALUE!	#VALUE!	#VALUE!	#VALUE!		#VALUE!
	53.7	--	--	--	--	--	#VALUE!	#VALUE!	#VALUE!	#VALUE!	#VALUE!		#VALUE!
	53.8	--	--	--	--	--	#VALUE!	#VALUE!	#VALUE!	#VALUE!	#VALUE!		#VALUE!
	53.9	--	--	--	--	--	#VALUE!	#VALUE!	#VALUE!	#VALUE!	#VALUE!		#VALUE!
	54	--	--	--	--	--	#VALUE!	#VALUE!	#VALUE!	#VALUE!	#VALUE!		#VALUE!
	54.1	--	--	--	--	--	#VALUE!	#VALUE!	#VALUE!	#VALUE!	#VALUE!		#VALUE!
	54.2	--	--	--	--	--	#VALUE!	#VALUE!	#VALUE!	#VALUE!	#VALUE!		#VALUE!
	54.3	--	--	--	--	--	#VALUE!	#VALUE!	#VALUE!	#VALUE!	#VALUE!		#VALUE!
561nm	54.4	44989.8	43412.6	47790.1	40660.2	44562.7	0.970428	1.00348	0.98327	0.980816	0.966557		0.980911		-0.00924162	0.000502135	-0.00900939	0.0118157	-0.00531689
	54.5	44783	43039.7	47684	40213.9	44209	0.965966	0.994864	0.981087	0.97005	0.958884		0.97417
	54.6	44486	42635.4	47427.8	39689.3	43817.1	0.959561	0.985519	0.975814	0.957394	0.950384		0.965734
	54.7	44041.7	42155.9	46991.6	39057.9	43359	0.949976	0.974437	0.966839	0.942164	0.940449		0.954773
	54.8	44598.9	43033.4	47439.6	39945.8	44034	0.961995	0.994721	0.976058	0.963582	0.955089		0.970289
	54.9	43755.8	41871.1	46811.6	38244.2	42906.2	0.943811	0.967853	0.963136	0.922535	0.930627		0.945592
	55	43473.2	41579	46536.3	37827.6	42599.9	0.937715	0.961101	0.957472	0.912486	0.923982		0.938551
	55.1	43451.8	41476	46499.1	37675.3	42527.6	0.937254	0.95872	0.956706	0.908813	0.922416		0.936782
	55.2	43426.4	41463.8	46512.1	37619.3	42558	0.936705	0.958437	0.956974	0.907461	0.923075		0.93653
	55.3	43746.6	41782.6	46794.6	37987.7	42940.7	0.943612	0.965808	0.962787	0.916347	0.931375		0.943986
	55.4	43666.4	41685.4	46703.9	37884.5	42765.6	0.941883	0.963561	0.960921	0.913859	0.927578		0.94156
	55.5	45062	43692.3	47957.6	40383.2	44370.4	0.971985	1.00995	0.986715	0.974133	0.962385		0.981034
	55.6	45384.9	44060.1	48234.3	40904.1	44729.2	0.978951	1.01845	0.992408	0.986699	0.970168		0.989335
	55.7	44997.5	43521	47935.6	40303.1	44214.4	0.970593	1.00599	0.986263	0.972201	0.959001		0.97881
	55.8	44450.2	42854.3	47432.5	39525.6	43649.6	0.958788	0.99058	0.975911	0.953446	0.946751		0.965095
	55.9	43957	42180.8	47026.8	38723.2	43056.7	0.94815	0.975013	0.967565	0.934089	0.933892		0.951742
	56	43487.1	41653.1	46498.9	38094.8	42647.8	0.938015	0.962814	0.956703	0.918933	0.925022		0.940298
	56.1	43682	41917	46767.5	38388.4	42794.5	0.942219	0.968914	0.962228	0.926015	0.928205		0.945516
	56.2	45055.7	43775.8	47920.8	40465	44381.2	0.971849	1.01188	0.985959	0.976107	0.962619		0.981683
405nm	56.3	--	--	--	--	--	#VALUE!	#VALUE!	#VALUE!	#VALUE!	#VALUE!		#VALUE!
	56.4	--	--	--	--	--	#VALUE!	#VALUE!	#VALUE!	#VALUE!	#VALUE!		#VALUE!
	56.5	--	--	--	--	--	#VALUE!	#VALUE!	#VALUE!	#VALUE!	#VALUE!		#VALUE!
	56.6	--	--	--	--	--	#VALUE!	#VALUE!	#VALUE!	#VALUE!	#VALUE!		#VALUE!
	56.7	--	--	--	--	--	#VALUE!	#VALUE!	#VALUE!	#VALUE!	#VALUE!		#VALUE!
	56.8	--	--	--	--	--	#VALUE!	#VALUE!	#VALUE!	#VALUE!	#VALUE!		#VALUE!
	56.9	--	--	--	--	--	#VALUE!	#VALUE!	#VALUE!	#VALUE!	#VALUE!		#VALUE!
	57	--	--	--	--	--	#VALUE!	#VALUE!	#VALUE!	#VALUE!	#VALUE!		#VALUE!
	57.1	--	--	--	--	--	#VALUE!	#VALUE!	#VALUE!	#VALUE!	#VALUE!		#VALUE!
	57.2	--	--	--	--	--	#VALUE!	#VALUE!	#VALUE!	#VALUE!	#VALUE!		#VALUE!
	57.3	--	--	--	--	--	#VALUE!	#VALUE!	#VALUE!	#VALUE!	#VALUE!		#VALUE!
	57.4	--	--	--	--	--	#VALUE!	#VALUE!	#VALUE!	#VALUE!	#VALUE!		#VALUE!
	57.5	--	--	--	--	--	#VALUE!	#VALUE!	#VALUE!	#VALUE!	#VALUE!		#VALUE!
	57.6	--	--	--	--	--	#VALUE!	#VALUE!	#VALUE!	#VALUE!	#VALUE!		#VALUE!
	57.7	--	--	--	--	--	#VALUE!	#VALUE!	#VALUE!	#VALUE!	#VALUE!		#VALUE!
	57.8	--	--	--	--	--	#VALUE!	#VALUE!	#VALUE!	#VALUE!	#VALUE!		#VALUE!
	57.9	--	--	--	--	--	#VALUE!	#VALUE!	#VALUE!	#VALUE!	#VALUE!		#VALUE!
	58	--	--	--	--	--	#VALUE!	#VALUE!	#VALUE!	#VALUE!	#VALUE!		#VALUE!
	58.1	--	--	--	--	--	#VALUE!	#VALUE!	#VALUE!	#VALUE!	#VALUE!		#VALUE!
	58.2	--	--	--	--	--	#VALUE!	#VALUE!	#VALUE!	#VALUE!	#VALUE!		#VALUE!
	58.3	--	--	--	--	--	#VALUE!	#VALUE!	#VALUE!	#VALUE!	#VALUE!		#VALUE!
561nm	58.4	45184.8	42986.8	47964.5	40008.3	44961.6	0.974633	0.993643	0.986858	0.965091	0.975208		0.979087		0.00285614	-0.0183533	0.000911486	-0.0114145	0.0129091
	58.5	45302.6	43071.8	48096.3	40089.4	45016	0.977175	0.995608	0.989568	0.967045	0.976389		0.981157
	58.6	45000.9	42569.1	47824.6	39502.2	44649.1	0.970666	0.983987	0.983978	0.952883	0.96843		0.971989
	58.7	44597.1	42005.6	47504.8	38852.6	44227.5	0.961957	0.970961	0.977399	0.937211	0.959285		0.961363
	58.8	44283.7	41493.2	47223.1	38289.6	43857.2	0.955198	0.959117	0.971603	0.923632	0.951254		0.952161
	58.9	44038.8	41100.3	47030.7	37814.9	43546.6	0.949915	0.950036	0.967644	0.912181	0.944518		0.944859
	59	43823.9	40801.3	46850.5	37415.4	43279.2	0.945279	0.943124	0.963936	0.902543	0.938717		0.93872
	59.1	43677.3	40537	46713.1	37146.7	43132.6	0.942117	0.937015	0.961109	0.896061	0.935539		0.934368
	59.2	43595.5	40404.2	46666.7	36973.8	43007.5	0.940353	0.933946	0.960155	0.89189	0.932825		0.931834
	59.3	43465.9	40237.2	46528.7	36800.7	42847.4	0.937557	0.930086	0.957315	0.887716	0.929352		0.928405
	59.4	43383.2	40065.2	46461.1	36642.9	42776.3	0.935774	0.926109	0.955925	0.883908	0.927809		0.925905
	59.5	43337.3	39994	46408	36548.9	42717.7	0.934784	0.924463	0.954832	0.88164	0.926539		0.924452
	59.6	43268.9	39905.2	46364.9	36482.7	42612.6	0.933308	0.922411	0.953947	0.880044	0.92426		0.922794
	59.7	43297.4	39925.7	46392.7	36456.4	42654.4	0.933922	0.922886	0.954518	0.87941	0.925166		0.92318
	59.8	43308.5	39949	46401.9	36461.9	42663.4	0.934163	0.923423	0.954706	0.879543	0.925361		0.923439
	59.9	43944.5	40927.1	46974.4	37517.5	43394.8	0.947881	0.946033	0.966486	0.905006	0.941225		0.941326
	60	44290.6	41423.8	47243.8	38100.4	43787.2	0.955346	0.957514	0.972029	0.919066	0.949736		0.950738
	60.1	43936.7	40847.7	46975.4	37420	43337.8	0.947712	0.944196	0.966506	0.902655	0.939988		0.940211
	60.2	42711.4	39169.6	45848.5	35561.3	41964.3	0.921284	0.905409	0.94332	0.857819	0.910198		0.907606
405nm	60.3	--	--	--	--	--	#VALUE!	#VALUE!	#VALUE!	#VALUE!	#VALUE!		#VALUE!
	60.4	--	--	--	--	--	#VALUE!	#VALUE!	#VALUE!	#VALUE!	#VALUE!		#VALUE!
	60.5	--	--	--	--	--	#VALUE!	#VALUE!	#VALUE!	#VALUE!	#VALUE!		#VALUE!
	60.6	--	--	--	--	--	#VALUE!	#VALUE!	#VALUE!	#VALUE!	#VALUE!		#VALUE!
	60.7	--	--	--	--	--	#VALUE!	#VALUE!	#VALUE!	#VALUE!	#VALUE!		#VALUE!
	60.8	--	--	--	--	--	#VALUE!	#VALUE!	#VALUE!	#VALUE!	#VALUE!		#VALUE!
	60.9	--	--	--	--	--	#VALUE!	#VALUE!	#VALUE!	#VALUE!	#VALUE!		#VALUE!
	61	--	--	--	--	--	#VALUE!	#VALUE!	#VALUE!	#VALUE!	#VALUE!		#VALUE!
	61.1	--	--	--	--	--	#VALUE!	#VALUE!	#VALUE!	#VALUE!	#VALUE!		#VALUE!
	61.2	--	--	--	--	--	#VALUE!	#VALUE!	#VALUE!	#VALUE!	#VALUE!		#VALUE!
	61.3	--	--	--	--	--	#VALUE!	#VALUE!	#VALUE!	#VALUE!	#VALUE!		#VALUE!
	61.4	--	--	--	--	--	#VALUE!	#VALUE!	#VALUE!	#VALUE!	#VALUE!		#VALUE!
	61.5	--	--	--	--	--	#VALUE!	#VALUE!	#VALUE!	#VALUE!	#VALUE!		#VALUE!
	61.6	--	--	--	--	--	#VALUE!	#VALUE!	#VALUE!	#VALUE!	#VALUE!		#VALUE!
	61.7	--	--	--	--	--	#VALUE!	#VALUE!	#VALUE!	#VALUE!	#VALUE!		#VALUE!
	61.8	--	--	--	--	--	#VALUE!	#VALUE!	#VALUE!	#VALUE!	#VALUE!		#VALUE!
	61.9	--	--	--	--	--	#VALUE!	#VALUE!	#VALUE!	#VALUE!	#VALUE!		#VALUE!
	62	--	--	--	--	--	#VALUE!	#VALUE!	#VALUE!	#VALUE!	#VALUE!		#VALUE!
	62.1	--	--	--	--	--	#VALUE!	#VALUE!	#VALUE!	#VALUE!	#VALUE!		#VALUE!
	62.2	--	--	--	--	--	#VALUE!	#VALUE!	#VALUE!	#VALUE!	#VALUE!		#VALUE!
561nm	62.3	45193	43291	47967.2	40242	45044.6	0.974811	1.00067	0.986912	0.970728	0.977008		0.982027		0.054911	0.0952007	0.0441698	0.116313	0.0683828
	62.4	44990.5	43195.7	47828.6	40007	44741.8	0.970444	0.99847	0.984062	0.965058	0.970442		0.977695
	62.5	44313.1	42461.3	47267.4	38978	43867.8	0.95583	0.981495	0.972515	0.940236	0.951484		0.960312
	62.6	43661.6	41715.8	46710.8	37959.9	43035.8	0.941778	0.964262	0.961063	0.915679	0.933438		0.943244
	62.7	43207	41273.1	46351.6	37350.6	42472.7	0.931973	0.954031	0.953672	0.900981	0.921224		0.932376
	62.8	43100.2	41146.3	46331	37203.8	42253.3	0.929668	0.951099	0.953249	0.89744	0.916465		0.929584
	62.9	43184	41320	46358.7	37353.4	42341.6	0.931476	0.955115	0.953819	0.901048	0.918381		0.931968
	63	43344	41621	46496	37684	42525.5	0.934928	0.962072	0.956643	0.909024	0.922371		0.937007
	63.1	43594	42048.6	46709.5	38169.5	42852.5	0.940321	0.971957	0.961035	0.920733	0.929462		0.944702
	63.2	44047.5	42491.8	47203.3	38763.1	43218	0.950102	0.9822	0.971196	0.935054	0.937391		0.955189
	63.3	44333.4	42942.8	47416.8	39299	43607.2	0.956269	0.992626	0.975587	0.94798	0.945831		0.963659
	63.4	44649	43332.4	47741.6	39772.9	43927.8	0.963077	1.00163	0.982271	0.959412	0.952785		0.971835
	63.5	44823.9	43592.3	47890	40116	44149.6	0.96685	1.00764	0.985325	0.967688	0.957596		0.977019
	63.6	44991.5	43796.6	47994.4	40351.2	44339.1	0.970465	1.01236	0.987473	0.973361	0.961707		0.981073
	63.7	44986	43864	47916.9	40436.3	44388.6	0.970345	1.01392	0.985877	0.975415	0.962781		0.981668
	63.8	45053.8	43877.8	48054.4	40503.6	44393.6	0.971809	1.01424	0.988707	0.977037	0.962889		0.982936
	63.9	44975	43766.3	47982.8	40388.7	44321.3	0.970109	1.01166	0.987233	0.974266	0.96132		0.980918
	64	44853.9	43620.6	47904.3	40241.3	44189.1	0.967497	1.00829	0.985619	0.970711	0.958452		0.978114
	64.1	44668.6	43361.1	47717.7	39932.6	43965.2	0.9635	1.00229	0.981779	0.963264	0.953596		0.972887

## Sheet: Sheet2
photochromic amplitudes=（I2-I1)/I2	cell1	cell2	cell3	cell4	cell5		Mean	STDEVA
cycle1	0.0131724	0.0237619	0.0107628	0.0429112	0.0197811		0.00973385	0.0319229
cycle2	0.0139752	0.000178391	0.00891723	0.00945232	0.0230487
cycle3	0.0101525	0.0135004	0.00689988	0.025778	0.0181651
cycle4	-0.00179047	-0.00405407	-0.00453473	0.0057579	0.00614543
cycle5	-0.00583017	-0.0105839	-0.00846003	-0.0158571	0.00118954
cycle6	-0.0324874	-0.0531559	-0.0289112	-0.0502211	-0.0293191
cycle7	0.0110134	0.00774496	0.00691678	0.0204341	0.0178132
cycle8	-0.0365455	-0.0484722	-0.0339855	-0.0436236	-0.0326178
cycle9	0.058119	0.0755042	0.0475956	0.0838378	0.0667311
cycle10	-0.00033405	0.00177715	-0.00226778	0.00679825	0.00511693
cycle11	0.00666743	0.00297043	0.00326666	0.0222335	0.018231
cycle12	0.0108235	0.0276849	0.00677308	0.0384712	0.0183795
cycle13	-0.00924162	0.000502135	-0.00900939	0.0118157	-0.00531689
cycle14	0.00285614	-0.0183533	0.000911486	-0.0114145	0.0129091
cycle15	0.054911	0.0952007	0.0441698	0.116313	0.0683828

## Sheet: Sheet3
pHuji	photochromic amplitudes=（I2-I1)/I2
cell1-cycle1	0.0131724
cell1-cycle2	0.0139752
cell1-cycle3	0.0101525
cell1-cycle4	-0.00179047
cell1-cycle5	-0.00583017
cell1-cycle6	-0.0324874
cell1-cycle7	0.0110134
cell1-cycle8	-0.0365455
cell1-cycle9	0.058119
cell1-cycle10	-0.00033405
cell1-cycle11	0.00666743
cell1-cycle12	0.0108235
cell1-cycle13	-0.00924162
cell1-cycle14	0.00285614
cell1-cycle15	0.054911
cell2-cycle1	0.0237619
cell2-cycle2	0.000178391
cell2-cycle3	0.0135004
cell2-cycle4	-0.00405407
cell2-cycle5	-0.0105839
cell2-cycle6	-0.0531559
cell2-cycle7	0.00774496
cell2-cycle8	-0.0484722
cell2-cycle9	0.0755042
cell2-cycle10	0.00177715
cell2-cycle11	0.00297043
cell2-cycle12	0.0276849
cell2-cycle13	0.000502135
cell2-cycle14	-0.0183533
cell2-cycle15	0.0952007
cell3-cycle1	0.0107628
cell3-cycle2	0.00891723
cell3-cycle3	0.00689988
cell3-cycle4	-0.00453473
cell3-cycle5	-0.00846003
cell3-cycle6	-0.0289112
cell3-cycle7	0.00691678
cell3-cycle8	-0.0339855
cell3-cycle9	0.0475956
cell3-cycle10	-0.00226778
cell3-cycle11	0.00326666
cell3-cycle12	0.00677308
cell3-cycle13	-0.00900939
cell3-cycle14	0.000911486
cell3-cycle15	0.0441698
cell4-cycle1	0.0429112
cell4-cycle2	0.00945232
cell4-cycle3	0.025778
cell4-cycle4	0.0057579
cell4-cycle5	-0.0158571
cell4-cycle6	-0.0502211
cell4-cycle7	0.0204341
cell4-cycle8	-0.0436236
cell4-cycle9	0.0838378
cell4-cycle10	0.00679825
cell4-cycle11	0.0222335
cell4-cycle12	0.0384712
cell4-cycle13	0.0118157
cell4-cycle14	-0.0114145
cell4-cycle15	0.116313
cell5-cycle1	0.0197811
cell5-cycle2	0.0230487
cell5-cycle3	0.0181651
cell5-cycle4	0.00614543
cell5-cycle5	0.00118954
cell5-cycle6	-0.0293191
cell5-cycle7	0.0178132
cell5-cycle8	-0.0326178
cell5-cycle9	0.0667311
cell5-cycle10	0.00511693
cell5-cycle11	0.018231
cell5-cycle12	0.0183795
cell5-cycle13	-0.00531689
cell5-cycle14	0.0129091
cell5-cycle15	0.0683828
