# Supplementary material for: pHmScarlet is a pH-sensitive red fluorescent protein to monitor exocytosis docking and fusion steps
Source: Nat Commun. 2021 Mar 3;12:1413. doi: 10.1038/s41467-021-21666-7 (PMC7930027; doi:10.1038/s41467-021-21666-7)
Supplement: Supplementary file 7 — Source Data [file 41467_2021_21666_MOESM7_ESM.zip › source data/fig2/405phchr-phuji.xlsx]

## Sheet: Sheet1
	Time	pHuji-cell1	pHuji-cell2	pHuji-cell3	pHuji-cell4	Normalized1	Normalized2	Normalized3	Normalized4		average		photochromic amplitudes=（I2-I1)/I2
	s
	20mw出口405nm15%_561nm15%
561nm	0	6867.64	19547.9	7485.28	16909.3	1	1	1	1		1
	0.1	6703.8	18503.6	7111.01	16528.4	0.976144	0.946577	0.949999	0.977473		0.962548
	0.2	6326.92	17118.1	6565.94	15603.7	0.921265	0.8757	0.87718	0.922791		0.899234
	0.3	6431.9	17009.3	6566.1	15845.8	0.936553	0.870136	0.877201	0.937105		0.905249
	0.4	6522.39	16903	6555.58	16085.6	0.949728	0.864697	0.875797	0.951286		0.910377
	0.5	6151.91	15836.9	6111.47	15237	0.895783	0.81016	0.816466	0.901103		0.855878
	0.6	6105.17	15505.7	6009.23	15132.1	0.888977	0.793217	0.802806	0.894898		0.844975
	0.7	6272.46	15671	6083.36	15491.7	0.913336	0.801673	0.81271	0.916163		0.86097
	0.8	6161.12	15259.2	5903.27	15200.9	0.897123	0.780607	0.788651	0.898967		0.841337
	0.9	5987.16	14728.2	5659.25	14768.2	0.871794	0.753444	0.756051	0.87338		0.813667
	1	6050.55	14724.7	5668.41	14926.3	0.881024	0.753262	0.757274	0.882728		0.818572
	1.1	6133.16	14779.6	5721.48	15145.6	0.893053	0.756071	0.764365	0.8957		0.827297
	1.2	5982.77	14264.8	5535.92	14791.7	0.871154	0.729736	0.739575	0.874765		0.803808
	1.3	5989.94	14242.1	5512.92	14823.4	0.872198	0.728575	0.736502	0.876645		0.80348
	1.4	6082.32	14366.8	5556.98	15046.2	0.88565	0.734951	0.742389	0.889821		0.813203
	1.5	6057.85	14155	5490.05	14952.7	0.882087	0.72412	0.733446	0.884292		0.805986
	1.6	5994.84	13929.1	5415.69	14850.4	0.872911	0.71256	0.723512	0.878237		0.796805
	1.7	5985.26	13824.3	5371.05	14794.4	0.871516	0.707201	0.717549	0.874929		0.792799
	1.8	6166	14068.1	5498.85	15212.6	0.897835	0.719674	0.734622	0.899658		0.812947
	1.9
405nm	2
	2.1
	2.2
	2.3
	2.4
	2.5
	2.6
	2.7
	2.8
	2.9
	3
	3.1
	3.2
	3.3
	3.4
	3.5
	3.6
	3.7
	3.8
	3.9	6803.37	20435	7733.56	17160.1	0.990642	1.04538	1.03317	1.01483		1.02101		0.0936833	0.311566	0.288962	0.113493
561nm	4	6392.6	18441.2	6998.14	16157.7	0.93083	0.943386	0.934921	0.955552		0.941172
	4.1	6253.97	17531.9	6667.49	15822.4	0.910644	0.896869	0.890748	0.935724		0.908496
	4.2	6331.98	17344.7	6615.03	16035.9	0.922003	0.887294	0.883739	0.94835		0.910347
	4.3	6254.75	16807.3	6408.5	15821.1	0.910758	0.8598	0.856147	0.935644		0.890587
	4.4	6098.94	16086.4	6138.06	15407.4	0.88807	0.822921	0.820018	0.911177		0.860547
	4.5	6109.12	15879.7	6056.76	15458.1	0.889553	0.812345	0.809157	0.91418		0.856309
	4.6	6194.31	15836.9	6057.76	15615.4	0.901956	0.810159	0.80929	0.923479		0.861221
	4.7	6324.1	15909.8	6089.64	15899	0.920855	0.813889	0.813549	0.940254		0.872137
	4.8	6146.4	15256.7	5821.53	15398.2	0.89498	0.780476	0.77773	0.910639		0.840956
	4.9	6142.42	15057.3	5765.96	15430.1	0.8944	0.770276	0.770307	0.912521		0.836876
	5	6366.41	15188	5872.06	15822.5	0.927017	0.776961	0.784481	0.935726		0.856046
	5.1	6218.39	14792.2	5678.1	15525.7	0.905462	0.756715	0.75857	0.918177		0.834731
	5.2	6433.14	15111	5844.78	16106.2	0.936733	0.773024	0.780837	0.952509		0.860776
	5.3	6284.82	14660.7	5634.28	15645.1	0.915136	0.749986	0.752715	0.925236		0.835768
	5.4	6080.03	14121.4	5411.5	15107.5	0.885316	0.722399	0.722952	0.893445		0.806028
	5.5	6180.56	14155.5	5461.86	15280.6	0.899954	0.724145	0.72968	0.90368		0.814365
	5.6	6586.43	14743.8	5757.74	16235.2	0.959053	0.754241	0.769208	0.960134		0.860659
	5.7	6728.19	14895.6	5823.09	16565.7	0.979696	0.762004	0.777939	0.979679		0.874829
	5.8	5658.92	12645.3	4927.18	13778	0.823999	0.646886	0.658249	0.814821		0.735989
405nm	5.9
	6
	6.1
	6.2
	6.3
	6.4
	6.5
	6.6
	6.7
	6.8
	6.9
	7
	7.1
	7.2
	7.3
	7.4
	7.5
	7.6
	7.7
	7.8
	7.9	6718.26	19878	7457.85	16613.9	0.978249	1.01688	0.996337	0.982533		0.993501		0.15768	0.363855	0.33933	0.170693
561nm	8	7215.36	20530.2	7771.08	17872.1	1.05063	1.05025	1.03818	1.05694		1.049
	8.1	7272.24	20104.2	7642.27	18099.4	1.05892	1.02846	1.02097	1.07038		1.04468
	8.2	7155.88	19249.8	7328.74	17912.1	1.04197	0.984751	0.979087	1.0593		1.01628
	8.3	7091.87	18452.6	7099.73	17643	1.03265	0.943966	0.948493	1.04339		0.992125
	8.4	7007.72	17707.6	6877.62	17370.7	1.0204	0.905855	0.91882	1.02729		0.968091
	8.5	6851.99	17053.6	6606.68	17061.9	0.997721	0.8724	0.882623	1.00902		0.940442
	8.6	6342.42	15793.3	6024.56	15874.6	0.923523	0.807926	0.804855	0.938812		0.868779
	8.7	6349.09	15481.6	5919.81	15749.4	0.924494	0.791983	0.790861	0.931408		0.859687
	8.8	6447.07	15328.5	5956.79	15858.7	0.938761	0.784152	0.7958	0.93787		0.864146
	8.9	6519.8	15411.4	5941.87	16162.3	0.949351	0.788389	0.793807	0.955822		0.871842
	9	6560.78	15328.1	5928.95	16312.7	0.955318	0.784132	0.792081	0.964716		0.874062
	9.1	6553.8	15178	5877.27	16318.1	0.954301	0.776453	0.785177	0.965039		0.870243
	9.2	6445.43	14887.1	5730.6	16162.9	0.938522	0.761571	0.765583	0.955862		0.855385
	9.3	6021.41	13886.7	5316.82	15002.6	0.876781	0.710393	0.710303	0.88724		0.796179
	9.4	6004.92	13601.6	5270.91	14847.6	0.87438	0.695809	0.704171	0.878074		0.788108
	9.5	5876.12	13205.9	5116.41	14436.8	0.855624	0.675564	0.68353	0.853782		0.767125
	9.6	5846.01	13105	5056.62	14416.1	0.85124	0.670402	0.675542	0.852556		0.762435
	9.7	5856.69	13168	5054.05	14550.7	0.852796	0.673628	0.675199	0.860514		0.765534
	9.8
405nm	9.9
	10
	10.1
	10.2
	10.3
	10.4
	10.5
	10.6
	10.7
	10.8
	10.9
	11
	11.1
	11.2
	11.3
	11.4
	11.5
	11.6
	11.7
	11.8
561nm	11.9	7827.11	22295.4	8509.11	19255.1	1.13971	1.14055	1.13678	1.13873		1.13894		0.251743	0.409383	0.406042	0.244322
	12	7474.95	20377.8	7831.83	18365.1	1.08843	1.04246	1.0463	1.0861		1.06582
	12.1	7035.6	18630.7	7174.9	17335.7	1.02446	0.95308	0.958535	1.02522		0.990322
	12.2	6671.15	17307.3	6634.56	16447.6	0.971389	0.885379	0.886348	0.972695		0.928953
	12.3	6449.63	16404.8	6303.62	15877.8	0.939134	0.839212	0.842137	0.938997		0.88987
	12.4	6318.03	15948.2	6072.47	15647.8	0.919972	0.815852	0.811255	0.925394		0.868118
	12.5	6319.87	15641.3	5970.05	15589.2	0.920239	0.800153	0.797573	0.921933		0.859974
	12.6	6338.37	15451.2	5914.77	15618.4	0.922933	0.79043	0.790187	0.923657		0.856802
	12.7	6418.77	15357	5896.87	15803.8	0.93464	0.78561	0.787796	0.934624		0.860668
	12.8	6493.74	15371.1	5882.18	16057.8	0.945557	0.78633	0.785833	0.949644		0.866841
	12.9	6581.9	15316.2	5887.61	16214.7	0.958393	0.78352	0.786559	0.958923		0.871849
	13	6649.37	15220.8	5883.86	16331.3	0.968218	0.778643	0.786058	0.965816		0.874684
	13.1	6690.17	15040	5859.24	16355.6	0.974159	0.769394	0.782769	0.967257		0.873395
	13.2	6661.78	14902.7	5802.52	16299.4	0.970026	0.762365	0.775191	0.96393		0.867878
	13.3	6617	14684.2	5695.72	16190.9	0.963505	0.751192	0.760923	0.957515		0.858284
	13.4	6560.09	14538.8	5589.72	16136	0.955219	0.743753	0.746761	0.95427		0.850001
	13.5	6349.18	14023.9	5375.24	15608.9	0.924507	0.717414	0.718109	0.923097		0.820782
	13.6	5949.95	13063.8	5031.54	14605.6	0.866376	0.668297	0.672191	0.863765		0.767657
	13.7	5791.15	12707.3	4901.89	14263.8	0.843252	0.650059	0.654871	0.843549		0.747933
	13.8
405nm	13.9
	14
	14.1
	14.2
	14.3
	14.4
	14.5
	14.6
	14.7
	14.8
	14.9
	15
	15.1
	15.2
	15.3
	15.4
	15.5
	15.6
	15.7
	15.8	6977.44	21326	7973.18	17389.4	1.01599	1.09096	1.06518	1.02839		1.05013		0.170018	0.404141	0.385202	0.17974
561nm	15.9	6994.19	20273.6	7673.01	17487.6	1.01843	1.03712	1.02508	1.0342		1.02871
	16	6872.4	19029.4	7307.88	17099.3	1.00069	0.973476	0.9763	1.01124		0.990427
	16.1	6778.98	18171	7020	16847	0.987091	0.929561	0.937841	0.996316		0.962702
	16.2	6756.42	17672.5	6849.4	16814.3	0.983806	0.904063	0.915049	0.994384		0.949325
	16.3	6705.59	17113	6655.62	16697.7	0.976405	0.875439	0.889162	0.987488		0.932123
	16.4	6450.24	16233.8	6238.9	16054.5	0.939223	0.830463	0.833489	0.949448		0.888156
	16.5	6349.75	15722.2	6035.5	15814.5	0.92459	0.80429	0.806316	0.935257		0.867613
	16.6	6258.07	15328.6	5867.21	15575.1	0.911241	0.784153	0.783833	0.921095		0.850081
	16.7	6238.55	15045.4	5790.04	15502.2	0.908399	0.769666	0.773524	0.916788		0.842094
	16.8	6209.2	14720	5701.06	15417.7	0.904125	0.75302	0.761637	0.911788		0.832642
	16.9	6102.68	14324.6	5525.4	15166.6	0.888615	0.732793	0.738169	0.896936		0.814128
	17	6049.11	14074.2	5421.56	15008.7	0.880814	0.719985	0.724297	0.8876		0.803174
	17.1	6002.73	13867.1	5326.15	14879.4	0.87406	0.709388	0.711551	0.879953		0.793738
	17.2	6050.58	13807.2	5297.34	14980	0.881028	0.706325	0.707701	0.885905		0.79524
	17.3	6086.94	13808.3	5308.47	15115.3	0.886322	0.706385	0.709188	0.893907		0.79895
	17.4	6167.11	13810.7	5338.97	15282.9	0.897996	0.706503	0.713263	0.903819		0.805395
	17.5	6243.89	13807.1	5377.11	15424.3	0.909176	0.706321	0.718359	0.912177		0.811508
	17.6	6290.23	13834.3	5385.07	15566.1	0.915923	0.707712	0.719422	0.920566		0.815906
	17.7	5761.74	12647.4	4922.02	14123.9	0.838969	0.646997	0.65756	0.835274		0.7447
405nm	17.8
	17.9
	18
	18.1
	18.2
	18.3
	18.4
	18.5
	18.6
	18.7
	18.8
	18.9
	19
	19.1
	19.2
	19.3
	19.4
	19.5
	19.6
	19.7
	19.8	8184.09	24162.4	9283.37	20490	1.19169	1.23606	1.24022	1.21176		1.21993		0.295983	0.476566	0.469803	0.310692
561nm	19.9	7947.19	22319	8625.31	19892	1.15719	1.14176	1.1523	1.17639		1.15691
	20	7636.97	20667.8	8020.89	19126	1.11202	1.05729	1.07156	1.13109		1.09299
	20.1	7338.1	19283.2	7517.58	18393	1.0685	0.986458	1.00432	1.08775		1.03676
	20.2	7180.19	18414.2	7168.91	18116.9	1.04551	0.942001	0.957735	1.07142		1.00417
	20.3	7196.52	17816.3	7001.05	18063.7	1.04789	0.911415	0.93531	1.06827		0.99072
	20.4	6696.04	16382.7	6385.13	16869.5	0.975014	0.838078	0.853025	0.997645		0.91594
	20.5	6647.75	16081.5	6232.32	16813.6	0.967982	0.822669	0.832611	0.994342		0.904401
	20.6	6820.13	16169.5	6322.09	17195.5	0.993082	0.827174	0.844604	1.01692		0.920446
	20.7	6863.32	15941.6	6256.84	17215.5	0.999372	0.815516	0.835886	1.01811		0.91722
	20.8	6745.96	15541.8	6073.33	16960	0.982283	0.795062	0.81137	1.003		0.897929
	20.9	6464.61	14947.4	5756.87	16279.5	0.941315	0.764652	0.769092	0.962758		0.859454
	21	5881.66	13860.7	5218.64	14904.9	0.856431	0.709061	0.697187	0.881465		0.786036
	21.1	5820.1	13577.8	5097.46	14665.6	0.847467	0.694589	0.680998	0.867312		0.772592
	21.2	5757.69	13385.8	5025.83	14515.8	0.83838	0.684768	0.671429	0.858453		0.763258
	21.3	5725.04	13244.9	4968.56	14463.4	0.833626	0.677559	0.663778	0.855351		0.757578
	21.4	5712.08	13076.3	4920.9	14356.5	0.831739	0.668934	0.65741	0.849028		0.751778
	21.5	5689.35	12948.4	4861.82	14292.1	0.828429	0.662392	0.649517	0.845222		0.74639
	21.6	5670.92	12892.5	4820.58	14263.5	0.825745	0.659532	0.644008	0.84353		0.743204
	21.7
405nm	21.8
	21.9
	22
	22.1
	22.2
	22.3
	22.4
	22.5
	22.6
	22.7
	22.8
	22.9
	23
	23.1
	23.2
	23.3
	23.4
	23.5
	23.6
	23.7
561nm	23.8	7475.24	21855.5	8249.41	18677.8	1.08847	1.11805	1.10208	1.10459		1.1033		0.241373	0.410105	0.415646	0.236339
	23.9	7282	20351.5	7742.57	18235.6	1.06034	1.04111	1.03437	1.07844		1.05356
	24	7262.83	19553.9	7501.68	18152.5	1.05754	1.00031	1.00219	1.07352		1.03339
	24.1	7338.54	18978.5	7355.7	18236.3	1.06857	0.970871	0.982689	1.07848		1.02515
	24.2	7402.24	18529.1	7248.62	18312.4	1.07784	0.94788	0.968384	1.08298		1.01927
	24.3	7414.75	18058.1	7089.2	18323.1	1.07967	0.923787	0.947086	1.08361		1.00854
	24.4	7368	17545.7	6911.53	18214.3	1.07286	0.897576	0.92335	1.07718		0.99274
	24.5	7256.03	16880.6	6673.86	17826.8	1.05655	0.863553	0.891599	1.05426		0.966491
	24.6	7105.23	16311	6417.39	17486.5	1.0346	0.834413	0.857334	1.03414		0.94012
	24.7	6896.2	15723.5	6143.49	17025.1	1.00416	0.804355	0.820744	1.00685		0.909026
	24.8	6700.77	15103.1	5892.51	16433.6	0.975703	0.772618	0.787213	0.971867		0.87685
	24.9	6477.16	14597.9	5645.43	15902.6	0.943142	0.746774	0.754204	0.940467		0.846147
	25	6274.27	14084.7	5424.37	15425.1	0.9136	0.72052	0.724672	0.912225		0.817754
	25.1	6123.76	13658	5240.35	15027.8	0.891684	0.698693	0.700088	0.888728		0.794798
	25.2	5984.71	13360.2	5102.24	14712.6	0.871437	0.683457	0.681636	0.870091		0.776655
	25.3	6247.07	13647.3	5279.11	15277.8	0.909639	0.698148	0.705266	0.903516		0.804142
	25.4	6544.31	14053.7	5504.95	15953.7	0.95292	0.718939	0.735437	0.943487		0.837696
	25.5	6338.76	13612	5309.81	15445.9	0.922989	0.696338	0.709367	0.913456		0.810538
	25.6	5766.27	12573	4804.48	14154.3	0.83963	0.643189	0.641857	0.837074		0.740438
	25.7
405nm	25.8
	25.9
	26
	26.1
	26.2
	26.3
	26.4
	26.5
	26.6
	26.7
	26.8
	26.9
	27
	27.1
	27.2
	27.3
	27.4
	27.5
	27.6
	27.7	8246.44	24283.1	9419.92	20206.2	1.20077	1.24223	1.25846	1.19498		1.22411		0.300757	0.482231	0.489966	0.299506
561nm	27.8	8389.6	23248.6	9095.61	20601.9	1.22161	1.18931	1.21513	1.21838		1.21111
	27.9	7947.57	21166.4	8307.99	19583.9	1.15725	1.0828	1.10991	1.15817		1.12703
	28	7584.72	19590.9	7708.88	18700.7	1.10441	1.0022	1.02987	1.10594		1.06061
	28.1	7275.28	18364	7239.43	18061	1.05936	0.939435	0.967155	1.06811		1.00851
	28.2	6993.69	17408.5	6829.76	17490.9	1.01836	0.890554	0.912426	1.03439		0.963932
	28.3	6787.5	16608.4	6495.52	16929	0.988331	0.849625	0.867773	1.00116		0.926723
	28.4	6742.5	16273	6354.74	16878.7	0.981779	0.832468	0.848965	0.998194		0.915352
	28.5	7089.88	16565.2	6557.17	17634	1.03236	0.847417	0.876008	1.04286		0.949661
	28.6	6962.58	15960.8	6312.77	17140.6	1.01382	0.816495	0.843359	1.01368		0.921839
	28.7	6654.76	15220.1	5979.48	16482.4	0.969003	0.778606	0.798832	0.974753		0.880298
	28.8	6380.85	14664.5	5689.31	15895.8	0.929118	0.750184	0.760067	0.940063		0.844858
	28.9	6177.91	14133.7	5465.03	15431.8	0.899568	0.72303	0.730104	0.912623		0.816331
	29	6023.16	13792.9	5279.36	15127	0.877035	0.705595	0.705299	0.894599		0.795632
	29.1	5933.65	13509.6	5158.1	14879.3	0.864001	0.691102	0.689099	0.879949		0.781038
	29.2	5836.67	13250.4	5054.8	14664.4	0.849881	0.677843	0.675298	0.867238		0.767565
	29.3	5843.26	13021	4997.27	14450.2	0.850839	0.666107	0.667614	0.854572		0.759783
	29.4	5818.32	12900	4958.18	14402.9	0.847209	0.659917	0.662391	0.851776		0.755323
	29.5	5776.11	12857.6	4922.45	14408.6	0.841062	0.657747	0.657617	0.852113		0.752135
	29.6	5502.22	12168.4	4663.92	13677.5	0.801182	0.62249	0.623079	0.808877		0.713907
405nm	29.7
	29.8
	29.9
	30
	30.1
	30.2
	30.3
	30.4
	30.5
	30.6
	30.7
	30.8
	30.9
	31
	31.1
	31.2
	31.3
	31.4
	31.5
	31.6
	31.7	8376.7	25108.3	9498.69	21129.6	1.21974	1.28445	1.26898	1.24959		1.25569		0.343152	0.515364	0.508993	0.352685
561nm	31.8	7963.91	22579.1	8566.93	20045.7	1.15963	1.15506	1.1445	1.18548		1.16117
	31.9	7774.6	21021.8	8030.99	19397.5	1.13206	1.0754	1.0729	1.14715		1.10688
	32	8047.81	20800.4	8068.36	19967.7	1.17185	1.06407	1.0779	1.18087		1.12367
	32.1	7597.76	19031.8	7418.41	18839.3	1.10631	0.973597	0.991067	1.11414		1.04628
	32.2	7390.09	18171.5	7099.81	18498.3	1.07607	0.92959	0.948504	1.09397		1.01203
	32.3	7412.9	17874.2	7011.4	18590.8	1.0794	0.91438	0.936693	1.09945		1.00748
	32.4	7314.37	17337.3	6797.42	18330.7	1.06505	0.886914	0.908106	1.08406		0.986032
	32.5	7101.27	16640.9	6490.82	17755.4	1.03402	0.85129	0.867145	1.05004		0.950623
	32.6	6889.88	15970.4	6193.12	17120.3	1.00324	0.816987	0.827374	1.01248		0.91502
	32.7	6681.69	15268.3	5923.33	16484.1	0.972924	0.781072	0.791331	0.974853		0.880045
	32.8	6434.44	14796.9	5672.81	16008	0.936922	0.756954	0.757863	0.946698		0.849609
	32.9	6243.74	14361.9	5470.62	15600.4	0.909154	0.734701	0.730851	0.922591		0.824324
	33	6164.63	14276.2	5377.81	15453.3	0.897634	0.73032	0.718452	0.913893		0.815075
	33.1	6615.23	15054.8	5724	16547.9	0.963247	0.77015	0.764701	0.978627		0.869181
	33.2	6562.81	14755.8	5613.78	16321.4	0.955615	0.754851	0.749976	0.965234		0.856419
	33.3	6467.76	14354.9	5484.21	15966.8	0.941774	0.734343	0.732667	0.944262		0.838262
	33.4	6342.38	14037.4	5342.25	15635.3	0.923517	0.718105	0.713701	0.924655		0.819994
	33.5	6209.53	13727.2	5226.79	15316.8	0.904173	0.702233	0.698276	0.905822		0.802626
	33.6
405nm	33.7
	33.8
	33.9
	34
	34.1
	34.2
	34.3
	34.4
	34.5
	34.6
	34.7
	34.8
	34.9
	35
	35.1
	35.2
	35.3
	35.4
	35.5
	35.6
561nm	35.7	8838.68	25517.4	9751.06	21790.7	1.287	1.30538	1.3027	1.28868		1.29594		0.297459	0.462046	0.463978	0.297095
	35.8	8305.71	22856.2	8767.75	20502.8	1.2094	1.16924	1.17133	1.21252		1.19062
	35.9	7885.02	21076.4	8079.5	19603.1	1.14814	1.07819	1.07939	1.15931		1.11626
	36	7574.95	19548	7600.62	18765.9	1.10299	1	1.01541	1.1098		1.05705
	36.1	7293.91	18411.4	7157.59	18092.1	1.06207	0.94186	0.956222	1.06995		1.00753
	36.2	7106.44	17602.1	6827.99	17660.5	1.03477	0.900457	0.912189	1.04442		0.972961
	36.3	7369.34	17602.2	6965.67	18197.4	1.07305	0.900466	0.930582	1.07618		0.99507
	36.4	7347.48	17298.9	6795.17	18183.6	1.06987	0.88495	0.907804	1.07536		0.984497
	36.5	7117.26	16627.1	6483.76	17671.1	1.03635	0.850582	0.866202	1.04505		0.949546
	36.6	6876.07	15854.1	6211.8	16966.1	1.00123	0.811037	0.829869	1.00336		0.911373
	36.7	6653.47	15284.3	5924.71	16411.7	0.968815	0.781887	0.791516	0.970573		0.878198
	36.8	6480.22	14843.3	5745.29	16025.9	0.943589	0.759328	0.767545	0.947757		0.854554
	36.9	6743.48	15101.2	5906.63	16614.6	0.981922	0.77252	0.789099	0.982571		0.881528
	37	6731.29	14979.6	5812.02	16559	0.980147	0.766301	0.776461	0.979286		0.875549
	37.1	6668.09	14658.7	5677.4	16334.4	0.970943	0.749888	0.758476	0.966003		0.861327
	37.2	6518.51	14255.1	5534.35	15961.9	0.949164	0.729241	0.739365	0.943972		0.840435
	37.3	6468.11	14106.9	5464.38	15825.6	0.941826	0.721656	0.730017	0.93591		0.832352
	37.4	6179.38	13427.2	5196.22	15118.7	0.899783	0.686888	0.694192	0.894105		0.793742
	37.5	6232.96	13509.1	5224.71	15249.8	0.907585	0.691074	0.697998	0.90186		0.799629
	37.6
405nm	37.7
	37.8
	37.9
	38
	38.1
	38.2
	38.3
	38.4
	38.5
	38.6
	38.7
	38.8
	38.9
	39
	39.1
	39.2
	39.3
	39.4
	39.5
	39.6	8435.14	25297.7	9771.37	20938.4	1.22824	1.29414	1.30541	1.23828		1.26652		0.261071	0.465997	0.465305	0.271682
561nm	39.7	9006.69	25118	9798.47	22203.1	1.31147	1.28495	1.30903	1.31307		1.30463
	39.8	8447.4	22710.7	8865.05	20964.9	1.23003	1.1618	1.18433	1.23984		1.204
	39.9	8196.42	21404.1	8382.26	20495.6	1.19349	1.09496	1.11983	1.21209		1.15509
	40	7967.2	20022.4	7906.43	19784.8	1.16011	1.02428	1.05626	1.17005		1.10268
	40.1	7785.07	19271.2	7587.26	19492.4	1.13359	0.985847	1.01362	1.15277		1.07146
	40.2	7578.1	18339.4	7263	18902.5	1.10345	0.938175	0.970305	1.11788		1.03245
	40.3	7330.15	17438.3	6871.6	18231.7	1.06735	0.892082	0.918015	1.07821		0.988912
	40.4	7028.56	16683.1	6505.45	17608.8	1.02343	0.853449	0.869099	1.04137		0.946836
	40.5	6775.75	15950.7	6194.28	16876.1	0.98662	0.81598	0.827529	0.998035		0.907041
	40.6	6806.97	15824	6143.08	16967	0.991166	0.809499	0.820688	1.00341		0.906191
	40.7	6892.69	15705.7	6143.18	17237.9	1.00365	0.803445	0.820702	1.01943		0.911807
	40.8	6787.27	15361.4	5986.07	16871.6	0.988297	0.785835	0.799712	0.997772		0.892904
	40.9	6625.34	14989.9	5802.2	16488.2	0.964719	0.766828	0.775148	0.975098		0.870448
	41	6615.03	14871.8	5754.76	16538.1	0.963218	0.760785	0.76881	0.978047		0.867715
	41.1	6558.12	14617.4	5656.41	16333.1	0.954932	0.747773	0.755671	0.965928		0.856076
	41.2	6456	14335.2	5536.29	16013.1	0.940062	0.733334	0.739624	0.946998		0.840004
	41.3	6255.52	13940	5337.48	15497.4	0.910869	0.713119	0.713063	0.916503		0.813389
	41.4	6044.17	13548.7	5150.52	15007.5	0.880094	0.693105	0.688087	0.887532		0.787204
	41.5	5805.12	13032.2	4928.04	14378.1	0.845286	0.666678	0.658364	0.85031		0.75516
405nm	41.6
	41.7
	41.8
	41.9
	42
	42.1
	42.2
	42.3
	42.4
	42.5
	42.6
	42.7
	42.8
	42.9
	43
	43.1
	43.2
	43.3
	43.4
	43.5
	43.6	8824.15	26376.2	10089.5	22276	1.28489	1.34931	1.34791	1.31738		1.32487		0.342133	0.505912	0.511568	0.354544
561nm	43.7	8880.68	24689.4	9616.72	22253.9	1.29312	1.26302	1.28475	1.31608		1.28924
	43.8	8611.69	22876.9	8968.94	21558.1	1.25395	1.1703	1.19821	1.27493		1.22435
	43.9	8053.04	20887.8	8150.62	20333.3	1.17261	1.06854	1.08889	1.20249		1.13313
	44	7855.97	19771.2	7773.65	19788.9	1.14391	1.01142	1.03853	1.1703		1.09104
	44.1	7784.53	19220.6	7566.22	19631.6	1.13351	0.983255	1.01081	1.161		1.07214
	44.2	7481.54	18176.2	7138.08	18880.7	1.08939	0.929828	0.953616	1.11659		1.02236
	44.3	7486.85	17727.1	7012.05	18790.1	1.09016	0.906854	0.936778	1.11123		1.01126
	44.4	7182.4	16984.9	6649.47	18151.3	1.04583	0.868887	0.888339	1.07345		0.969128
	44.5	6737.62	15958.6	6173.2	16989.9	0.981068	0.816383	0.824713	1.00477		0.906733
	44.6	6388.84	15267.7	5797.5	16180.8	0.930282	0.781038	0.77452	0.956916		0.860689
	44.7	6162.04	14713.4	5535.01	15618	0.897258	0.752685	0.739453	0.923632		0.828257
	44.8	6036.49	14293.2	5398.37	15252.5	0.878977	0.731189	0.721199	0.90202		0.808346
	44.9	6024.98	14219.9	5325.33	15205.9	0.8773	0.727439	0.711441	0.899266		0.803861
	45	6010	14118.6	5292.69	15121.8	0.875119	0.722255	0.70708	0.89429		0.799686
	45.1	6016.8	13936.5	5264.91	15062.5	0.87611	0.712943	0.703369	0.890782		0.795801
	45.2	5850.69	13578.9	5079.3	14703	0.851922	0.694647	0.678572	0.86952		0.773665
	45.3	5799.21	13361.6	5001.26	14545.3	0.844427	0.68353	0.668146	0.860197		0.764075
	45.4	5761.71	13273	4962.88	14431.7	0.838966	0.679	0.663019	0.85348		0.758616
	45.5

## Sheet: Sheet2
photochromic amplitudes=（I2-I1)/I2	cell1	cell2	cell3	cell4			Mean	STDEVA
cycle1	0.15768	0.363855	0.33933	0.170693			0.358252	0.106742
cycle2	0.251743	0.409383	0.406042	0.244322
cycle3	0.170018	0.404141	0.385202	0.17974
cycle4	0.295983	0.476566	0.469803	0.310692
cycle5	0.241373	0.410105	0.415646	0.236339
cycle6	0.300757	0.482231	0.489966	0.299506
cycle7	0.343152	0.515364	0.508993	0.352685
cycle8	0.297459	0.462046	0.463978	0.297095
cycle9	0.261071	0.465997	0.465305	0.271682
cycle10	0.342133	0.505912	0.511568	0.354544

## Sheet: Sheet3
photochromic amplitudes=（I2-I1)/I2
cell1-cycle1	0.15768
cell1-cycle2	0.251743
cell1-cycle3	0.170018
cell1-cycle4	0.295983
cell1-cycle5	0.241373
cell1-cycle6	0.300757
cell1-cycle7	0.343152
cell1-cycle8	0.297459
cell1-cycle9	0.261071
cell1-cycle10	0.342133
cell2-cycle1	0.363855
cell2-cycle2	0.409383
cell2-cycle3	0.404141
cell2-cycle4	0.476566
cell2-cycle5	0.410105
cell2-cycle6	0.482231
cell2-cycle7	0.515364
cell2-cycle8	0.462046
cell2-cycle9	0.465997
cell2-cycle10	0.505912
cell3-cycle1	0.33933
cell3-cycle2	0.406042
cell3-cycle3	0.385202
cell3-cycle4	0.469803
cell3-cycle5	0.415646
cell3-cycle6	0.489966
cell3-cycle7	0.508993
cell3-cycle8	0.463978
cell3-cycle9	0.465305
cell3-cycle10	0.511568
cell4-cycle1	0.170693
cell4-cycle2	0.244322
cell4-cycle3	0.17974
cell4-cycle4	0.310692
cell4-cycle5	0.236339
cell4-cycle6	0.299506
cell4-cycle7	0.352685
cell4-cycle8	0.297095
cell4-cycle9	0.271682
cell4-cycle10	0.354544
