# Supplementary material for: pHmScarlet is a pH-sensitive red fluorescent protein to monitor exocytosis docking and fusion steps
Source: Nat Commun. 2021 Mar 3;12:1413. doi: 10.1038/s41467-021-21666-7 (PMC7930027; doi:10.1038/s41467-021-21666-7)
Supplement: Supplementary file 7 — Source Data [file 41467_2021_21666_MOESM7_ESM.zip › source data/fig2/405phchr.csv]

pHarlet	mScarlet	pHuji
0.01317	0.0941	0.15768
0.01398	0.08098	0.25174
0.01015	0.07335	0.17002
-0.00179	0.04331	0.29598
-0.00583	0.06931	0.24137
-0.03249	0.08618	0.30076
0.01101	-0.03028	0.34315
-0.03655	0.04462	0.29746
0.05812	0.10233	0.26107
-0.00033405	-0.08347	0.34213
0.00667	0.09086	0.36385
0.01082	0.06457	0.40938
-0.00924	0.05215	0.40414
0.00286	0.00678	0.47657
0.05491	0.04108	0.4101
0.02376	0.07288	0.48223
0.000178391	-0.03174	0.51536
0.0135	0.01345	0.46205
-0.00405	0.08353	0.466
-0.01058	-0.08551	0.50591
-0.05316	0.08465	0.33933
0.00774	0.06174	0.40604
-0.04847	0.05078	0.3852
0.0755	0.00855	0.4698
0.00178	0.03622	0.41565
0.00297	0.06676	0.48997
0.02768	-0.04893	0.50899
0.000502135	0.02408	0.46398
-0.01835	0.0698	0.4653
0.0952	-0.08935	0.51157
0.01076	0.05375	0.17069
0.00892	0.02961	0.24432
0.0069	-0.00311	0.17974
-0.00453	0.008	0.31069
-0.00846	-0.01897	0.23634
-0.02891	0.07248	0.29951
0.00692	-0.02605	0.35269
-0.03399	-0.03383	0.2971
0.0476	0.04833	0.27168
-0.00227	-0.05489	0.35454
0.00327	0.06061
0.00677	0.05218
-0.00901	0.02447
0.000911486	0.04661
0.04417	0.01719
0.04291	0.05948
0.00945	-0.0101
0.02578	0.00494
0.00576	0.05571
-0.01586	-0.04759
-0.05022	0.0444
0.02043	0.02515
-0.04362	-0.01177
0.08384	0.01672
0.0068	-0.01003
0.02223	0.04448
0.03847	-0.03068
0.01182	-0.01531
-0.01141	0.03568
0.11631	-0.0492
0.01978	0.04347
0.02305	0.02605
0.01817	-0.0348
0.00615	-0.0047
0.00119	-0.02207
-0.02932	0.02614
0.01781	-0.06249
-0.03262	-0.02577
0.06673	0.02526
0.00512	-0.10264
0.01823
0.01838
-0.00532
0.01291
0.06838
