# Supplementary material for: pHmScarlet is a pH-sensitive red fluorescent protein to monitor exocytosis docking and fusion steps
Source: Nat Commun. 2021 Mar 3;12:1413. doi: 10.1038/s41467-021-21666-7 (PMC7930027; doi:10.1038/s41467-021-21666-7)
Supplement: Supplementary file 7 — Source Data [file 41467_2021_21666_MOESM7_ESM.zip › source data/fig2/488phchr.csv]

pHmScarlet	mScarlet	pHuji
-0.040904205	0.040442398	0.436697983
0.070587745	0.010776512	0.240350926
-0.015719259	0.021169669	0.24206785
0.097131606	-0.0675441	0.22346131
0.021536823	0.082982809	0.279808911
0.049942009	-0.057812568	0.329308298
0.095942052	0.050836453	0.33962944
0.071354144	0.106384759	0.356085998
-0.061990532	0.034647173	0.4636473
-0.050967429	0.029055275	0.284534422
0.048406506	-0.01003898	0.286218607
-0.028596813	0.013314311	0.265537006
0.080475065	-0.015961933	0.332141055
0.008279276	0.026602504	0.362091437
0.041632482	0.012988948	0.37108417
0.081773532	-0.083279829	0.391317211
0.049211665	0.090267799	0.552189928
-0.05365843	-0.099764011	0.422749433
-0.051360617	0.000924337	0.419999532
0.053652998	0.110187057	0.379893815
-0.031199491	0.031755591	0.421353066
0.087916813	-0.005578029	0.459893216
0.008419733	-0.001969946	0.459819905
0.04631381	-0.027748534	0.468809148
0.090355648	0.058187701	0.533172488
0.056326126	0.025106277	0.374360518
-0.061585205	0.039987572	0.381543759
-0.012728165	-0.084666545	0.341529913
0.053821666	0.113443623	0.385311235
0.003241163	-0.069775094	0.428404322
0.089686537	0.074547774	0.433700694
0.036835671	0.141659284	0.444531734
0.045316692	0.049656019	0.548198246
0.118662434	0.042789239	0.425059086
0.074135603	-0.005420831	0.410605642
-0.044694621	0.021904567	0.375471879
-0.041269381	0.048524297	0.413066105
0.063478179	0.053066901	0.454221765
-0.021516496	0.054221105	0.455342059
0.098669732	-0.055844867	0.462112432
0.022863645	0.126750813	0.385626989
0.051855971	-0.05903542	0.188051228
0.108146285	0.066648628	0.178243235
0.067407759	0.149787346	0.178430783
-0.060755532	0.068610131	0.242916395
-0.016826085	0.037834113	0.280651718
-0.001422329	0.023997594	0.297923758
0.033865291	0.018920782	0.316125024
0.082395804	0.027579659	0.446378946
-0.028724218	0.040836165	0.277502982
0.087206674	0.032196505	0.270444251
0.139942125	-0.070909946	0.258313957
0.026864078	0.11716306	0.309498307
0.004509235	-0.076398164	0.350569761
-0.018206995	0.040262638	0.360359807
0.037326263	0.127457068	0.374900858
0.100270042	0.045295011	0.286840651
-0.030168122	0.031794866	0.29176838
0.105498805	0.005318968	0.308538083
0.165758472	0.004290031	0.287205004
0.044415336	-0.069857448	0.33839091
-0.028422792	-0.020442383	0.247762994
-0.014423573	0.117328374	0.268005633
0.032110822	0.067318628	0.281949106
0.084320657	0.013742403	0.351840998
-0.03137402	-0.09292326	0.355797039
0.093797956	0.052311513	0.374160733
0.138239291	0.129627869	0.369740411
0.024030308	0.10498917	0.389631141
-0.017922508	-0.052019143	0.326173835
-0.007007286	0.008246436	0.315776503
0.037954959	0.141774855	0.344157164
0.078430536	0.088958334	0.446325976
-0.028167528	0.036619387	0.449878804
0.093934625	-0.070800999	0.44913829
0.134873622	0.069899961	0.452320673
0.02765543	0.141879236	0.472345338
-0.035078494	0.125960567	0.417267293
-0.092535728	-0.081237343	0.408092475
0.056084029	-0.034637468	0.429473338
0.073448878	0.116041109	0.327127458
0.005494799	0.057336515	0.330272079
-0.045225306	-0.013284709	0.350653424
0.043662841	-0.08426931	0.341016958
0.124549972	0.051761361	0.373824033
0.045370156	0.147339162	0.294986888
0.028747413	0.102371144	0.295105086
0.054630173	-0.096722324	0.317104254
0.003195028	-0.056307726	0.475835769
0.057382941	0.105820183	0.474785312
0.125253086	0.061662189	0.459374386
0.078223014	0.020670453	0.467961903
0.049300868	-0.132397851	0.492518642
0.064346649	0.028459366	0.439921378
0.13296659	0.136077446	0.440367553
0.020065696	0.085503601	0.454420229
0.058362964	-0.099791625	0.438136294
0.048964501	-0.052273106	0.442401444
-0.011131749	0.119069769	0.444258001
0.073587267	0.060035083	0.446272456
0.124797472	0.017191861	0.470643641
0.077348449	-0.115101161	0.414312547
0.034978109	0.028948206	0.400419083
0.078176367	0.136697857	0.424361774
0.152487936	0.086431993	0.216263305
0.042477883	-0.089564717	0.238557063
0.061627724	-0.035506176	0.262897454
0.045910879	0.117321099	0.249605795
-0.002026857	0.055734757	0.296144729
0.080031171	0.019192483	0.204619541
0.134286283	-0.115866524	0.205396001
0.069819961	0.023848673	0.233589859
0.035808839	0.135012025	0.200413434
0.076149555	0.100783203	0.202730513
0.149318131	-0.101579933	0.21657705
0.052228791	-0.029575461	0.200961579
0.065190901	0.107168193	0.233167055
0.016773982	0.06261166	0.183696715
-0.03414038	0.003432235	0.195166948
0.079602928	-0.111847667	0.20949516
0.113253845	0.044314771	0.408678643
0.054269968	0.115299804	0.40638564
0.006497206	0.099407173	0.414305257
0.072505784	-0.075223086	0.410194346
0.147685928	-0.025832665	0.436939255
0.052272669	0.117671931	0.384149185
0.054625502	0.071380812	0.368444401
	0.025610956	0.396817996
	-0.092701611	0.291255162
	0.04214556	0.28766321
	0.149807795	0.302676464
	0.113684675	0.29725083
	-0.101758753	0.334421145
	-0.039633438	0.266923635
	0.099068578	0.267393725
	0.060763772	0.288177557
	-0.000153448	0.258918797
	-0.09870185	0.25528863
	0.04498203	0.277327773
	0.126843133	0.263639983
	0.099675587	0.299609339
		0.230720063
		0.234683782
		0.256844253
		0.2838638
		0.28267694
		0.307970695
		0.285060371
		0.332077806
		0.259172304
		0.252448964
		0.279832759
