# Supplementary material for: pHmScarlet is a pH-sensitive red fluorescent protein to monitor exocytosis docking and fusion steps
Source: Nat Commun. 2021 Mar 3;12:1413. doi: 10.1038/s41467-021-21666-7 (PMC7930027; doi:10.1038/s41467-021-21666-7)
Supplement: Supplementary file 7 — Source Data [file 41467_2021_21666_MOESM7_ESM.zip › source data/fig3-OSER.xlsx]

## Sheet: Sheet1
	EGFP		mScarlet		pHarlet 0		pHarlet
	number of cell	ER whorl	number of cell	ER whorl	number of cell	ER whorl	number of cell	ER whorl
unnormal	56	208	17	69	13	64	12	64
normal	124		120		111		102
	0.688889		0.875912		0.895161		0.894737

## Sheet: EGFP
OSER	NE	RATIO
55.923	13.243	4.22283
53.41	13.243	4.03307
62.998	13.243	4.75708
36.046	13.243	2.72189
76.959	19.365	3.97413
95.914	19.365	4.95296
79.53	19.365	4.10689
77.314	19.365	3.99246
51.452	19.365	2.65696
58.122	19.365	3.00139
33.438	6.14	5.44593
20.11	6.14	3.27524
29.543	6.14	4.81156
36.95	6.14	6.01792
30.974	6.14	5.04463
71.233	17.92	3.97506
73.209	17.92	4.08532
89.893	11.392	7.89089
46.477	12.061	3.85349
18.784	9.234	2.03422
43.555	9.234	4.71681
32.269	9.234	3.49459
21.565	9.234	2.33539
77.689	17.295	4.49199
41.408	17.295	2.39422
54.698	16.271	3.36169
70.872	14.454	4.90328
64.548	14.454	4.46575
93.254	14.454	6.45178
99.784	14.454	6.90356
99.018	16.071	6.16128
69.678	16.071	4.33564
32.089	16.071	1.9967
50.012	16.071	3.11194
58.439	21.248	2.75033
38.564	7.343	5.2518
27.679	7.343	3.76944
53.691	16.399	3.27404
68.763	16.399	4.19312
97.169	43.593	2.229
98.291	43.593	2.25474
50.42	20.721	2.43328
79.019	20.721	3.81347
35.984	20.721	1.7366
44.107	20.721	2.12861
94.141	43.572	2.16058
93.989	43.572	2.1571
81.814	43.572	1.87767
91.286	29.676	3.07609
82.589	29.676	2.78302
63.96	29.676	2.15528
98.184	16.529	5.94011
99.654	16.529	6.02904
62.287	16.529	3.76835
72.229	16.529	4.36983
75.565	22.164	3.40936
79.079	22.164	3.5679
85.069	20.034	4.24623
63.738	20.034	3.18149
82.905	20.034	4.13822
77.707	14.496	5.36058
94.833	14.496	6.54201
91.011	14.496	6.27835
83.175	14.496	5.73779
78.095	28.505	2.73969
35.419	18.931	1.87095
63.194	18.931	3.33812
85.007	18.931	4.49036
96.919	30.338	3.19464
98.716	30.338	3.25387
37.127	6.416	5.78663
63.682	6.416	9.9255
90.991	30.51	2.98233
34.754	10.51	3.30676
51.713	10.51	4.92036
66.648	27.18	2.4521
51.684	11.878	4.35124
80.233	11.878	6.75476
24.001	11.878	2.02063
59.401	11.878	5.00093
48.908	11.878	4.11753
22.957	11.878	1.93273
74.553	11.878	6.27656
59.396	17.328	3.42775
40.588	17.328	2.34234
43.779	14.49	3.02133
32.296	14.49	2.22885
29.701	14.49	2.04976
41.279	14.49	2.84879
28.781	14.49	1.98627
48.483	24.909	1.9464
71.339	16.575	4.30401
59.544	16.575	3.5924
69.975	16.575	4.22172
63.712	16.575	3.84386
94.303	16.575	5.68947
68.314	16.575	4.12151
84.78	16.575	5.11493
88.953	16.575	5.3667
84.974	16.575	5.12664
88.932	25.11	3.5417
93.665	25.11	3.73019
76.941	25.11	3.06416
85.264	25.11	3.39562
86.823	25.11	3.45771
93.398	25.11	3.71955
92.16	25.11	3.67025
81.534	25.11	3.24707
95.888	18.869	5.08177
71.725	18.869	3.80121
96.895	18.869	5.13514
80.004	18.869	4.23997
85.024	18.869	4.50602
87.173	18.869	4.61991
87.923	18.869	4.65965
90.943	18.869	4.8197
93.384	15.265	6.11752
95.784	15.265	6.27475
80.134	15.265	5.24953
81.282	15.265	5.32473
93.898	15.265	6.1512
84.188	15.265	5.5151
76.18	15.265	4.9905
86.138	15.265	5.64284
33.608	17.637	1.90554
60.107	17.637	3.40801
30.067	17.637	1.70477
36.339	17.637	2.06038
43.429	17.637	2.46238
45.866	17.637	2.60056
68.31	17.637	3.87311
65.794	17.637	3.73045
73.795	17.637	4.1841
53.125	15.44	3.44074
70.749	15.44	4.58219
64.674	15.44	4.18873
48.151	15.44	3.11859
69.45	15.44	4.49806
86.036	15.44	5.57228
85.961	15.44	5.56742
89.866	15.44	5.82034
72.004	22.497	3.2006
56.934	22.497	2.53074
73.088	22.497	3.24879
66.544	22.497	2.95791
86.496	22.497	3.84478
76.582	22.497	3.4041
89.628	22.497	3.984
79.033	22.497	3.51305
68.618	22.497	3.0501
81.676	22.497	3.63053
85.917	22.497	3.81904
78.342	22.497	3.48233
71.521	22.497	3.17913
80.531	22.497	3.57963
82.743	22.497	3.67796
79.266	22.497	3.5234
75.42	22.497	3.35245
79.222	22.497	3.52145
76.862	22.497	3.41654
72.619	22.497	3.22794
65.152	22.497	2.89603
69.788	22.497	3.1021
70.174	22.497	3.11926
66.711	22.497	2.96533
81.93	22.497	3.64182
82.731	21.224	3.89799
75.638	21.224	3.5638
74.746	21.224	3.52177
68.799	21.224	3.24157
77.099	21.224	3.63263
76.012	21.224	3.58142
67.951	21.224	3.20161
72.125	21.224	3.39828
67.658	21.224	3.18781
74.358	21.224	3.50349
50.807	21.224	2.39385
81.107	21.224	3.82148
62.348	21.224	2.93762
91.775	21.224	4.32411
77.123	21.224	3.63376
79.988	16.634	4.80871
41.427	16.634	2.4905
39.363	16.634	2.36642
63.339	16.634	3.8078
98.809	33.142	2.98138
98.365	33.142	2.96799
87.438	33.142	2.63828
79.614	24.758	3.21569
81.347	24.758	3.28569
89.73	24.758	3.62428
93.744	18.788	4.98957
92.561	18.788	4.9266
94.628	18.788	5.03662
86.541	6.892	12.5567
82.96	6.892	12.0371
37.735	6.322	5.96884
27.875	6.322	4.40921
36.628	6.322	5.79374
13.567	6.322	2.146
20.625	6.322	3.26242
27.225	6.322	4.30639
41.258	6.322	6.5261
43.99	6.322	6.95824
51.635	6.322	8.16751
36.821	6.322	5.82426
25.893	6.322	4.0957
		4.01988
		1.56689

## Sheet: MS
OSER	NE	RATIO
75.982	18.293	4.15361
85.185	18.293	4.6567
72.708	18.293	3.97464
49.153	18.293	2.68698
74.121	34.199	2.16734
71.676	34.199	2.09585
81.236	34.199	2.37539
108.758	34.199	3.18015
105.866	34.199	3.09559
109.489	34.199	3.20153
119.795	34.199	3.50288
42.947	11.241	3.82057
23.122	11.241	2.05693
23.948	11.241	2.13042
41.266	11.241	3.67103
46.858	11.241	4.16849
42.594	11.241	3.78916
22.023	11.241	1.95917
62.231	39.383	1.58015
74.309	39.383	1.88683
62.686	39.383	1.5917
60.413	39.383	1.53399
75.298	39.383	1.91194
50.642	19.877	2.54777
32.34	19.877	1.62701
27.179	19.877	1.36736
31.24	19.877	1.57167
30.192	19.877	1.51894
32.511	19.877	1.63561
32.25	19.877	1.62248
21.292	8.448	2.52036
13.425	8.448	1.58913
14.308	8.448	1.69366
20.622	8.448	2.44105
29.314	8.448	3.46993
23.578	8.448	2.79096
25.703	8.448	3.0425
27.734	8.448	3.28291
21.572	8.448	2.5535
21.542	12.921	1.66721
21	12.921	1.62526
30.129	12.921	2.33179
25.526	12.921	1.97554
24.389	12.921	1.88755
23.213	12.921	1.79653
69.857	19.19	3.64028
27.742	19.19	1.44565
39.26	19.19	2.04586
49.905	19.19	2.60057
62.23	19.19	3.24283
36.642	19.19	1.90943
45.215	19.19	2.35618
37.822	19.19	1.97092
33.007	19.19	1.72001
30.825	19.19	1.60631
35.891	19.19	1.8703
41.29	19.19	2.15164
27.832	19.19	1.45034
44.293	19.19	2.30813
57.084	19.19	2.97467
22.965	10.579	2.17081
28.593	10.579	2.70281
12.322	10.579	1.16476
15.338	10.579	1.44985
13.94	10.579	1.3177
16.338	10.579	1.54438
26.142	11.918	2.19349
18.683	11.918	1.56763
13.459	11.918	1.1293
		2.32295
		0.830631

## Sheet: 0
OSER	NE	RATIO
50.829	21.034	2.41652
27.456	21.034	1.30532
29.689	21.034	1.41148
41.244	21.034	1.96083
38.88	21.034	1.84844
28.238	21.034	1.34249
25.72	21.034	1.22278
43.303	21.034	2.05871
120.396	38.974	3.08914
68.903	38.974	1.76792
95.395	38.974	2.44766
40.94	38.974	1.05044
118.1	38.974	3.03023
53.004	38.974	1.35998
54.335	38.974	1.39413
62.489	38.974	1.60335
45.732	38.974	1.1734
92.17	30.559	3.01613
68.347	30.559	2.23656
44.308	30.559	1.44992
113.026	30.559	3.69862
92.786	30.559	3.03629
48.509	30.559	1.58739
34.514	20.479	1.68534
26.043	20.479	1.27169
32.882	20.479	1.60564
27.834	20.479	1.35915
49.81	20.479	2.43225
30.008	20.479	1.46531
53.979	32.014	1.68611
43.765	32.014	1.36706
49.988	32.014	1.56144
48.36	32.014	1.51059
24.811	32.014	0.775005
40.808	32.014	1.27469
80.488	31.91	2.52234
62.097	31.91	1.946
61.132	31.91	1.91576
63.55	31.91	1.99154
53.693	12.288	4.36955
48.797	12.288	3.97111
67.849	27.576	2.46044
103.91	27.576	3.76813
58.692	27.576	2.12837
51.148	27.576	1.8548
72.569	27.576	2.6316
112.699	27.576	4.08685
53.066	27.576	1.92435
89.932	27.576	3.26124
46.34	29.563	1.5675
37.198	29.563	1.25826
68.666	29.563	2.3227
49.268	29.563	1.66654
66.458	38.474	1.72735
61.276	38.474	1.59266
99.435	83.539	1.19028
98.076	83.539	1.17401
77.482	83.539	0.927495
100.374	83.539	1.20152
114.397	40.285	2.83969
118.624	40.285	2.94462
54.039	40.285	1.34142
53.043	33.629	1.5773
61.655	33.629	1.83339
		1.9967
		0.822491

## Sheet: QTC
OSER	NE	RATIO
69.103	81.084	0.85224
104.132	81.084	1.28425
81.144	81.084	1.00074
46.983	81.084	0.579436
46.1	32.019	1.43977
51.187	32.019	1.59864
26.011	32.019	0.812361
27.204	40.374	0.6738
50.668	40.374	1.25497
44.476	40.374	1.1016
40.384	40.374	1.00025
22.497	35.791	0.628566
26.232	35.791	0.732922
44.633	30.541	1.46141
83.458	30.541	2.73265
80.619	30.541	2.6397
63.226	30.541	2.0702
114.81	30.541	3.75921
50.86	30.541	1.6653
54.614	30.541	1.78822
57.455	30.541	1.88124
58.586	30.896	1.89623
23.388	30.896	0.756991
25.802	30.896	0.835124
48.383	29.131	1.66088
26.644	29.131	0.914627
32.059	29.131	1.10051
130.091	72.115	1.80394
92.906	72.115	1.2883
126.937	72.115	1.7602
96.147	72.115	1.33325
133.267	72.115	1.84798
136.25	72.115	1.88934
101.156	72.115	1.4027
118.481	72.115	1.64295
134.295	72.115	1.86223
142.776	82.009	1.74098
99.294	82.009	1.21077
85.366	82.009	1.04093
99.265	82.009	1.21042
99.855	82.009	1.21761
95.913	82.009	1.16954
116.443	82.009	1.41988
103.234	82.009	1.25881
95.27	82.009	1.1617
107.03	82.009	1.3051
121.151	82.009	1.47729
138.106	82.009	1.68403
69.187	31.864	2.17132
64.436	31.864	2.02222
51.816	31.864	1.62616
25.611	31.864	0.80376
71.548	19.246	3.71755
59.042	19.246	3.06775
43.671	19.246	2.26909
65.13	19.246	3.38408
62.925	19.246	3.26951
72.457	19.246	3.76478
73.332	19.246	3.81025
68.066	19.246	3.53663
42.914	19.246	2.22976
75.859	19.246	3.94155
60.554	19.246	3.14632
29.202	19.246	1.5173
		1.76762
		0.896015
