# Supplementary material for: pHmScarlet is a pH-sensitive red fluorescent protein to monitor exocytosis docking and fusion steps
Source: Nat Commun. 2021 Mar 3;12:1413. doi: 10.1038/s41467-021-21666-7 (PMC7930027; doi:10.1038/s41467-021-21666-7)
Supplement: Supplementary file 7 — Source Data [file 41467_2021_21666_MOESM7_ESM.zip › source data/fig4/fig4BDF.xlsx]

## Sheet: pharlet
vamp2-pharlet	Ffusion	F0	ratio	^f/f0
20200630-7-1	185.767	30.121	6.16736	5.16736	11.1224
20200630-7-2	45.748	17.898	2.55604	1.55604	0.291934
20200630-7-3	62.686	25.517	2.45664	1.45664
20200630-7-4	143.355	22.225	6.45017	5.45017
20200630-7-5	86.262	13.981	6.16994	5.16994
20200630-7-6	68.987	27.308	2.52626	1.52626
20200630-7-7	123.61	12.845	9.6232	8.6232
20200630-7-8	151.176	19.085	7.92119	6.92119
20200630-7-9	157.753	24.423	6.4592	5.4592
20200630-7-10	76.777	21.826	3.51769	2.51769
20200630-7-11	123.788	21.65	5.71769	4.71769
20200630-7-12	56.963	23.811	2.3923	1.3923
20200630-7-13	97.664	21.688	4.50314	3.50314
20200630-7-14	50.979	15.532	3.28219	2.28219
20200630-7-15	86.136	21.364	4.03183	3.03183
20200630-7-16	114.8	31.139	3.6867	2.6867
20200630-7-17	127.825	24.517	5.21373	4.21373
20200630-7-18	69.406	28.52	2.43359	1.43359
20200630-7-19	219.607	25.342	8.66573	7.66573
20200630-7-20	152.125	30.256	5.02793	4.02793
20200630-7-21	149.795	21.69	6.90618	5.90618
20200630-7-22	218.063	37.417	5.82791	4.82791
20200630-7-23	157.051	25.281	6.21221	5.21221
20200630-7-24	94.881	25.212	3.76333	2.76333
20200630-7-25	96.925	21.005	4.61438	3.61438
20200630-7-26	77.228	27.809	2.77709	1.77709
20200630-7-27	70.38	18.255	3.85538	2.85538
20200630-7-28	110.088	38	2.89705	1.89705
20200630-7-29	147.135	23.852	6.16867	5.16867
20200630-7-30	135.713	38.154	3.55698	2.55698
20200630-7-31	226.415	26.427	8.56756	7.56756
20200630-7-32	138.429	31.795	4.3538	3.3538
20200630-7-33	97.308	24.136	4.03165	3.03165
20200630-7-34	122.377	23.219	5.27055	4.27055
20200630-7-35	109.497	21.624	5.06368	4.06368
20200630-7-36	51.538	22.415	2.29926	1.29926
20200630-7-37	175.762	30.09	5.84121	4.84121
20200630-7-38	83.034	21.49	3.86384	2.86384
20200630-7-39	104.211	20.426	5.10188	4.10188
20200630-7-40	208.751	25.859	8.07266	7.07266
20200630-7-41	48.133	17.404	2.76563	1.76563
20200630-7-42	117.703	19.803	5.9437	4.9437
20200630-7-43	40.608	19.722	2.05902	1.05902
20200630-7-44	42.802	15.414	2.77683	1.77683
20200630-7-45	56.801	22.137	2.56589	1.56589
20200630-7-46	85.174	17.805	4.78371	3.78371
20200630-7-47	89.43	23.817	3.75488	2.75488
20200630-7-48	69.82	19.045	3.66605	2.66605
20200630-7-49	201.654	17.057	11.8224	10.8224
20200630-7-50	55.699	22.204	2.50851	1.50851
20200630-7-51	166.195	30.02	5.53614	4.53614
20200630-7-52	87.514	18.321	4.7767	3.7767
20200630-7-53	80.342	14.694	5.46767	4.46767
20200630-7-54	101.797	20.079	5.06982	4.06982
20200630-7-55	34.787	11.015	3.15815	2.15815
20200630-7-56	86.175	17.335	4.97116	3.97116
20200630-7-57	120.045	22.346	5.3721	4.3721
20200630-7-58	64.368	26.563	2.42322	1.42322
20200630-7-59	139.641	24.284	5.75033	4.75033
20200630-7-60	93.269	22.904	4.07217	3.07217
20200619-6-1	338.962	171.227	1.97961	0.979606
20200619-6-2	377.368	229.931	1.64122	0.641223
20200619-6-3	288.204	109.962	2.62094	1.62094
20200619-6-4	346.833	171	2.02826	1.02826
20200619-6-5	289.623	128.9	2.24688	1.24688
20200619-6-6	426.677	186.067	2.29314	1.29314
20200619-6-7	204.769	114	1.79622	0.796219
20200619-6-8	335.721	128.023	2.62235	1.62235
20200619-6-9	454.287	139.672	3.25253	2.25253
20200619-6-10	261.422	142.537	1.83406	0.834064
20200619-6-11	424.634	328.681	1.29193	0.291934
20200619-6-12	223.338	131	1.70487	0.70487
20200619-6-13	366.799	157.721	2.32562	1.32562
20200619-6-14	611.34	101.806	6.00495	5.00495
20200619-6-15	232.768	114	2.04182	1.04182
20200619-6-16	347.048	160.649	2.16029	1.16029
20200619-6-17	175.264	79.765	2.19725	1.19725
20200619-6-18	217.373	116	1.87391	0.873905
20200619-6-19	446.638	129.009	3.46207	2.46207
20200619-6-20	259.183	170	1.52461	0.524606
20200619-6-21	417.916	131	3.1902	2.1902
20200619-6-22	630.143	104.227	6.04587	5.04587
20200619-6-23	469.299	210	2.23476	1.23476
20200619-6-24	306.029	77.471	3.95024	2.95024
20200619-6-25	383.35	133.99	2.86103	1.86103
20200619-6-26	302.275	77.366	3.90708	2.90708
20200619-6-27	358.301	78.299	4.57606	3.57606
20200619-6-28	619.666	109.536	5.65719	4.65719
20200619-6-29	466.717	184.221	2.53346	1.53346
20200619-6-30	472.98	117.977	4.00909	3.00909
20200619-6-31	428.003	125	3.42402	2.42402
20200619-6-32	360.26	76.977	4.6801	3.6801
20200619-6-33	232.994	74.311	3.13539	2.13539
20200619-6-34	464.674	181.356	2.56222	1.56222
20200619-6-35	297.871	92.504	3.22009	2.22009
20200619-6-36	378.873	75.564	5.01394	4.01394
20200619-6-37	611.35	159.181	3.8406	2.8406
20200619-6-38	256.363	120	2.13636	1.13636
20200619-6-39	341.484	107.476	3.1773	2.1773
20200619-6-40	202	70	2.88571	1.88571
20200619-6-41	177	77	2.2987	1.2987
20200619-6-42	262.952	59.22	4.44026	3.44026
20200619-6-43	216.195	110	1.96541	0.965409
20200619-6-44	287.584	100	2.87584	1.87584
20200619-6-45	243.062	75.409	3.22325	2.22325
20200619-6-46	233.573	66.78	3.49765	2.49765
20200619-6-47	364.097	120.817	3.01362	2.01362
20200619-6-48	154	49	3.14286	2.14286
20200619-6-49	120	69	1.73913	0.73913
20200619-6-50	324	178	1.82022	0.820225
20200619-6-51	292.377	109.622	2.66714	1.66714
20200619-6-52	98.617	40	2.46543	1.46542
20200619-6-53	127	49	2.59184	1.59184
20200619-6-54	158	68	2.32353	1.32353
20200619-6-55	155	79	1.96203	0.962025
20200619-6-56	244.388	120	2.03657	1.03657
20200619-6-57	154	57	2.70175	1.70175
20200619-6-58	112	56	2	1
20200619-6-59	125	61	2.04918	1.04918
20200619-6-60	209.074	80	2.61342	1.61343
20200619-6-61	113.321	40	2.83303	1.83302
20200619-6-62	92.85	40	2.32125	1.32125
20200619-6-63	203.92	104	1.96077	0.960769
20200706-6-1	513.699	82.5	6.22665	5.22665
20200706-6-2	475.252	61.49	7.72893	6.72893
20200706-6-3	174.648	58.298	3	1.99578
20200706-6-4	197.784	50.838	6.78	2.89048
20200706-6-5	358.838	87.946	3.89048	3.08021
20200706-6-6	111.811	51.865	4.08	1.15581
20200706-6-7	118.838	40.541	3.03	1.9313
20200706-6-8	300.109	52.621	2.15581	4.70322
20200706-6-9	137.351	47.838	2.9313	1.87117
20200706-6-10	216.433	46.487	5.70322	3.65577
20200706-6-11	135.568	36.081	2.87117	2.75732
20200706-6-12	187.351	65.649	4.65577	1.85383
20200706-6-13	207.821	44.328	3.75732	3.68826
20200706-6-14	117.108	33.486	2.85383	2.49722
20200706-6-15	297.946	42.918	4.68826	5.94222
20200706-6-16	198.648	51.027	3.49722	2.893
20200706-6-17	255.568	45.189	6.94222	4.65554
20200706-6-18	163.46	48.081	3.893	2.39968
20200706-6-19	252.541	73.54	5.65554	2.43406
20200706-6-20	297.865	48.136	3.39968	5.18799
20200706-6-21	311.622	39.405	3.43406	6.90818
20200706-6-22	212.244	26.027	6.18799	7.15476
20200706-6-23	184.405	35.811	7.90818	4.1494
20200706-6-24	148.567	41.513	8.15476	2.57881
20200706-6-25	281.595	53.486	5.1494	4.26484
20200706-6-26	347.378	53.243	3.57881	5.52439
20200706-6-27	293.027	51.649	5.26	4.67343
20200706-6-28	327.541	37.243	3.92	7.7947
20200706-6-29	199.216	33.595	6.52439	4.92993
20200706-6-30	143.243	50.324	5.67343	1.84642
20200706-6-31	300.676	74.756	8.7947	3.0221
20200706-6-32	219.072	22.618	5.92993	8.68574
20200706-6-33	314.486	71.595	2.84642	3.39257
20200706-6-34	195.054	28.432	4.0221	5.86037
20200706-6-35	207.594	31.784	9.68574	5.5314
20200706-6-36	238.811	62.486	4.39257	2.82183
20200706-6-37	305.541	52.865	6.86037	4.77965
20200706-6-38	148.946	53.216	6.5314	1.7989
20200706-6-39	377.757	31.162	3.82183	11.1224
20200706-6-40	113.946	32.865	5.77965	2.46709
20200706-6-41	266.946	56.919	2.7989	3.68993
20200706-6-42	164.702	38.027	12.1224	3.33119

## Sheet: sep
VAMP2-SEP	Ffusion	F0	ratio	^f/f0
V-SEP-20200706-9-1	225.512	83.806	2.69088	1.69088	7.25951
V-SEP-20200706-9-2	291.581	69.557	4.19197	3.19197	0.326755
V-SEP-20200706-9-3	448.351	87.494	5.12436	4.12436
V-SEP-20200706-9-4	185.378	55.891	3.31678	2.31678
V-SEP-20200706-9-5	260.88	97.343	2.68001	1.68001
V-SEP-20200706-9-6	303.326	137.728	2.20236	1.20236
V-SEP-20200706-9-7	156.389	72.537	2.15599	1.15599
V-SEP-20200706-9-8	299.279	78.799	3.79801	2.79801
V-SEP-20200706-9-9	287.613	81.439	3.53164	2.53164
V-SEP-20200706-9-10	152.257	62.849	2.42258	1.42258
V-SEP-20200706-9-11	141.981	53.623	2.64776	1.64776
V-SEP-20200706-9-12	192.64	76.045	2.53324	1.53324
V-SEP-20200706-9-13	204.865	58.287	3.51476	2.51476
V-SEP-20200706-9-14	478.427	71.226	6.71703	5.71703
V-SEP-20200706-9-15	180.794	67.898	2.66273	1.66273
V-SEP-20200706-9-16	508.034	61.509	8.25951	7.25951
V-SEP-20200706-9-17	233.642	60.176	3.88264	2.88264
V-SEP-20200706-9-18	204.865	62.817	3.2613	2.2613
V-SEP-20200706-9-19	422.309	69.748	6.05478	5.05478
V-SEP-20200706-9-20	309.027	69.608	4.43953	3.43953
V-SEP-20200706-9-21	390.554	75.121	5.199	4.199
V-SEP-20200706-9-22	258.915	90.458	2.86227	1.86227
V-SEP-20200706-9-23	178.195	76.712	2.32291	1.32291
V-SEP-20200706-9-24	202.326	97.966	2.06527	1.06527
V-SEP-20200706-9-25	279.834	70.511	3.96866	2.96866
V-SEP-20200706-9-26	188.111	72.868	2.58153	1.58153
V-SEP-20200706-9-27	254.404	75.963	3.34905	2.34905
V-SEP-20200706-9-28	188.474	57.462	3.27998	2.27998
V-SEP-20200706-9-29	487.995	93.807	5.20212	4.20212
V-SEP-20200706-9-30	174.113	66.308	2.62582	1.62582
V-SEP-20200706-9-31	181.029	99.037	1.82789	0.827893
V-SEP-20200706-10-1	131.582	56.808	2.31626	1.31626
V-SEP-20200706-10-2	213.33	70.773	3.01429	2.01429
V-SEP-20200706-10-3	216.339	65.716	3.29203	2.29203
V-SEP-20200706-10-4	330.842	58.329	5.672	4.672
V-SEP-20200706-10-5	101.865	56.613	1.79932	0.799322
V-SEP-20200706-10-6	109.512	60.357	1.8144	0.814404
V-SEP-20200706-10-7	159.047	57.454	2.76825	1.76825
V-SEP-20200706-10-8	175.922	55.103	3.1926	2.1926
V-SEP-20200706-10-9	311.339	74.61	4.17289	3.17289
V-SEP-20200706-10-10	191.061	46.358	4.12142	3.12142
V-SEP-20200706-10-11	109.545	58.558	1.87071	0.870709
V-SEP-20200706-10-12	320.425	164.046	1.95326	0.953263
V-SEP-20200706-10-13	168.435	37.449	4.49772	3.49772
V-SEP-20200706-10-14	300.072	66.712	4.49802	3.49802
V-SEP-20200706-10-15	143.104	65.104	2.19808	1.19808
V-SEP-20200706-10-16	144.379	61.369	2.35264	1.35264
V-SEP-20200706-10-17	189.726	57.305	3.31081	2.31081
V-SEP-20200706-10-18	151.518	66.054	2.29385	1.29385
V-SEP-20200706-10-19	287.33	129.232	2.22337	1.22337
V-SEP-20200706-10-20	392.94	116.036	3.38636	2.38636
V-SEP-20200706-10-21	87.298	51.751	1.68689	0.686885
V-SEP-20200706-10-22	200.384	59.288	3.37984	2.37984
V-SEP-20200706-10-23	131.402	61.24	2.14569	1.14569
V-SEP-20200706-10-24	124.67	48.41	2.57529	1.57529
V-SEP-20200706-10-25	239.254	79.399	3.01331	2.01331
V-SEP-20200706-10-26	205.304	81.115	2.53102	1.53102
V-SEP-20200706-10-27	192.004	80.167	2.39505	1.39505
V-SEP-20200706-10-28	156.943	58.991	2.66046	1.66046
V-SEP-20200706-10-29	251.508	76.917	3.26986	2.26986
V-SEP-20200706-10-30	336.463	61.845	5.44042	4.44042
V-SEP-20200706-10-31	203.239	153.185	1.32676	0.326755
V-SEP-20200706-10-32	87.243	39.136	2.22923	1.22923
V-SEP-20200706-10-33	265.193	173.48	1.52867	0.528666
V-SEP-20200706-10-34	160.806	77.562	2.07326	1.07326
V-SEP-20200706-10-35	318.081	78.897	4.0316	3.0316
V-SEP-20200706-10-36	77.427	41.661	1.8585	0.858501
V-SEP-20200706-10-37	298.573	60.448	4.93934	3.93934
V-SEP-20200706-10-38	273.829	49.483	5.5338	4.5338
V-SEP-20200706-10-39	172.286	53.876	3.19782	2.19782
V-SEP-20200706-10-40	316.293	61.811	5.1171	4.1171
V-SEP-20200706-10-41	203.584	81.818	2.48825	1.48825
V-SEP-20200706-10-42	159.365	45.13	3.53124	2.53124
V-SEP-20200706-10-43	150.558	67.811	2.22026	1.22026
V-SEP-20200706-10-44	131.51	69.35	1.89632	0.896323
V-SEP-20200706-10-45	114.173	60.309	1.89313	0.893134
V-SEP-20200706-10-46	303.534	80.417	3.7745	2.7745
V-SEP-20200706-10-47	223.678	59.19	3.77898	2.77898
V-SEP-20200706-10-48	321.454	61.63	5.21587	4.21587
V-SEP-20200706-10-49	137.822	50.97	2.70398	1.70398
V-SEP-20200706-10-50	137.237	42.987	3.19252	2.19252
V-SEP-20200706-10-51	236.969	57.57	4.11619	3.11619
V-SEP-20200706-10-52	241.273	60.065	4.01687	3.01687
V-SEP-20200706-10-53	184.735	63.877	2.89204	1.89204
V-SEP-20200706-10-54	226.936	68.124	3.33122	2.33122
V-SEP-20200706-10-55	255.49	43.817	5.83084	4.83084
V-SEP-20200706-10-56	209.002	51.297	4.07435	3.07435
V-SEP-20200706-10-57	191.64	80.227	2.38872	1.38872
V-SEP-20200706-10-58	132.394	32.912	4.02267	3.02267
V-SEP-202006-4-1	198.363	142.351	1.39348	0.393478
V-SEP-202006-4-2	418.403	194.043	2.15624	1.15624
V-SEP-202006-4-3	431.684	228.116	1.89239	0.892388
V-SEP-202006-4-4	228.238	116.942	1.95172	0.95172
V-SEP-202006-4-5	375.379	207.321	1.81062	0.810617
V-SEP-202006-4-6	313.534	161.791	1.9379	0.937895
V-SEP-202006-4-7	306.872	219.147	1.4003	0.400302
V-SEP-202006-4-8	321.124	181.943	1.76497	0.76497
V-SEP-202006-4-9	634.326	249.951	2.5378	1.5378
V-SEP-202006-4-10	250.429	125.422	1.99669	0.996691
V-SEP-202006-4-11	310.609	222.159	1.39814	0.398138
V-SEP-202006-4-12	369.795	138.812	2.664	1.664
V-SEP-202006-4-13	282.432	139.359	2.02665	1.02665
V-SEP-202006-4-14	339.99	169.477	2.00611	1.00611
V-SEP-202006-4-15	328.798	207.803	1.58226	0.582258
V-SEP-202006-4-16	523.447	171.11	3.05913	2.05913
V-SEP-202006-4-17	318.688	174.809	1.82306	0.823064
V-SEP-202006-4-18	412.623	184.392	2.23775	1.23775
V-SEP-202006-4-19	267.347	140.223	1.90658	0.906585
V-SEP-202006-4-20	304.382	124.536	2.44413	1.44413
V-SEP-202006-4-21	346.488	139.745	2.47943	1.47943
V-SEP-202006-4-22	352.238	229.001	1.53815	0.53815
V-SEP-202006-4-23	281.045	109.413	2.56866	1.56866
V-SEP-202006-4-24	402.959	214.83	1.87571	0.875711
V-SEP-202006-4-25	288.426	100.345	2.87434	1.87434
V-SEP-202006-4-26	235.251	114.263	2.05886	1.05886
V-SEP-202006-4-27	238.789	132.4	1.80354	0.803542
V-SEP-202006-4-28	278.601	133.441	2.08782	1.08782
V-SEP-202006-4-29	355.098	184.075	1.92909	0.929094
V-SEP-202006-4-30	325.645	217.881	1.4946	0.4946
V-SEP-202006-4-31	340.825	190.241	1.79154	0.791543
V-SEP-202006-4-32	334.996	166.472	2.01233	1.01233
V-SEP-202006-4-33	383.371	193.85	1.97767	0.977668
V-SEP-202006-4-34	286.386	122.51	2.33765	1.33765

## Sheet: phuji
vamp2-phuji	F0	F FUSION
180823-1.8-1	1.02111	1.47164	0.441207	5.21227
180823-1.8-2	1.21379	2.43473	1.00589	0.288094
180823-1.8-3	1.04201	1.78254	0.710679
180823-1.8-4	1.02024	1.81856	0.782479
180823-1.8-5	0.972962	2.02335	1.07958
180823-1.8-6	0.954052	1.74904	0.833279
180823-1.8-7	0.96282	1.2402	0.288094
180823-1.8-8	1.01442	1.76102	0.735994
180823-1.8-9	1.0421	1.94828	0.869568
180823-1.8-10	1.34187	2.44966	0.825561
180823-1.8-11	1.42319	2.22385	0.56258
180823-1.8-12	1.03877	1.37179	0.320591
180823-1.8-13	0.950553	2.72011	1.8616
180823-1.8-14	1.08195	1.41188	0.304944
180823-1.8-15	0.92897	1.45708	0.568486
VF-6-1	0.86	1.67881	0.952103
VF-6-2	0.81	1.55872	0.924344
VF-6-3	0.99	2.09056	1.11168
VF-6-4	0.98	2.34301	1.39083
VF-6-5	0.89	1.92982	1.16833
VF-6-6	1.11	1.87737	0.691324
VF-6-7	1.04	1.62727	0.564681
VF-6-8	1	2.88952	1.88952
VF-6-9	1	4.41468	3.41468
VF-6-10	1.1	2.69672	1.45157
VF-6-11	0.94	1.94632	1.07055
VF-6-12	1.12	2.13748	0.908462
VF-6-13	1.13	2.65253	1.34738
VF-6-14	0.89	1.45661	0.636643
VF-6-15	1.08	3	1.77778
VF-6-16	1	3.48548	2.48548
VF-6-17	1.09	3.00951	1.76102
VF-6-18	1.1	3.09291	1.81174
VF-6-19	1.1	1.63386	0.48533
VF-6-20	1.04	1.70678	0.641138
VF-6-21	1.09	3.05206	1.80005
VF-6-22	1.16	2.74827	1.3692
VF-6-23	1.02	2.47331	1.42482
VF-6-24	0.99	1.90491	0.924152
VF-6-25	1	2.39457	1.39457
VF-6-26	1	2.39265	1.39265
VF-6-27	0.98	2.29732	1.34421
VF-6-28	1	1.80371	0.803706
VF-6-29	1	2.60274	1.60274
VF-6-30	1	2.07743	1.07743
VF-6-31	1.07	5.09098	3.75792
VF-6-32	1	2.16512	1.16512
VF-6-33	0.81	1.96824	1.42993
VF-6-34	0.91	1.90824	1.09697
VF-6-35	0.97	2.07504	1.13922
VF-6-36	1	2.25603	1.25603
VF-6-37	1	2.05357	1.05357
VF-6-38	1.08	2.12169	0.964523
VF-6-39	1	2.87659	1.87659
VF-6-40	1	2.20071	1.20071
VF-6-41	1	2.69238	1.69238
VF-6-42	1	1.54515	0.54515
VF-6-43	1	2.27596	1.27596
VF-6-44	1	1.4683	0.468296
VF-6-45	1	2.05907	1.05907
VF-6-46	1	1.46341	0.463413
VF-6-47	1	2.20208	1.20208
VF-6-48	1	1.77741	0.777412
VF-6-49	1.15	2.07589	0.805118
VF-6-50	1	2.35059	1.35059
VF-6-51	1	2.98282	1.98282
VF-6-52	1	2.51341	1.51341
VF-6-53	1	1.72067	0.720673
VF-6-54	1	2.06	1.06
VF-6-55	1	2.40394	1.40394
VF-6-56	1	2.84114	1.84114
VF-6-57	1	2.51568	1.51568
VF-6-58	1	1.4725	0.472504
VF-6-59	1	2.55017	1.55017
VF-6-60	1	3.3181	2.3181
VF-6-61	1	2.20624	1.20624
VF-6-62	1	2.22064	1.22064
VF-6-63	1	2.69476	1.69476
VF-6-64	1	2.1978	1.1978
VF-6-65	1	1.92	0.92
VF-6-66	1	2.13251	1.13251
VF-10-1	1	2.14339	1.14339
VF-10-2	1.2	2.61085	1.17571
VF-10-3	1	2.07676	1.07676
VF-10-4	1	1.91101	0.911008
VF-10-5	1	2.84317	1.84317
VF-10-6	1	3.49935	2.49935
VF-10-7	1	2.62953	1.62953
VF-10-8	1	2.92366	1.92366
VF-10-9	1	2.70302	1.70302
VF-10-10	1	3.3079	2.3079
VF-10-11	1	1.68849	0.688485
VF-10-12	1	2.02271	1.02271
VF-10-13	1	2.64237	1.64237
VF-10-14	1.05	2.60498	1.48094
VF-10-15	1	3.19593	2.19593
VF-10-16	1	1.91342	0.913419
VF-10-17	1	2.19131	1.19131
VF-10-18	1.15	2.44	1.12174
VF-10-19	0.7	3.7274	4.32486
VF-10-20	1	6.21227	5.21227
VF-10-21	1	2.10776	1.10776
VF-10-22	1	2.11423	1.11423
VF-10-23	0.65	2.90051	3.46233
VF-10-24	1	3.11045	2.11045
VF-10-25	1	3.09164	2.09164
VF-10-26	1	1.58354	0.583542
VF-10-27	1	3.52619	2.52619
VF-10-28	1	4.04257	3.04257
VF-10-29	1	2.18474	1.18474
VF-10-30	1	3.71761	2.71761
