# Supplementary material for: pHmScarlet is a pH-sensitive red fluorescent protein to monitor exocytosis docking and fusion steps
Source: Nat Commun. 2021 Mar 3;12:1413. doi: 10.1038/s41467-021-21666-7 (PMC7930027; doi:10.1038/s41467-021-21666-7)
Supplement: Supplementary file 7 — Source Data [file 41467_2021_21666_MOESM7_ESM.zip › source data/fig4/fig4gtime-area-new.xlsx]

## Sheet: Sheet1
	V-C-20200619-6(SCOMs）	qtc4（EMCCD)	20191215-vevq-10		VPVQ_11	20191113qtcr&sep-1	V-SEP-20200706-1-10(SCOMs）	V-SEP-20200706-1-9(SCOMs）	20201028-C6	20201028-C1	sep20201109-C4	sep-180816-1.1	SEP-180816-1.3	sep-2019111-1	p1-8-phuji	phuji-vf6-1	pHuji-vf10	pHuji-2019111-1.5	phuji-2019111-1
Fmax	304.714						206.163	266.81
F0	116.268						71.8162	75.9546
ratio	2.80877	3.03					3.04205	3.59266
N	63	128	30	62	32	21	105	31	172	109	190	37	18	26	15	66	30	23	28
FRAMES	50MS*1999	50ms*4990					50MS*5000=250S	30MS*5000=150S
Cell area(um2)	322.879	235.52	222.25	329.33	200.44	143.68	174.59	174.59	513.921	442.29	455.835	233.16	123.8	160.33	373.49	500.32	534.72	313.69	160.33
TIME	99.95	249.5	99.95	112.75	99.95	49.05	250	150	142.2	142.2	270.054	49.95	50	128.2	50	99.95	99.95	249.95	128.2
TIME/N	1.5873	2.5873					2.38095	4.83871
平均分泌	11.713	13.0696	8.10304	10.0183	9.58372	17.8787	14.4338	7.10235	14.1216	10.3985	9.26076	19.0618	17.4475	7.58965	4.81941	7.91889	3.36793	1.76005	8.17347
