# Supplementary material for: pHmScarlet is a pH-sensitive red fluorescent protein to monitor exocytosis docking and fusion steps
Source: Nat Commun. 2021 Mar 3;12:1413. doi: 10.1038/s41467-021-21666-7 (PMC7930027; doi:10.1038/s41467-021-21666-7)
Supplement: Supplementary file 7 — Source Data [file 41467_2021_21666_MOESM7_ESM.zip › source data/suppl-fig/-rings.xlsx]

## Sheet: Sheet1
		No. of fusion events	No. of ring structures			%
1208-2	c2	33	5
	c3	37	5
	c4	42	2
	c5	24	4
1210	D2C3	16	4
	D1C1	36	5
	D1C2	24	2
	D1C4	22	1
1209	D1C1	46	5
	D1C2	31	4
1212	D2C7	20	3
total	11	331	40			0.120846
