# Supplementary material for: pHmScarlet is a pH-sensitive red fluorescent protein to monitor exocytosis docking and fusion steps
Source: Nat Commun. 2021 Mar 3;12:1413. doi: 10.1038/s41467-021-21666-7 (PMC7930027; doi:10.1038/s41467-021-21666-7)
Supplement: Supplementary file 7 — Source Data [file 41467_2021_21666_MOESM7_ESM.zip › source data/suppl-fig/phuji-ins1-peak.xlsx]

## Sheet: Sheet1
VAMP2-pHuji	No. of total fusions	No. the first peaks	% the first peak	avg
cell p1-8	13	7	0.538462
vf_6-1	37	12	0.324324
vf10	19	6	0.315789
				0.392858
