# Supplementary material for: pHmScarlet is a pH-sensitive red fluorescent protein to monitor exocytosis docking and fusion steps
Source: Nat Commun. 2021 Mar 3;12:1413. doi: 10.1038/s41467-021-21666-7 (PMC7930027; doi:10.1038/s41467-021-21666-7)
Supplement: Supplementary file 7 — Source Data [file 41467_2021_21666_MOESM7_ESM.zip › source data/suppl-fig/suppl-4-kinetics.xlsx]

## Sheet: Sheet1
Time	SEP-avg	Er	pHmScarlet-avg	Er
s
	108EVENTS	6CELLS	130 EVENYS	6CELLS
-9.85	1.04862	0.14975	1.03531	0.25404
-9.8	1.03117	0.14047	1.06057	0.20391
-9.75	1.02684	0.13721	1.07192	0.21422
-9.7	1.02676	0.14642	1.0919	0.19929
-9.65	1.05285	0.14203	1.09092	0.2123
-9.6	1.06512	0.17472	1.10211	0.22443
-9.55	1.03505	0.15122	1.09165	0.20325
-9.5	1.03969	0.14933	1.07897	0.20765
-9.45	1.04606	0.13588	1.07909	0.19462
-9.4	1.03604	0.14578	1.0873	0.20929
-9.35	1.03037	0.13472	1.0775	0.21642
-9.3	1.04646	0.14158	1.0973	0.23826
-9.25	1.05457	0.13027	1.11179	0.21871
-9.2	1.05414	0.13276	1.09622	0.22985
-9.15	1.05522	0.14624	1.10021	0.24112
-9.1	1.0339	0.12863	1.09448	0.21914
-9.05	1.01998	0.12436	1.096	0.22231
-9	1.00821	0.12974	1.11704	0.22606
-8.95	1.00644	0.14296	1.10998	0.22426
-8.9	1.01412	0.13511	1.09944	0.22184
-8.85	1.0207	0.14549	1.09098	0.22808
-8.8	1.00816	0.13162	1.12071	0.22136
-8.75	1.00741	0.14124	1.094	0.23692
-8.7	1.01132	0.15758	1.08836	0.24174
-8.65	1.00637	0.14157	1.10083	0.22714
-8.6	1.03929	0.17477	1.09268	0.23824
-8.55	1.02161	0.16661	1.09952	0.249
-8.5	1.01452	0.13743	1.10286	0.26864
-8.45	1.00202	0.14737	1.10579	0.25248
-8.4	0.99836	0.12469	1.10345	0.23
-8.35	1.01258	0.15557	1.09667	0.2137
-8.3	1.01895	0.1732	1.09217	0.23028
-8.25	1.00642	0.16406	1.10983	0.24186
-8.2	1.01866	0.1437	1.10954	0.24222
-8.15	1.00359	0.13344	1.11543	0.23258
-8.1	0.99842	0.13785	1.11118	0.24534
-8.05	0.99033	0.13969	1.12393	0.23919
-8	0.99507	0.15128	1.11969	0.23816
-7.95	1.00271	0.15934	1.11695	0.23374
-7.9	0.98208	0.1555	1.10951	0.22647
-7.85	1.00786	0.18226	1.11278	0.23793
-7.8	1.00512	0.13897	1.1083	0.22423
-7.75	0.98977	0.14071	1.11949	0.24784
-7.7	1.00529	0.15405	1.12794	0.24642
-7.65	1.00313	0.14249	1.13485	0.26681
-7.6	0.98318	0.11633	1.13639	0.25904
-7.55	1.01028	0.15953	1.13507	0.25588
-7.5	0.99488	0.17118	1.14187	0.27363
-7.45	1.00107	0.16162	1.13732	0.25778
-7.4	0.9806	0.13683	1.13533	0.26932
-7.35	1.00252	0.16106	1.14272	0.25742
-7.3	0.97437	0.1744	1.12955	0.26735
-7.25	1.01506	0.14313	1.13485	0.26224
-7.2	0.99866	0.15117	1.15132	0.2714
-7.15	0.99665	0.1399	1.13904	0.25743
-7.1	0.99765	0.14323	1.14474	0.27619
-7.05	1.00299	0.16024	1.13718	0.23935
-7	1.0122	0.18248	1.13562	0.24028
-6.95	0.98975	0.14997	1.12797	0.24563
-6.9	0.98185	0.12337	1.14304	0.25561
-6.85	0.98347	0.13526	1.1335	0.24986
-6.8	0.97255	0.1301	1.10418	0.25545
-6.75	0.98507	0.13639	1.1009	0.25992
-6.7	0.99574	0.16019	1.11728	0.27663
-6.65	0.97937	0.15096	1.11035	0.24893
-6.6	1.0038	0.13366	1.09877	0.24786
-6.55	0.99871	0.10933	1.10796	0.22958
-6.5	0.99992	0.13238	1.09827	0.22245
-6.45	0.97279	0.12929	1.10127	0.24749
-6.4	0.98938	0.11703	1.11436	0.25314
-6.35	1.01457	0.13183	1.12527	0.25681
-6.3	0.97184	0.11782	1.11767	0.25016
-6.25	0.99092	0.1345	1.12297	0.24282
-6.2	0.9796	0.13087	1.12252	0.25644
-6.15	0.98509	0.13846	1.12476	0.23081
-6.1	0.99557	0.15065	1.1284	0.23298
-6.05	0.97861	0.14747	1.11473	0.25299
-6	0.9814	0.13117	1.12339	0.26538
-5.95	0.98098	0.14126	1.12023	0.24943
-5.9	1.00039	0.13609	1.1217	0.23512
-5.85	0.97989	0.13537	1.09988	0.22235
-5.8	0.98327	0.14141	1.11046	0.22873
-5.75	1.02702	0.12695	1.11902	0.22258
-5.7	1.00497	0.12775	1.12434	0.24841
-5.65	1.00644	0.14942	1.1273	0.28221
-5.6	0.98541	0.155	1.12826	0.24983
-5.55	0.98728	0.1444	1.13096	0.25344
-5.5	1.02024	0.1682	1.13818	0.22395
-5.45	1.00134	0.13311	1.12846	0.23015
-5.4	0.99215	0.1488	1.12932	0.21558
-5.35	1.02807	0.14219	1.1128	0.2177
-5.3	1.00174	0.115	1.1036	0.2271
-5.25	1.00195	0.1128	1.11324	0.22759
-5.2	1.0042	0.14609	1.10197	0.24397
-5.15	0.99448	0.16206	1.11005	0.26435
-5.1	0.98429	0.13833	1.13688	0.25984
-5.05	0.98887	0.11795	1.11791	0.25976
-5	0.99959	0.11394	1.14261	0.25485
-4.95	0.96885	0.10401	1.14625	0.27769
-4.9	0.99497	0.11798	1.12649	0.25395
-4.85	0.98508	0.10886	1.1474	0.27324
-4.8	0.9809	0.11097	1.16483	0.26497
-4.75	0.95876	0.12284	1.1641	0.26555
-4.7	0.97363	0.13782	1.16909	0.26606
-4.65	0.97911	0.13254	1.16084	0.26225
-4.6	1.00151	0.12538	1.1682	0.28085
-4.55	0.99901	0.11843	1.18231	0.29416
-4.5	0.9813	0.12162	1.17753	0.26052
-4.45	0.99648	0.12177	1.17054	0.28053
-4.4	0.98289	0.11557	1.16907	0.2738
-4.35	1.00987	0.12174	1.17652	0.26993
-4.3	0.98812	0.12585	1.17036	0.28909
-4.25	1.00362	0.15494	1.19282	0.28358
-4.2	0.9726	0.16118	1.17561	0.27445
-4.15	0.99375	0.20962	1.18393	0.27628
-4.1	0.99982	0.19265	1.18913	0.3034
-4.05	1.00813	0.20929	1.18184	0.27271
-4	0.97517	0.18071	1.17732	0.27564
-3.95	0.96844	0.23182	1.19621	0.27687
-3.9	0.99103	0.20975	1.17953	0.25339
-3.85	1.00426	0.23902	1.17609	0.26675
-3.8	1.01164	0.22901	1.19082	0.29886
-3.75	1.00205	0.1922	1.19695	0.29677
-3.7	1.00699	0.19171	1.20078	0.29857
-3.65	0.99895	0.18582	1.20823	0.29679
-3.6	0.97776	0.18816	1.20473	0.30969
-3.55	0.9848	0.1873	1.21852	0.30127
-3.5	0.99414	0.19272	1.20618	0.29053
-3.45	0.97701	0.16318	1.2132	0.28436
-3.4	0.9943	0.15679	1.21433	0.27301
-3.35	1.01268	0.16893	1.20392	0.26922
-3.3	1.02054	0.19531	1.22645	0.28842
-3.25	1.00343	0.16529	1.2406	0.2887
-3.2	0.99261	0.18714	1.24717	0.33512
-3.15	0.99571	0.20491	1.25163	0.32063
-3.1	1.00304	0.19926	1.23209	0.28473
-3.05	1.02602	0.20034	1.26069	0.32496
-3	1.02592	0.17596	1.25581	0.31516
-2.95	1.03147	0.17035	1.25299	0.31475
-2.9	1.02397	0.19078	1.26189	0.32523
-2.85	0.99985	0.17414	1.26813	0.3302
-2.8	1.00407	0.1626	1.27445	0.3132
-2.75	1.00563	0.15014	1.28088	0.3195
-2.7	0.98079	0.16315	1.28949	0.3144
-2.65	1.00512	0.18109	1.2897	0.31603
-2.6	1.01153	0.178	1.29989	0.30602
-2.55	0.9875	0.17227	1.29965	0.32827
-2.5	0.98516	0.16213	1.30638	0.32885
-2.45	0.98817	0.17159	1.29035	0.33541
-2.4	0.98031	0.18635	1.30377	0.36796
-2.35	1.01759	0.17359	1.3141	0.35341
-2.3	1.00066	0.15587	1.33111	0.37983
-2.25	1.00807	0.17283	1.32064	0.35757
-2.2	0.99242	0.15793	1.32497	0.35197
-2.15	1.01462	0.19117	1.33536	0.34715
-2.1	0.99463	0.15354	1.33473	0.36016
-2.05	1.00085	0.15845	1.31977	0.36164
-2	1.01182	0.19267	1.32189	0.36068
-1.95	0.97905	0.16653	1.32983	0.3606
-1.9	0.98287	0.15145	1.31974	0.36482
-1.85	1.00755	0.15637	1.33164	0.3779
-1.8	1.00661	0.13697	1.33235	0.36562
-1.75	1.0092	0.10351	1.33532	0.38041
-1.7	1.01522	0.13252	1.33628	0.37871
-1.65	1.02287	0.12603	1.31258	0.3734
-1.6	1.01551	0.13124	1.32331	0.37932
-1.55	1.01956	0.13721	1.32588	0.39193
-1.5	1.01084	0.12992	1.33051	0.37293
-1.45	1.01681	0.12479	1.34411	0.36979
-1.4	1.0067	0.11319	1.34551	0.36216
-1.35	1.01494	0.1169	1.32624	0.3639
-1.3	1.00998	0.11787	1.34336	0.38908
-1.25	0.99996	0.11869	1.34891	0.38622
-1.2	1.00439	0.11985	1.36334	0.38823
-1.15	1.00929	0.13071	1.33682	0.37685
-1.1	1.01658	0.12098	1.34209	0.38318
-1.05	1.00733	0.12741	1.33761	0.38232
-1	1.02226	0.12089	1.34763	0.37949
-0.95	1.00241	0.11923	1.33932	0.37404
-0.9	1.00622	0.12669	1.34329	0.3666
-0.85	0.99216	0.12573	1.35171	0.36998
-0.8	1.00683	0.13316	1.34586	0.39178
-0.75	1.01703	0.12921	1.34884	0.39601
-0.7	1.00322	0.13312	1.35565	0.40442
-0.65	0.99029	0.12676	1.35003	0.40118
-0.6	0.99617	0.12917	1.35633	0.39439
-0.55	0.9889	0.11654	1.34642	0.397
-0.5	1.00986	0.12561	1.36391	0.40713
-0.45	1.00802	0.13627	1.36524	0.4047
-0.4	1.01179	0.15858	1.36518	0.38409
-0.35	1.01273	0.146	1.37933	0.39107
-0.3	1.00892	0.1508	1.36534	0.37737
-0.25	1.02299	0.1442	1.36716	0.36173
-0.2	1.01953	0.14277	1.35494	0.36503
-0.15	1.02833	0.14082	1.37219	0.36298
-0.1	1.02458	0.15467	1.3771	0.35924
-0.05	1.04119	0.16829	1.37961	0.34694
0	1.09127	0.16975	1.35033	0.32827
0.05	1.95526	0.69123	2.05944	0.97612
0.1	2.43569	0.92001	2.89941	1.44396
0.15	2.40151	0.90089	3.18649	1.46972
0.2	2.31151	0.84476	3.10906	1.41754
0.25	2.20153	0.77476	2.93032	1.3155
0.3	2.1018	0.73893	2.70576	1.19932
0.35	1.99738	0.67266	2.54411	1.14141
0.4	1.91688	0.64533	2.39655	1.03965
0.45	1.84091	0.62002	2.23385	0.90839
0.5	1.78949	0.60916	2.13195	0.86493
0.55	1.72788	0.55957	2.03829	0.77702
0.6	1.6603	0.56959	1.92512	0.71005
0.65	1.63185	0.53261	1.85264	0.66207
0.7	1.56085	0.48548	1.78324	0.62347
0.75	1.51934	0.44528	1.7262	0.62536
0.8	1.49438	0.41694	1.69281	0.57737
0.85	1.46775	0.39229	1.66208	0.57309
0.9	1.43589	0.3938	1.61318	0.53199
0.95	1.41137	0.38737	1.5601	0.49077
1	1.40353	0.39191	1.49943	0.45269
1.05	1.3914	0.37348	1.47193	0.38871
1.1	1.37591	0.34938	1.45704	0.39198
1.15	1.34874	0.34365	1.41932	0.36975
1.2	1.33596	0.32701	1.41622	0.36177
1.25	1.31566	0.33686	1.39521	0.36821
1.3	1.2945	0.30972	1.34827	0.33599
1.35	1.29469	0.28705	1.33943	0.31261
1.4	1.29401	0.27435	1.32459	0.29347
1.45	1.27627	0.26349	1.29838	0.25949
1.5	1.26501	0.27501	1.28559	0.28218
1.55	1.25553	0.25698	1.25265	0.25607
1.6	1.24297	0.25907	1.22558	0.22697
1.65	1.22921	0.28639	1.22779	0.23696
1.7	1.23424	0.27944	1.24075	0.24713
1.75	1.20815	0.25999	1.19633	0.2326
1.8	1.22377	0.26478	1.19193	0.22641
1.85	1.20362	0.2467	1.18135	0.23101
1.9	1.19923	0.23293	1.16933	0.2349
1.95	1.18563	0.22946	1.18212	0.22005
2	1.18597	0.23494	1.15986	0.20593
2.05	1.19293	0.21377	1.17749	0.20661
2.1	1.19164	0.23129	1.15677	0.21498
2.15	1.17537	0.21112	1.15264	0.22489
2.2	1.17236	0.22885	1.14731	0.20195
2.25	1.16436	0.21513	1.1315	0.18217
2.3	1.16128	0.21646	1.12769	0.17849
2.35	1.13954	0.21939	1.14489	0.203
2.4	1.14013	0.20559	1.13685	0.19553
2.45	1.13411	0.19815	1.13092	0.21454
2.5	1.12818	0.20231	1.12061	0.18912
2.55	1.13559	0.20109	1.11985	0.19303
2.6	1.12396	0.21038	1.11959	0.17497
2.65	1.12578	0.18847	1.11627	0.15584
2.7	1.14096	0.19428	1.10872	0.16151
2.75	1.11932	0.18095	1.1217	0.17628
2.8	1.11362	0.19341	1.10235	0.1632
2.85	1.10685	0.19965	1.08785	0.14491
2.9	1.12351	0.20663	1.10207	0.17959
2.95	1.12211	0.19284	1.08629	0.19782
3	1.12671	0.18496	1.07878	0.19016
3.05	1.12488	0.18736	1.08487	0.16012
3.1	1.11496	0.18922	1.07611	0.15166
3.15	1.09766	0.20323	1.08093	0.13746
3.2	1.10465	0.19157	1.07205	0.15433
3.25	1.1113	0.17291	1.06462	0.15711
3.3	1.10448	0.19611	1.09176	0.15432
3.35	1.08791	0.16697	1.07662	0.13774
3.4	1.08168	0.15263	1.07946	0.1401
3.45	1.08445	0.18231	1.05575	0.13093
3.5	1.07923	0.17329	1.05749	0.13715
3.55	1.07044	0.17755	1.07746	0.1354
3.6	1.07379	0.18363	1.04725	0.13366
3.65	1.06631	0.17124	1.0471	0.13152
3.7	1.07137	0.15874	1.04015	0.11986
3.75	1.07291	0.16935	1.0385	0.10906
3.8	1.06873	0.17732	1.05183	0.14193
3.85	1.0812	0.16562	1.04447	0.13095
3.9	1.07453	0.18849	1.04352	0.12376
3.95	1.07056	0.17145	1.05227	0.14255
4	1.06652	0.15869	1.05416	0.13979
4.05	1.05839	0.18125	1.0489	0.13319
4.1	1.07485	0.17753	1.04226	0.1427
4.15	1.06193	0.17739	1.03455	0.13359
4.2	1.04695	0.17592	1.05549	0.12822
4.25	1.0492	0.17729	1.04109	0.12685
4.3	1.05029	0.17083	1.04368	0.13473
4.35	1.04215	0.16223	1.04182	0.13144
4.4	1.04554	0.17232	1.04433	0.12298
4.45	1.05978	0.16703	1.0412	0.1296
4.5	1.05308	0.18762	1.05553	0.1277
4.55	1.05294	0.16816	1.044	0.1263
4.6	1.06047	0.17537	1.03536	0.14865
4.65	1.06514	0.15648	1.0334	0.13544
4.7	1.05182	0.1525	1.03233	0.11384
4.75	1.04489	0.17482	1.02741	0.13168
4.8	1.04906	0.18964	1.03974	0.14296
4.85	1.05927	0.2087	1.04242	0.11687
4.9	1.06442	0.21434	1.02533	0.12749
4.95	1.0537	0.18992	1.01928	0.13967
5	1.05003	0.16989	1.03117	0.13669
5.05	1.05	0.16697	1.01997	0.13686
5.1	1.03519	0.13348	1.02809	0.12167
5.15	1.04251	0.14682	1.01538	0.1148
5.2	1.03422	0.17329	1.02266	0.13865
5.25	1.01672	0.16013	1.02318	0.13468
5.3	1.03354	0.17321	1.03562	0.13326
5.35	1.04128	0.16894	1.03391	0.12657
5.4	1.03865	0.15875	1.04127	0.12354
5.45	1.04098	0.1574	1.0184	0.12209
5.5	1.02509	0.13905	1.02626	0.12345
5.55	1.01931	0.14752	1.04163	0.12886
5.6	1.03345	0.16797	1.01108	0.12074
5.65	1.03674	0.16797	1.02105	0.09978
5.7	1.02845	0.1622	1.01438	0.11169
5.75	1.04538	0.18823	1.00893	0.11051
5.8	1.02383	0.16014	1.02791	0.1156
5.85	1.02711	0.15059	0.99767	0.11303
5.9	1.04102	0.15485	1.01281	0.12272
5.95	1.03769	0.15546	1.01243	0.12093
6	1.01704	0.1598	1.00732	0.10679
6.05	1.02315	0.17072	1.02683	0.10977
6.1	1.02325	0.15382	1.02406	0.08932
6.15	1.02288	0.16803	1.02542	0.0986
6.2	1.01645	0.15575	1.0137	0.10468
6.25	1.0198	0.1654	1.02514	0.11665
6.3	1.02474	0.15638	1.03091	0.10888
6.35	1.01096	0.15169	1.01699	0.09739
6.4	1.02057	0.14578	1.01018	0.11417
6.45	1.00427	0.15451	1.01276	0.11336
6.5	0.99095	0.14391	1.00773	0.12306
6.55	1.00212	0.14381	1.0251	0.15069
6.6	0.99921	0.14711	1.01545	0.10932
6.65	0.99917	0.13895	1.02075	0.10922
6.7	0.99422	0.13976	1.01519	0.1042
6.75	1.00442	0.14405	1.01931	0.11211
6.8	0.996	0.14623	1.0049	0.08725
6.85	1.00205	0.12668	1.00906	0.09331
6.9	0.99382	0.13594	1.00373	0.1058
6.95	1.0052	0.14641	1.01845	0.10143
7	0.99978	0.14988	1.00831	0.09817
7.05	0.98442	0.14481	1.0041	0.09154
7.1	0.99803	0.14743	1.00559	0.10103
7.15	1.01148	0.15748	0.99014	0.11338
7.2	0.99391	0.16561	0.99995	0.10372
7.25	0.98662	0.15205	0.99976	0.10288
7.3	0.98689	0.17099	0.99845	0.09855
7.35	0.97549	0.16753	0.9902	0.1019
7.4	0.99861	0.16843	0.99287	0.08896
7.45	0.9949	0.15677	0.98842	0.08788
7.5	0.98275	0.16991	0.98473	0.08219
7.55	0.99549	0.15987	0.98709	0.09626
7.6	0.99459	0.16013	0.99937	0.09648
7.65	1.00138	0.14905	0.99907	0.08868
7.7	0.97532	0.14323	0.99262	0.09486
7.75	0.99423	0.16153	0.98116	0.08863
7.8	0.98431	0.16547	0.9925	0.09393
7.85	0.98877	0.14543	0.96561	0.08465
7.9	0.98086	0.15357	0.96727	0.09904
7.95	0.99154	0.14197	0.96641	0.0957
	0.98767	0.14918	0.98045	0.10063
			0.9816	0.11878
