# Supplementary material for: pHmScarlet is a pH-sensitive red fluorescent protein to monitor exocytosis docking and fusion steps
Source: Nat Commun. 2021 Mar 3;12:1413. doi: 10.1038/s41467-021-21666-7 (PMC7930027; doi:10.1038/s41467-021-21666-7)
Supplement: Supplementary file 7 — Source Data [file 41467_2021_21666_MOESM7_ESM.zip › source data/suppl-fig/suppl-fig5-either label%.xlsx]

## Sheet: Sheet1
% the either label	CELL1	CELL2	CELL3	CELL4
SEP	91.43	83.87	97.44	100
pHmScarlet	94.29	93.55	100	92.45
SEP	92.59	98.11	100
pHuji	85.19	54.72	70.83
