# Supplementary material for: pHmScarlet is a pH-sensitive red fluorescent protein to monitor exocytosis docking and fusion steps
Source: Nat Commun. 2021 Mar 3;12:1413. doi: 10.1038/s41467-021-21666-7 (PMC7930027; doi:10.1038/s41467-021-21666-7)
Supplement: Supplementary file 7 — Source Data [file 41467_2021_21666_MOESM7_ESM.zip › source data/suppl-fig/suppl-fig7-Syp-kinetics.xlsx]

## Sheet: Sheet1
Time	SYP-QTC	Er	VAMP2-PHL	Er	Normalized1	Normalized2
s	N=153		N=102
					Normalize to [0, 1] of "SYP-QTC"	Normalize to [0, 1] of "VAMP2-PHL"
-9.65	0.91693	0.18992	1.0047	0.09823	0.04915	0.03891
-9.6	0.90859	0.17419	0.99433	0.11849	0.04226	0.02834
-9.55	0.89649	0.18779	0.98516	0.09891	0.03224	0.01901
-9.5	0.90383	0.17468	1.00266	0.10379	0.03831	0.03683
-9.45	0.91557	0.17961	0.99933	0.10635	0.04802	0.03343
-9.4	0.91703	0.17018	0.99771	0.10263	0.04923	0.03179
-9.35	0.91628	0.17418	1.00667	0.11889	0.04861	0.04091
-9.3	0.90443	0.16547	1.00372	0.11873	0.03881	0.03791
-9.25	0.91471	0.1729	0.99218	0.124	0.04731	0.02616
-9.2	0.90844	0.16685	0.9892	0.09702	0.04213	0.02313
-9.15	0.90812	0.16854	0.99796	0.11249	0.04186	0.03204
-9.1	0.91153	0.16245	0.99062	0.10254	0.04468	0.02457
-9.05	0.91691	0.17452	0.99791	0.10906	0.04914	0.03199
-9	0.91282	0.16105	0.9926	0.11538	0.04575	0.02659
-8.95	0.91314	0.15954	0.99659	0.12231	0.04601	0.03064
-8.9	0.90612	0.16487	1.00563	0.11634	0.04021	0.03985
-8.85	0.89901	0.16555	0.98516	0.1161	0.03433	0.01901
-8.8	0.90541	0.16764	0.99857	0.11202	0.03962	0.03267
-8.75	0.9107	0.17618	0.98053	0.11013	0.044	0.0143
-8.7	0.90236	0.17883	0.98976	0.10871	0.0371	0.02369
-8.65	0.90293	0.18087	0.99498	0.10971	0.03757	0.02901
-8.6	0.89827	0.1714	0.98568	0.11007	0.03371	0.01954
-8.55	0.90668	0.17803	0.98306	0.1193	0.04067	0.01687
-8.5	0.90498	0.17747	0.98142	0.11218	0.03927	0.0152
-8.45	0.90106	0.16318	0.99071	0.10311	0.03603	0.02466
-8.4	0.90121	0.16114	0.97068	0.10542	0.03615	0.00427
-8.35	0.89833	0.17266	0.97679	0.12595	0.03377	0.01049
-8.3	0.90265	0.16342	0.97634	0.11038	0.03734	0.01003
-8.25	0.91331	0.1603	0.98032	0.10851	0.04616	0.01408
-8.2	0.89256	0.16151	0.96648	0.11465	0.02899	0
-8.15	0.91079	0.17837	0.98843	0.12802	0.04407	0.02235
-8.1	0.9096	0.15602	0.97165	0.11711	0.04309	0.00525
-8.05	0.88972	0.15948	0.99405	0.11283	0.02664	0.02807
-8	0.89512	0.16588	0.98398	0.11199	0.03111	0.01781
-7.95	0.89702	0.1645	0.98652	0.10457	0.03268	0.0204
-7.9	0.89562	0.15971	0.99396	0.10424	0.03152	0.02797
-7.85	0.90395	0.17207	0.98038	0.09376	0.03842	0.01415
-7.8	0.90466	0.16289	0.99602	0.12601	0.039	0.03007
-7.75	0.90909	0.17275	1.00211	0.11627	0.04266	0.03627
-7.7	0.90212	0.15951	0.98018	0.10944	0.0369	0.01394
-7.65	0.8988	0.16113	0.99362	0.09584	0.03416	0.02763
-7.6	0.90377	0.16071	0.97467	0.09035	0.03826	0.00833
-7.55	0.90022	0.16668	0.99159	0.10953	0.03533	0.02556
-7.5	0.90928	0.15975	0.99602	0.10071	0.04282	0.03007
-7.45	0.90553	0.17122	0.99551	0.10097	0.03972	0.02955
-7.4	0.90147	0.1658	0.9818	0.1032	0.03636	0.01559
-7.35	0.91251	0.16176	0.99234	0.10323	0.04549	0.02633
-7.3	0.90279	0.16	1.00194	0.11526	0.03745	0.0361
-7.25	0.92134	0.17098	1.0005	0.09145	0.0528	0.03463
-7.2	0.91774	0.16676	0.99294	0.09716	0.04982	0.02694
-7.15	0.91788	0.16489	0.99107	0.11442	0.04993	0.02503
-7.1	0.91364	0.16121	0.99338	0.09185	0.04643	0.02738
-7.05	0.92411	0.15758	1.0108	0.09874	0.05509	0.04511
-7	0.90979	0.15545	1.00123	0.09599	0.04325	0.03537
-6.95	0.91457	0.16079	1.00136	0.10113	0.0472	0.03551
-6.9	0.92226	0.16087	1.01521	0.10461	0.05355	0.0496
-6.85	0.91574	0.16167	0.99954	0.11619	0.04817	0.03365
-6.8	0.90866	0.16554	0.99973	0.09867	0.04231	0.03384
-6.75	0.90965	0.1506	1.01192	0.10652	0.04313	0.04625
-6.7	0.92019	0.16072	1.01454	0.10757	0.05185	0.04892
-6.65	0.92001	0.16989	1.00151	0.11285	0.05169	0.03566
-6.6	0.92497	0.17121	1.00175	0.10755	0.0558	0.0359
-6.55	0.92146	0.15444	0.98921	0.10809	0.0529	0.02314
-6.5	0.92994	0.16463	1.01306	0.0839	0.05991	0.04741
-6.45	0.93877	0.17872	1.00838	0.09846	0.06722	0.04265
-6.4	0.9309	0.17739	1.00062	0.10206	0.06071	0.03475
-6.35	0.93406	0.18211	1.01507	0.09176	0.06332	0.04946
-6.3	0.92883	0.17747	1.00064	0.09203	0.05899	0.03477
-6.25	0.92319	0.16276	0.99804	0.09	0.05433	0.03212
-6.2	0.93435	0.16514	0.99312	0.09386	0.06356	0.02712
-6.15	0.92759	0.1749	1.00228	0.09594	0.05797	0.03644
-6.1	0.94728	0.17264	1.01787	0.0869	0.07425	0.05232
-6.05	0.94278	0.17308	0.98646	0.10187	0.07053	0.02034
-6	0.93552	0.17189	0.99836	0.09173	0.06453	0.03245
-5.95	0.94224	0.16817	1.0086	0.12474	0.07009	0.04288
-5.9	0.9456	0.1743	1.00728	0.10171	0.07286	0.04153
-5.85	0.92872	0.16395	1.00804	0.09706	0.0589	0.04231
-5.8	0.93863	0.17849	1.00946	0.09647	0.0671	0.04375
-5.75	0.94188	0.17317	1.01959	0.09159	0.06979	0.05406
-5.7	0.93757	0.16046	1.01101	0.08513	0.06622	0.04532
-5.65	0.93574	0.16321	1.00051	0.07304	0.06471	0.03464
-5.6	0.93442	0.16068	0.97831	0.09332	0.06362	0.01204
-5.55	0.93572	0.16125	1.00039	0.09917	0.06469	0.03452
-5.5	0.94177	0.14954	1.01154	0.09101	0.0697	0.04587
-5.45	0.94831	0.16954	1.00484	0.08661	0.07511	0.03904
-5.4	0.95329	0.16343	1.00685	0.09254	0.07922	0.04109
-5.35	0.94295	0.14895	1.01756	0.0995	0.07067	0.052
-5.3	0.9494	0.16066	0.99558	0.08628	0.07601	0.02962
-5.25	0.94284	0.16045	1.01593	0.09191	0.07058	0.05034
-5.2	0.94999	0.16345	1.01305	0.07797	0.07649	0.04741
-5.15	0.9458	0.16546	1.00305	0.09715	0.07303	0.03722
-5.1	0.95702	0.1662	0.99434	0.08536	0.08231	0.02836
-5.05	0.95008	0.16196	0.98236	0.07477	0.07657	0.01616
-5	0.95065	0.17193	0.99768	0.07726	0.07704	0.03176
-4.95	0.95952	0.16877	0.99928	0.09246	0.08438	0.03338
-4.9	0.95045	0.15938	1.00003	0.08971	0.07688	0.03415
-4.85	0.95258	0.16823	0.99495	0.08397	0.07864	0.02898
-4.8	0.95725	0.1625	1.00267	0.07085	0.0825	0.03684
-4.75	0.95333	0.15062	1.00997	0.09872	0.07926	0.04427
-4.7	0.95288	0.15352	1.00682	0.09458	0.07889	0.04107
-4.65	0.96043	0.15378	1.0014	0.07546	0.08513	0.03554
-4.6	0.96456	0.16176	1.0123	0.08824	0.08854	0.04665
-4.55	0.95484	0.15757	0.99729	0.08421	0.0805	0.03136
-4.5	0.9536	0.15887	1.02722	0.08997	0.07948	0.06183
-4.45	0.97026	0.16437	1.00573	0.09564	0.09326	0.03996
-4.4	0.96915	0.15952	1.01141	0.09507	0.09234	0.04574
-4.35	0.97714	0.16177	1.00598	0.08261	0.09895	0.04021
-4.3	0.97254	0.14406	1.01542	0.09571	0.09514	0.04982
-4.25	0.97694	0.1581	1.01097	0.09347	0.09878	0.04528
-4.2	0.97922	0.13044	1.01664	0.08714	0.10067	0.05106
-4.15	0.96755	0.1463	1.0098	0.08528	0.09102	0.0441
-4.1	0.96777	0.14327	1.00863	0.09427	0.0912	0.0429
-4.05	0.96709	0.14176	1.00747	0.09151	0.09063	0.04173
-4	0.9761	0.13341	1.0042	0.08387	0.09809	0.0384
-3.95	0.98343	0.14088	1.02616	0.09984	0.10415	0.06075
-3.9	0.9829	0.13919	1.02311	0.09021	0.10371	0.05765
-3.85	0.98464	0.14198	1.02356	0.09135	0.10515	0.0581
-3.8	0.99097	0.1293	1.00495	0.10037	0.11038	0.03916
-3.75	0.99725	0.13354	1.00875	0.08149	0.11558	0.04303
-3.7	0.98619	0.14032	1.00991	0.09798	0.10644	0.0442
-3.65	0.98686	0.12408	1.01198	0.092	0.10699	0.04631
-3.6	0.98894	0.13632	1.01775	0.08864	0.10871	0.05219
-3.55	0.99428	0.13888	1.00339	0.0858	0.11312	0.03757
-3.5	0.99541	0.13539	1.02812	0.07786	0.11406	0.06275
-3.45	0.98858	0.12592	1.0214	0.07993	0.10841	0.05591
-3.4	0.99665	0.12082	1.01995	0.08942	0.11509	0.05443
-3.35	0.99758	0.13042	1.01762	0.09713	0.11585	0.05206
-3.3	1.00614	0.12655	1.02311	0.09004	0.12293	0.05764
-3.25	1.00161	0.12082	1.02685	0.09466	0.11919	0.06146
-3.2	1.00087	0.12498	1.02299	0.11306	0.11858	0.05753
-3.15	0.99645	0.11674	1.00926	0.09329	0.11492	0.04355
-3.1	1.01803	0.13018	0.99396	0.10075	0.13277	0.02797
-3.05	1.00313	0.12385	1.0171	0.08208	0.12044	0.05153
-3	0.99795	0.12325	1.01182	0.09764	0.11616	0.04615
-2.95	1.00305	0.12255	1.0195	0.08605	0.12038	0.05397
-2.9	1.00444	0.12084	1.01658	0.09456	0.12153	0.051
-2.85	1.00381	0.12468	1.01252	0.08331	0.12101	0.04686
-2.8	0.99367	0.12248	1.01279	0.08825	0.11262	0.04714
-2.75	1.00347	0.12355	1.02282	0.09686	0.12073	0.05735
-2.7	1.00538	0.11183	1.00857	0.0869	0.1223	0.04284
-2.65	1.00328	0.11891	0.98461	0.07872	0.12057	0.01845
-2.6	1.00643	0.11457	0.99756	0.07757	0.12317	0.03163
-2.55	1.01372	0.11697	1.00649	0.08441	0.12921	0.04072
-2.5	1.01323	0.10274	1.01248	0.0875	0.1288	0.04682
-2.45	1.02143	0.11247	1.00691	0.09228	0.13558	0.04115
-2.4	1.00707	0.1156	1.01704	0.08299	0.12371	0.05146
-2.35	1.01341	0.11151	1.02039	0.08385	0.12895	0.05488
-2.3	0.99731	0.10559	0.99682	0.0727	0.11563	0.03089
-2.25	0.99925	0.09952	1.00746	0.08094	0.11724	0.04171
-2.2	0.99309	0.10186	1.00681	0.08813	0.11214	0.04105
-2.15	1.00772	0.10778	0.99274	0.08573	0.12424	0.02673
-2.1	1.00075	0.0942	0.97561	0.09412	0.11847	0.00929
-2.05	0.99288	0.10305	0.99168	0.08487	0.11197	0.02565
-2	0.99825	0.09515	0.99302	0.08787	0.11641	0.02701
-1.95	0.99996	0.10111	0.99332	0.08076	0.11782	0.02731
-1.9	0.9966	0.09479	0.98846	0.0962	0.11504	0.02237
-1.85	0.99741	0.07878	0.99498	0.09072	0.11571	0.02901
-1.8	1.00498	0.08505	1.00582	0.07026	0.12198	0.04005
-1.75	0.99061	0.09318	1.00634	0.08069	0.11009	0.04057
-1.7	0.9982	0.08488	0.98965	0.07737	0.11637	0.02358
-1.65	0.99163	0.07662	1.00167	0.08185	0.11093	0.03582
-1.6	1.00902	0.08142	1.00191	0.07865	0.12531	0.03606
-1.55	1.00884	0.08177	0.99339	0.06335	0.12517	0.02739
-1.5	1.00087	0.08173	1.00247	0.06558	0.11857	0.03663
-1.45	0.99363	0.07109	1.00005	0.05983	0.11258	0.03417
-1.4	0.99208	0.07902	1.01378	0.07141	0.1113	0.04815
-1.35	0.9869	0.07226	0.99203	0.06078	0.10702	0.026
-1.3	0.99731	0.07577	0.99153	0.07466	0.11563	0.0255
-1.25	1.00491	0.07906	1.00476	0.07175	0.12191	0.03896
-1.2	1.00677	0.06476	1.00513	0.08704	0.12345	0.03934
-1.15	0.99852	0.07052	0.99111	0.06865	0.11664	0.02507
-1.1	0.99856	0.07429	0.99978	0.06792	0.11666	0.03389
-1.05	1.00671	0.0829	1.01686	0.08395	0.12341	0.05128
-1	1.0046	0.07518	0.9962	0.07811	0.12166	0.03025
-0.95	0.99646	0.07795	1.01029	0.08208	0.11493	0.0446
-0.9	0.99856	0.0838	1.00832	0.10659	0.11667	0.04259
-0.85	1.00124	0.08722	1.00184	0.09295	0.11888	0.03599
-0.8	1.01013	0.0921	0.99517	0.10021	0.12623	0.02921
-0.75	1.0091	0.08718	0.99496	0.09171	0.12538	0.02899
-0.7	1.00783	0.09041	1.00453	0.07859	0.12433	0.03873
-0.65	1.00719	0.09123	1.02109	0.11225	0.1238	0.05558
-0.6	1.01564	0.08881	1.02357	0.12372	0.13079	0.05811
-0.55	0.9951	0.09623	1.01739	0.0951	0.1138	0.05182
-0.5	0.99988	0.09479	1.01466	0.08858	0.11776	0.04904
-0.45	1.01173	0.11543	1.02039	0.08614	0.12756	0.05487
-0.4	1.0126	0.10703	1.01023	0.08617	0.12828	0.04454
-0.35	1.01332	0.11336	1.01638	0.09633	0.12887	0.0508
-0.3	1.00897	0.10806	1.02125	0.08814	0.12528	0.05575
-0.25	1.00997	0.09707	1.02644	0.0824	0.1261	0.06104
-0.2	1.01358	0.0976	1.02034	0.09194	0.12908	0.05482
-0.15	1.00927	0.10541	1.00617	0.09433	0.12552	0.0404
-0.1	1.02029	0.09868	1.0131	0.07827	0.13463	0.04745
-0.05	1.00567	0.10798	1.00672	0.08753	0.12255	0.04096
0	1.0635	0.10676	1.05037	0.09877	0.17038	0.0854
0.05	1.61708	0.30745	1.71452	0.42718	0.62823	0.7615
0.1	2.0142	0.45413	1.94879	0.54336	0.95668	1
0.15	2.06657	0.59379	1.82616	0.43372	1	0.87516
0.2	1.97298	0.56301	1.74191	0.37376	0.92259	0.78939
0.25	1.88806	0.56048	1.6655	0.37312	0.85235	0.7116
0.3	1.79128	0.51302	1.57625	0.30472	0.77231	0.62075
0.35	1.68962	0.4777	1.51297	0.28065	0.68823	0.55633
0.4	1.6216	0.43381	1.49454	0.30053	0.63197	0.53757
0.45	1.56921	0.4347	1.44747	0.28747	0.58864	0.48964
0.5	1.51522	0.43113	1.41068	0.2459	0.54398	0.4522
0.55	1.46216	0.41145	1.38666	0.26041	0.5001	0.42774
0.6	1.44165	0.38353	1.35786	0.25995	0.48313	0.39843
0.65	1.40046	0.37846	1.33195	0.25349	0.44907	0.37205
0.7	1.38406	0.35557	1.30454	0.23526	0.43551	0.34414
0.75	1.32813	0.33586	1.29379	0.23633	0.38924	0.3332
0.8	1.30804	0.32266	1.2822	0.25588	0.37263	0.3214
0.85	1.29297	0.32215	1.24788	0.20379	0.36016	0.28646
0.9	1.25845	0.32102	1.22869	0.20561	0.33162	0.26693
0.95	1.23001	0.30279	1.23506	0.21489	0.30809	0.27341
1	1.22894	0.29959	1.2397	0.22877	0.30721	0.27813
1.05	1.20245	0.28855	1.22723	0.1955	0.2853	0.26544
1.1	1.17333	0.29144	1.18704	0.19563	0.26121	0.22453
1.15	1.16529	0.28085	1.18085	0.20651	0.25456	0.21823
1.2	1.1548	0.2704	1.18526	0.20008	0.24589	0.22272
1.25	1.14783	0.27636	1.18247	0.21057	0.24012	0.21987
1.3	1.13509	0.25206	1.16942	0.18714	0.22958	0.20659
1.35	1.123	0.24345	1.17627	0.19721	0.21959	0.21357
1.4	1.10683	0.23685	1.16606	0.20457	0.20621	0.20317
1.45	1.09236	0.24675	1.16674	0.17997	0.19424	0.20386
1.5	1.08203	0.21985	1.12823	0.18301	0.1857	0.16466
1.55	1.08533	0.23213	1.14362	0.18519	0.18843	0.18032
1.6	1.07398	0.23303	1.13365	0.16673	0.17904	0.17018
1.65	1.05144	0.21944	1.12776	0.1718	0.1604	0.16418
1.7	1.05568	0.23735	1.12705	0.15208	0.16391	0.16346
1.75	1.04416	0.22121	1.12194	0.15906	0.15438	0.15826
1.8	1.03368	0.23018	1.11171	0.14181	0.14571	0.14784
1.85	1.03287	0.22426	1.07337	0.13776	0.14504	0.10881
1.9	1.03115	0.24301	1.09193	0.12428	0.14362	0.12771
1.95	1.02219	0.22289	1.08423	0.11204	0.13621	0.11986
2	1.02562	0.2149	1.08825	0.13308	0.13905	0.12396
2.05	1.00805	0.20535	1.09038	0.12715	0.12452	0.12613
2.1	0.99759	0.20264	1.06509	0.11934	0.11586	0.10038
2.15	0.9987	0.20596	1.07602	0.10674	0.11678	0.11151
2.2	1.00084	0.2103	1.08015	0.10815	0.11855	0.11572
2.25	0.99193	0.19861	1.08883	0.11832	0.11118	0.12455
2.3	0.9738	0.19694	1.07714	0.1173	0.09619	0.11265
2.35	0.97528	0.18888	1.08342	0.11594	0.09741	0.11904
2.4	0.96942	0.19548	1.07882	0.12865	0.09256	0.11436
2.45	0.97059	0.19041	1.073	0.12925	0.09353	0.10844
2.5	0.98808	0.20926	1.06011	0.11056	0.108	0.09531
2.55	0.97744	0.1989	1.0708	0.12716	0.0992	0.1062
2.6	0.95675	0.18703	1.06234	0.10542	0.08208	0.09758
2.65	0.95557	0.17101	1.0618	0.11429	0.08111	0.09703
2.7	0.95742	0.17133	1.04631	0.12074	0.08264	0.08127
2.75	0.95664	0.17812	1.05469	0.11122	0.082	0.08979
2.8	0.95374	0.18763	1.07139	0.12903	0.0796	0.1068
2.85	0.936	0.17031	1.04937	0.12057	0.06493	0.08437
2.9	0.94126	0.17896	1.04215	0.11321	0.06927	0.07703
2.95	0.94569	0.16611	1.0461	0.11694	0.07294	0.08104
3	0.948	0.18408	1.05462	0.13485	0.07485	0.08973
3.05	0.94399	0.1744	1.04079	0.11664	0.07153	0.07564
3.1	0.93276	0.18454	1.03502	0.1328	0.06224	0.06977
3.15	0.93685	0.17974	1.03692	0.11076	0.06562	0.0717
3.2	0.93395	0.17421	1.04399	0.10211	0.06322	0.0789
3.25	0.94173	0.17772	1.04275	0.1243	0.06967	0.07764
3.3	0.94276	0.17454	1.0529	0.10241	0.07051	0.08797
3.35	0.93728	0.1703	1.04021	0.11781	0.06598	0.07506
3.4	0.94781	0.17502	1.04288	0.12457	0.07469	0.07777
3.45	0.93303	0.16604	1.04226	0.11403	0.06247	0.07714
3.5	0.92314	0.15821	1.03427	0.11944	0.05428	0.06901
3.55	0.92256	0.15456	1.04617	0.12429	0.0538	0.08112
3.6	0.92437	0.16336	1.03951	0.11876	0.0553	0.07434
3.65	0.91605	0.14635	1.03763	0.10149	0.04842	0.07243
3.7	0.91712	0.14909	1.02832	0.09653	0.04931	0.06295
3.75	0.92343	0.1727	1.05462	0.11406	0.05452	0.08972
3.8	0.91855	0.16514	1.05386	0.10343	0.05049	0.08895
3.85	0.92711	0.17027	1.0349	0.11569	0.05757	0.06964
3.9	0.92643	0.17421	1.0487	0.13317	0.05701	0.0837
3.95	0.92116	0.16267	1.04238	0.13521	0.05265	0.07726
4	0.91334	0.16557	1.01897	0.11687	0.04618	0.05343
4.05	0.92317	0.17231	1.04731	0.10207	0.05431	0.08228
4.1	0.90808	0.14959	1.04225	0.1027	0.04183	0.07714
4.15	0.90762	0.15932	1.05101	0.12419	0.04145	0.08605
4.2	0.90425	0.15952	1.03959	0.14721	0.03867	0.07442
4.25	0.90668	0.15994	1.05306	0.13524	0.04067	0.08814
4.3	0.90092	0.17898	1.0349	0.13108	0.03591	0.06965
4.35	0.90731	0.15246	1.02167	0.12027	0.04119	0.05618
4.4	0.90309	0.16534	1.02069	0.09846	0.0377	0.05518
4.45	0.88937	0.15603	1.01607	0.12102	0.02636	0.05048
4.5	0.896	0.16378	1.02751	0.10473	0.03184	0.06212
4.55	0.8855	0.16698	1.01871	0.10867	0.02315	0.05317
4.6	0.89531	0.1557	1.02504	0.10842	0.03127	0.05961
4.65	0.89536	0.16326	1.01999	0.10004	0.03131	0.05447
4.7	0.89757	0.1714	1.03207	0.1061	0.03314	0.06677
4.75	0.88119	0.16606	1.02179	0.11433	0.01959	0.0563
4.8	0.88094	0.16081	1.04397	0.12524	0.01939	0.07888
4.85	0.88131	0.1579	1.00639	0.11923	0.01969	0.04063
4.9	0.89054	0.16948	1.02183	0.12802	0.02732	0.05634
4.95	0.88872	0.16005	1.00527	0.10331	0.02582	0.03948
5	0.88686	0.16456	1.00716	0.10174	0.02428	0.04141
5.05	0.89034	0.15331	1.01554	0.11101	0.02716	0.04993
5.1	0.88644	0.14225	1.00353	0.10834	0.02393	0.03771
5.15	0.88701	0.15698	0.99521	0.10419	0.02441	0.02925
5.2	0.8754	0.15127	1.02033	0.13096	0.0148	0.05482
5.25	0.88123	0.16549	1.01506	0.11564	0.01962	0.04945
5.3	0.87619	0.16498	1.00854	0.11186	0.01545	0.04281
5.35	0.8832	0.16412	1.00522	0.11176	0.02126	0.03944
5.4	0.88157	0.16377	1.00859	0.09571	0.01991	0.04286
5.45	0.89579	0.18544	1.00005	0.11073	0.03167	0.03417
5.5	0.8876	0.17111	1.00049	0.10846	0.02489	0.03462
5.55	0.86868	0.15729	0.99992	0.11124	0.00925	0.03403
5.6	0.87927	0.16596	1.01506	0.11767	0.018	0.04945
5.65	0.88387	0.18062	1.01105	0.12083	0.02181	0.04537
5.7	0.87528	0.17271	1.01048	0.12284	0.0147	0.04478
5.75	0.87858	0.19371	1.00982	0.1318	0.01743	0.04411
5.8	0.88296	0.19955	1.01601	0.1042	0.02106	0.05042
5.85	0.89455	0.20038	1.00739	0.11583	0.03064	0.04164
5.9	0.87641	0.17999	1.00391	0.11556	0.01564	0.03809
5.95	0.88191	0.19218	1.00036	0.11625	0.02018	0.03448
6	0.88892	0.18464	1.01524	0.1213	0.02598	0.04963
6.05	0.88228	0.18442	1.01062	0.13223	0.02049	0.04494
6.1	0.88658	0.18068	1.02278	0.12655	0.02404	0.0573
6.15	0.88473	0.19209	1.00911	0.13539	0.02252	0.04339
6.2	0.8874	0.17977	1.01231	0.12546	0.02473	0.04665
6.25	0.86666	0.17045	1.00851	0.11206	0.00757	0.04279
6.3	0.86461	0.17143	0.99042	0.11934	0.00588	0.02437
6.35	0.88243	0.17874	1.01023	0.12704	0.02061	0.04454
6.4	0.87853	0.18152	1.00998	0.11697	0.01739	0.04428
6.45	0.87819	0.1701	1.01361	0.13032	0.01711	0.04797
6.5	0.8904	0.18113	1.04178	0.15572	0.0272	0.07665
6.55	0.87466	0.17873	1.01042	0.13059	0.01419	0.04473
6.6	0.88429	0.18385	1.01408	0.13603	0.02215	0.04845
6.65	0.89316	0.18509	1.00589	0.12998	0.02949	0.04011
6.7	0.89466	0.18753	1.02321	0.13033	0.03073	0.05775
6.75	0.88785	0.18426	1.01591	0.11847	0.0251	0.05032
6.8	0.88337	0.18116	1.02529	0.1396	0.0214	0.05987
6.85	0.8858	0.17984	1.00815	0.11441	0.0234	0.04242
6.9	0.88997	0.17668	1.0103	0.11841	0.02685	0.04461
6.95	0.88012	0.17817	1.0193	0.13465	0.01871	0.05376
7	0.88187	0.17086	1.01841	0.11198	0.02015	0.05286
7.05	0.88164	0.17078	1.02298	0.12462	0.01996	0.05751
7.1	0.86907	0.17375	1.01267	0.11018	0.00956	0.04702
7.15	0.87673	0.17875	1.01876	0.11017	0.0159	0.05322
7.2	0.87177	0.16955	1.04351	0.12959	0.0118	0.07841
7.25	0.87049	0.16311	1.0226	0.13512	0.01074	0.05712
7.3	0.87728	0.17207	1.03504	0.13659	0.01635	0.06979
7.35	0.87875	0.17841	1.02284	0.14473	0.01757	0.05737
7.4	0.87918	0.16753	1.00295	0.13063	0.01793	0.03712
7.45	0.8754	0.17277	1.01789	0.131	0.0148	0.05233
7.5	0.8694	0.16043	1.02593	0.13099	0.00983	0.06052
7.55	0.87712	0.15709	1.00672	0.13378	0.01623	0.04096
7.6	0.88314	0.16118	1.02149	0.11638	0.0212	0.05599
7.65	0.8575	0.15539	1.00497	0.12423	0	0.03918
7.7	0.87398	0.16269	1.00623	0.11933	0.01363	0.04046
7.75	0.87385	0.16077	1.02015	0.13708	0.01352	0.05463
7.8	0.85916	0.15434	1.01397	0.13334	0.00137	0.04834
7.85	0.86631	0.16085	1.01548	0.1213	0.00728	0.04988
7.9	0.8691	0.16717	1.00741	0.12363	0.00959	0.04166
7.95	0.86266	0.15412	0.99141	0.10727	0.00426	0.02538
8	0.86402	0.15748	1.00334	0.11639	0.00539	0.03752
	0.86656	0.16505	1.02527	0.11469	0.00749	0.05984
			1.03121	0.11211	--	0.06589
					--	--
					--	--
					--	--
					--	--
					--	--
					--	--
