# Supplementary material for: pHmScarlet is a pH-sensitive red fluorescent protein to monitor exocytosis docking and fusion steps
Source: Nat Commun. 2021 Mar 3;12:1413. doi: 10.1038/s41467-021-21666-7 (PMC7930027; doi:10.1038/s41467-021-21666-7)
Supplement: Supplementary file 7 — Source Data [file 41467_2021_21666_MOESM7_ESM.zip › source data/suppl-fig/syp-dock%.xlsx]

## Sheet: Sheet1
INS-1 VAMP2-SEP+SYP-QTC		No. of fusion events	No. of dock	dock/fusion
20201028-C6	SYP-QTC	166	74	0.445783
20201028-C1	SYP-QTC	95	69	0.726316
20201109-C4	SYP-QTC	186	135	0.725806
CELL3	SYP-QTC	14	9	0.642857
CELL19	SYP-QTC	36	15	0.416667
CELL20	SYP-QTC	26	20	0.769231
CELL 13/14/15	SYP-QTC	43	35	0.813953
AVG				0.648659
std				0.157509
